# Supplementary material for: Functional genomics identifies negative regulatory nodes controlling phagocyte oxidative burst
Source: Nat Commun. 2015 Jul 21;6:7838. doi: 10.1038/ncomms8838 (PMC4518307; doi:10.1038/ncomms8838)
Supplement: Supplementary Data 1 — Primary ROS screen data. Oxidative burst response was measured kinetically by luminol chemiluminescence and expressed as area under the curve (ROS auc). Cell viability was determined by alamar blue fluorescence. Gene knockdown, as measured by qPCR, is expressed as percent expression relative to control (kdr). [file ncomms8838-s2.xls]

## Sheet: Raw_data.txt
filename	plateid	repid	geneid	shrna	auc	alamarblue	kdr	kdrconf	virusTiter	hairpin ID
42_A	42	A	LUCIFERASE	A1	2.79436e+06	4964.27	NA	NA	91200000	TRCN0000072243
42_A	42	A	LUCIFERASE	A2	9.66028e+06	4513.15	NA	NA	137000000	TRCN0000072246
42_A	42	A	LUCIFERASE	A3	9.4417e+06	3669.65	NA	NA	66200000	TRCN0000072245
42_A	42	A	LUCIFERASE	A4	5.36454e+06	4304.29	NA	NA	65300000	TRCN0000072261
42_A	42	A	LUCIFERASE	A5	457426	139.775	NA	NA	0	TRCN0000072250
42_A	42	A	Cdkal1	A6	1.40509e+07	5071.19	0.58954	high	16300000	TRCN0000340528
42_A	42	A	Cdkal1	A7	5.93808e+06	2513.2	0.701577	high	88300000	TRCN0000340529
42_A	42	A	Cdkal1	A8	9.63779e+06	5515.32	0.10164	high	94100000	TRCN0000340532
42_A	42	A	Cdkal1	A9	7.97518e+06	5364.69	0.161435	high	137000000	TRCN0000340530
42_A	42	A	Cdkal1	A10	1.05933e+07	4022.42	0.717006	high	131000000	TRCN0000340531
42_A	42	A	Pxk	A11	6.309e+06	4388.06	0.0917956	high	64300000	TRCN0000026967
42_A	42	A	Pxk	A12	9.02818e+06	4444.98	0.0792498	high	34600000	TRCN0000027007
42_A	42	A	Pxk	B1	1.41091e+07	3426.97	2.40141	high	40300000	TRCN0000027027
42_A	42	A	Pxk	B2	6.15549e+06	2799.37	0.429996	high	97000000	TRCN0000026987
42_A	42	A	Pxk	B3	8.21836e+06	3218.18	0.103174	high	32600000	TRCN0000363379
42_A	42	A	Il7r	B4	1.07723e+07	3021.46	0.0740827	high	66200000	TRCN0000065420
42_A	42	A	Il7r	B5	1.65562e+07	2548.1	0.0482079	high	61400000	TRCN0000065421
42_A	42	A	Il7r	B6	1.01098e+07	3076.25	0.0885155	high	97000000	TRCN0000065422
42_A	42	A	Il7r	B7	6.99524e+06	2796.11	0.15867	high	73000000	TRCN0000065419
42_A	42	A	Il7r	B8	9.6969e+06	2459.88	0.296722	high	56600000	TRCN0000065418
42_A	42	A	Galc	B9	5.51559e+06	3357.72	0.114798	high	89300000	TRCN0000177622
42_A	42	A	EMPTY	B10	396800	177.338	NA	NA	0	TRCN0000000000
42_A	42	A	Galc	B11	1.12248e+06	3348.93	0.164927	high	82600000	TRCN0000176529
42_A	42	A	Galc	B12	1.51443e+07	4112.48	0.559665	high	127000000	TRCN0000197535
42_A	42	A	Galc	C1	5.3592e+06	2995.66	1.27586	high	78700000	TRCN0000177992
42_A	42	A	Galc	C2	3.24648e+06	2875.88	0.404886	high	84500000	TRCN0000197885
42_A	42	A	Itgam	C3	6.70579e+06	3690.12	0.164882	high	107000000	TRCN0000055036
42_A	42	A	Itgam	C4	1.23603e+07	3247.15	0.368274	high	20200000	TRCN0000055037
42_A	42	A	Itgam	C5	1.0978e+07	1963.84	0.148115	high	8640000	TRCN0000055033
42_A	42	A	Itgam	C6	1.45592e+07	1486.59	0.625771	high	89300000	TRCN0000055034
42_A	42	A	Itgam	C7	1.77198e+07	2156.7	0.0544816	high	17300000	TRCN0000055035
42_A	42	A	Itgax	C8	1.30551e+07	2408.5	0.115718	high	74900000	TRCN0000066376
42_A	42	A	Itgax	C9	2.13807e+06	1418.39	0.290085	high	77800000	TRCN0000066375
42_A	42	A	Itgax	C10	3.58047e+06	2866.09	0.0357708	high	124000000	TRCN0000066374
42_A	42	A	Itgax	C11	1.43529e+07	2961.32	0.081556	high	35500000	TRCN0000066373
42_A	42	A	Itgax	C12	7.91724e+06	2729.86	0.219017	high	37400000	TRCN0000066377
42_A	42	A	EMPTY	D1	417669	178.541	NA	NA	0	TRCN0000000000
42_A	42	A	Rel	D2	1.26204e+07	2874.67	0.00985992	high	115000000	TRCN0000042548
42_A	42	A	Rel	D3	1.47021e+07	2439.96	0.00595275	high	28800000	TRCN0000042549
42_A	42	A	Rel	D4	1.30361e+07	2199.66	0.0256367	high	61400000	TRCN0000042552
42_A	42	A	Rel	D5	1.16316e+07	2413.94	0.0297931	high	73900000	TRCN0000042551
42_A	42	A	Rel	D6	8.48136e+06	2055.07	0.00973254	high	44200000	TRCN0000042550
42_A	42	A	Ccl7	D7	1.89818e+07	2917.24	0.12496	high	137000000	TRCN0000350008
42_A	42	A	Ccl7	D8	1.37532e+07	2107.44	0.700199	high	67200000	TRCN0000319408
42_A	42	A	Ccl7	D9	7.10278e+06	3019.42	0.0537326	high	137000000	TRCN0000319480
42_A	42	A	Ccl7	D10	1.04173e+07	3032.7	0.179954	high	137000000	TRCN0000319481
42_A	42	A	Ccl7	D11	1.2994e+07	2855.49	0.0216779	high	137000000	TRCN0000317599
42_A	42	A	Prdx5	D12	1.08465e+07	4010.97	0.0390522	high	54700000	TRCN0000075467
42_A	42	A	Prdx5	E1	1.37523e+07	3664.16	0.62758	high	137000000	TRCN0000334335
42_A	42	A	Prdx5	E2	3.57803e+06	2985.28	0.300418	high	137000000	TRCN0000334336
42_A	42	A	Prdx5	E3	1.15231e+07	2700.57	0.137603	high	137000000	TRCN0000334334
42_A	42	A	Prdx5	E4	1.43998e+07	2686.1	0.163154	high	86400000	TRCN0000075466
42_A	42	A	Tnfsf15	E5	1.53195e+07	2378.41	0.922739	high	104000000	TRCN0000066437
42_A	42	A	Tnfsf15	E6	1.3168e+07	2914.02	2.7087	high	83500000	TRCN0000066436
42_A	42	A	Tnfsf15	E7	1.87042e+07	1725.91	6.31745	high	57600000	TRCN0000066433
42_A	42	A	Tnfsf15	E8	1.42833e+07	2058.57	8.25597	high	79700000	TRCN0000066434
42_A	42	A	Tnfsf15	E9	8.69423e+06	2160.5	1.79989	high	108000000	TRCN0000066435
42_A	42	A	Cpeb4	E10	1.48899e+07	1622.31	0.838792	high	116000000	TRCN0000198916
42_A	42	A	Cpeb4	E11	1.31512e+07	2706.39	0.543689	high	58600000	TRCN0000197762
42_A	42	A	Cpeb4	E12	1.16839e+07	1993.59	0.390263	high	9600000	TRCN0000198287
42_A	42	A	Cpeb4	F1	1.02418e+07	4305.3	0.513034	high	120000000	TRCN0000197915
42_A	42	A	Cpeb4	F2	1.01449e+07	2708.16	0.870406	high	112000000	TRCN0000177316
42_A	42	A	Ptger4	F3	1.10043e+07	4375.76	0.694886	high	137000000	TRCN0000329394
42_A	42	A	Ptger4	F4	1.16474e+07	2422.84	0.635944	high	137000000	TRCN0000329392
42_A	42	A	Ptger4	F5	6.43703e+06	3057.31	0.519338	high	109000000	TRCN0000329323
42_A	42	A	Ptger4	F6	1.01108e+07	2861.94	0.814421	high	128000000	TRCN0000329322
42_A	42	A	Ptger4	F7	8.73755e+06	2994.16	0.571106	high	137000000	TRCN0000329321
42_A	42	A	Ydjc	F8	9.7216e+06	3622.95	0.238438	high	65300000	TRCN0000180138
42_A	42	A	Ydjc	F9	9.72676e+06	2373.03	0.185219	high	73000000	TRCN0000184399
42_A	42	A	Ydjc	F10	8.72519e+06	2786.09	0.123991	high	110000000	TRCN0000180109
42_A	42	A	Ydjc	F11	7.92127e+06	3364.88	0.0912423	high	76800000	TRCN0000184040
42_A	42	A	Ydjc	F12	7.3306e+06	3545.97	0.258449	high	65300000	TRCN0000181035
42_A	42	A	Scamp3	G1	9.4972e+06	5882.66	0.0953042	high	118000000	TRCN0000105364
42_A	42	A	Scamp3	G2	1.03435e+07	2678.02	0.80135	high	137000000	TRCN0000302621
42_A	42	A	Scamp3	G3	1.02202e+07	2785.47	0.0552516	high	137000000	TRCN0000302620
42_A	42	A	Scamp3	G4	1.02894e+07	2674.34	0.037401	high	134000000	TRCN0000105360
42_A	42	A	Scamp3	G5	9.84455e+06	2729.35	0.0456431	high	137000000	TRCN0000302607
42_A	42	A	Atg5	G6	1.5516e+07	2714.34	0.265639	high	137000000	TRCN0000327358
42_A	42	A	Atg5	G7	1.14045e+07	2000.1	0.248147	high	52800000	TRCN0000099433
42_A	42	A	Atg5	G8	1.09343e+07	2378.2	0.0683137	high	48000000	TRCN0000099432
42_A	42	A	Atg5	G9	9.1774e+06	2406.53	0.0656753	high	92200000	TRCN0000375819
42_A	42	A	Atg5	G10	1.10093e+07	3007.46	0.122353	high	137000000	TRCN0000375754
42_A	42	A	Gpx1	G11	5.36884e+06	3051.86	0.0165574	high	61400000	TRCN0000222620
42_A	42	A	Gpx1	G12	7.92124e+06	3505.84	0.0724548	high	120000000	TRCN0000335083
42_A	42	A	Gpx1	H1	1.33068e+07	4514.46	0.369006	high	27800000	TRCN0000076522
42_A	42	A	Gpx1	H2	8.86711e+06	1149.24	2.14571	high	137000000	TRCN0000348487
42_A	42	A	Gpx1	H3	1.08171e+07	3546.43	0.299044	high	76800000	TRCN0000076519
42_A	42	A	Card9	H4	2.05802e+06	3401.86	0.268591	high	137000000	TRCN0000251318
42_A	42	A	Card9	H5	6.32239e+06	3319.17	0.11959	high	137000000	TRCN0000251317
42_A	42	A	Card9	H6	1.05234e+07	3560.18	0.267598	high	137000000	TRCN0000251319
42_A	42	A	Card9	H7	2.4224e+06	1474.44	1.4288	high	98900000	TRCN0000251316
42_A	42	A	Card9	H8	1.1195e+07	2052.65	0.860237	high	59500000	TRCN0000251320
42_A	42	A	pgw	H9	1.21697e+07	1766.4	NA	NA	10600000	TRCN0000145620
42_A	42	A	pgw	H10	1.13145e+07	2076.37	NA	NA	10600000	TRCN0000145620
42_A	42	A	NCF4_3	H11	4.10182e+06	3044.01	NA	NA	0
42_A	42	A	CAT_2	H12	1.25837e+07	1235.52	NA	NA	0
42_B	42	B	LUCIFERASE	A1	715513	4964.27	NA	NA	91200000	TRCN0000072243
42_B	42	B	LUCIFERASE	A2	6.85299e+06	4513.15	NA	NA	137000000	TRCN0000072246
42_B	42	B	LUCIFERASE	A3	8.88174e+06	3669.65	NA	NA	66200000	TRCN0000072245
42_B	42	B	LUCIFERASE	A4	1.21844e+06	4304.29	NA	NA	65300000	TRCN0000072261
42_B	42	B	LUCIFERASE	A5	648975	139.775	NA	NA	0	TRCN0000072250
42_B	42	B	Cdkal1	A6	1.4688e+07	5071.19	NA	NA	16300000	TRCN0000340528
42_B	42	B	Cdkal1	A7	5.65661e+06	2513.2	NA	NA	88300000	TRCN0000340529
42_B	42	B	Cdkal1	A8	7.7497e+06	5515.32	NA	NA	94100000	TRCN0000340532
42_B	42	B	Cdkal1	A9	2.00885e+06	5364.69	NA	NA	137000000	TRCN0000340530
42_B	42	B	Cdkal1	A10	1.02604e+07	4022.42	NA	NA	131000000	TRCN0000340531
42_B	42	B	Pxk	A11	2.63127e+06	4388.06	NA	NA	64300000	TRCN0000026967
42_B	42	B	Pxk	A12	9.01246e+06	4444.98	NA	NA	34600000	TRCN0000027007
42_B	42	B	Pxk	B1	1.55535e+07	3426.97	NA	NA	40300000	TRCN0000027027
42_B	42	B	Pxk	B2	6.60983e+06	2799.37	NA	NA	97000000	TRCN0000026987
42_B	42	B	Pxk	B3	8.07883e+06	3218.18	NA	NA	32600000	TRCN0000363379
42_B	42	B	Il7r	B4	1.18047e+07	3021.46	NA	NA	66200000	TRCN0000065420
42_B	42	B	Il7r	B5	1.77253e+07	2548.1	NA	NA	61400000	TRCN0000065421
42_B	42	B	Il7r	B6	1.07707e+07	3076.25	NA	NA	97000000	TRCN0000065422
42_B	42	B	Il7r	B7	2.76745e+06	2796.11	NA	NA	73000000	TRCN0000065419
42_B	42	B	Il7r	B8	1.08263e+07	2459.88	NA	NA	56600000	TRCN0000065418
42_B	42	B	Galc	B9	1.7855e+06	3357.72	NA	NA	89300000	TRCN0000177622
42_B	42	B	EMPTY	B10	757539	177.338	NA	NA	0	TRCN0000000000
42_B	42	B	Galc	B11	314299	3348.93	NA	NA	82600000	TRCN0000176529
42_B	42	B	Galc	B12	8.51129e+06	4112.48	NA	NA	127000000	TRCN0000197535
42_B	42	B	Galc	C1	7.06971e+06	2995.66	NA	NA	78700000	TRCN0000177992
42_B	42	B	Galc	C2	896291	2875.88	NA	NA	84500000	TRCN0000197885
42_B	42	B	Itgam	C3	4.86889e+06	3690.12	NA	NA	107000000	TRCN0000055036
42_B	42	B	Itgam	C4	1.31741e+07	3247.15	NA	NA	20200000	TRCN0000055037
42_B	42	B	Itgam	C5	1.1779e+07	1963.84	NA	NA	8640000	TRCN0000055033
42_B	42	B	Itgam	C6	1.45671e+07	1486.59	NA	NA	89300000	TRCN0000055034
42_B	42	B	Itgam	C7	1.65533e+07	2156.7	NA	NA	17300000	TRCN0000055035
42_B	42	B	Itgax	C8	1.30871e+07	2408.5	NA	NA	74900000	TRCN0000066376
42_B	42	B	Itgax	C9	3.2698e+06	1418.39	NA	NA	77800000	TRCN0000066375
42_B	42	B	Itgax	C10	3.53302e+06	2866.09	NA	NA	124000000	TRCN0000066374
42_B	42	B	Itgax	C11	1.48439e+07	2961.32	NA	NA	35500000	TRCN0000066373
42_B	42	B	Itgax	C12	7.68682e+06	2729.86	NA	NA	37400000	TRCN0000066377
42_B	42	B	EMPTY	D1	304405	178.541	NA	NA	0	TRCN0000000000
42_B	42	B	Rel	D2	1.24113e+07	2874.67	NA	NA	115000000	TRCN0000042548
42_B	42	B	Rel	D3	1.45607e+07	2439.96	NA	NA	28800000	TRCN0000042549
42_B	42	B	Rel	D4	1.1835e+07	2199.66	NA	NA	61400000	TRCN0000042552
42_B	42	B	Rel	D5	1.37568e+07	2413.94	NA	NA	73900000	TRCN0000042551
42_B	42	B	Rel	D6	1.15123e+07	2055.07	NA	NA	44200000	TRCN0000042550
42_B	42	B	Ccl7	D7	1.2854e+07	2917.24	NA	NA	137000000	TRCN0000350008
42_B	42	B	Ccl7	D8	1.33131e+07	2107.44	NA	NA	67200000	TRCN0000319408
42_B	42	B	Ccl7	D9	7.22462e+06	3019.42	NA	NA	137000000	TRCN0000319480
42_B	42	B	Ccl7	D10	9.54194e+06	3032.7	NA	NA	137000000	TRCN0000319481
42_B	42	B	Ccl7	D11	1.29838e+07	2855.49	NA	NA	137000000	TRCN0000317599
42_B	42	B	Prdx5	D12	7.2924e+06	4010.97	NA	NA	54700000	TRCN0000075467
42_B	42	B	Prdx5	E1	1.3485e+07	3664.16	NA	NA	137000000	TRCN0000334335
42_B	42	B	Prdx5	E2	1.4293e+06	2985.28	NA	NA	137000000	TRCN0000334336
42_B	42	B	Prdx5	E3	7.6296e+06	2700.57	NA	NA	137000000	TRCN0000334334
42_B	42	B	Prdx5	E4	1.33702e+07	2686.1	NA	NA	86400000	TRCN0000075466
42_B	42	B	Tnfsf15	E5	1.51502e+07	2378.41	NA	NA	104000000	TRCN0000066437
42_B	42	B	Tnfsf15	E6	6.30734e+06	2914.02	NA	NA	83500000	TRCN0000066436
42_B	42	B	Tnfsf15	E7	1.89166e+07	1725.91	NA	NA	57600000	TRCN0000066433
42_B	42	B	Tnfsf15	E8	1.49985e+07	2058.57	NA	NA	79700000	TRCN0000066434
42_B	42	B	Tnfsf15	E9	1.00876e+07	2160.5	NA	NA	108000000	TRCN0000066435
42_B	42	B	Cpeb4	E10	1.51564e+07	1622.31	NA	NA	116000000	TRCN0000198916
42_B	42	B	Cpeb4	E11	1.51554e+07	2706.39	NA	NA	58600000	TRCN0000197762
42_B	42	B	Cpeb4	E12	1.2099e+07	1993.59	NA	NA	9600000	TRCN0000198287
42_B	42	B	Cpeb4	F1	4.92741e+06	4305.3	NA	NA	120000000	TRCN0000197915
42_B	42	B	Cpeb4	F2	1.21393e+07	2708.16	NA	NA	112000000	TRCN0000177316
42_B	42	B	Ptger4	F3	9.01814e+06	4375.76	NA	NA	137000000	TRCN0000329394
42_B	42	B	Ptger4	F4	1.49393e+07	2422.84	NA	NA	137000000	TRCN0000329392
42_B	42	B	Ptger4	F5	1.12651e+06	3057.31	NA	NA	109000000	TRCN0000329323
42_B	42	B	Ptger4	F6	9.80685e+06	2861.94	NA	NA	128000000	TRCN0000329322
42_B	42	B	Ptger4	F7	8.949e+06	2994.16	NA	NA	137000000	TRCN0000329321
42_B	42	B	Ydjc	F8	1.1419e+07	3622.95	NA	NA	65300000	TRCN0000180138
42_B	42	B	Ydjc	F9	9.94694e+06	2373.03	NA	NA	73000000	TRCN0000184399
42_B	42	B	Ydjc	F10	9.95145e+06	2786.09	NA	NA	110000000	TRCN0000180109
42_B	42	B	Ydjc	F11	5.51322e+06	3364.88	NA	NA	76800000	TRCN0000184040
42_B	42	B	Ydjc	F12	7.06377e+06	3545.97	NA	NA	65300000	TRCN0000181035
42_B	42	B	Scamp3	G1	2.3871e+06	5882.66	NA	NA	118000000	TRCN0000105364
42_B	42	B	Scamp3	G2	1.16764e+07	2678.02	NA	NA	137000000	TRCN0000302621
42_B	42	B	Scamp3	G3	1.06046e+07	2785.47	NA	NA	137000000	TRCN0000302620
42_B	42	B	Scamp3	G4	1.2357e+07	2674.34	NA	NA	134000000	TRCN0000105360
42_B	42	B	Scamp3	G5	7.96408e+06	2729.35	NA	NA	137000000	TRCN0000302607
42_B	42	B	Atg5	G6	1.60808e+07	2714.34	NA	NA	137000000	TRCN0000327358
42_B	42	B	Atg5	G7	1.54853e+07	2000.1	NA	NA	52800000	TRCN0000099433
42_B	42	B	Atg5	G8	9.92967e+06	2378.2	NA	NA	48000000	TRCN0000099432
42_B	42	B	Atg5	G9	4.94975e+06	2406.53	NA	NA	92200000	TRCN0000375819
42_B	42	B	Atg5	G10	4.12343e+06	3007.46	NA	NA	137000000	TRCN0000375754
42_B	42	B	Gpx1	G11	805381	3051.86	NA	NA	61400000	TRCN0000222620
42_B	42	B	Gpx1	G12	4.01273e+06	3505.84	NA	NA	120000000	TRCN0000335083
42_B	42	B	Gpx1	H1	1.30934e+07	4514.46	NA	NA	27800000	TRCN0000076522
42_B	42	B	Gpx1	H2	9.88133e+06	1149.24	NA	NA	137000000	TRCN0000348487
42_B	42	B	Gpx1	H3	4.43115e+06	3546.43	NA	NA	76800000	TRCN0000076519
42_B	42	B	Card9	H4	358875	3401.86	NA	NA	137000000	TRCN0000251318
42_B	42	B	Card9	H5	1.00192e+06	3319.17	NA	NA	137000000	TRCN0000251317
42_B	42	B	Card9	H6	2.92932e+06	3560.18	NA	NA	137000000	TRCN0000251319
42_B	42	B	Card9	H7	4.56438e+06	1474.44	NA	NA	98900000	TRCN0000251316
42_B	42	B	Card9	H8	1.27465e+07	2052.65	NA	NA	59500000	TRCN0000251320
42_B	42	B	pgw	H9	1.25146e+07	1766.4	NA	NA	10600000	TRCN0000145620
42_B	42	B	pgw	H10	1.21409e+07	2076.37	NA	NA	10600000	TRCN0000145620
42_B	42	B	NCF4_3	H11	5.03868e+06	3044.01	NA	NA	0
42_B	42	B	CAT_2	H12	1.29808e+07	1235.52	NA	NA	0
43_A	43	A	LUCIFERASE	A1	6.09009e+06	2655.17	NA	NA	133000000	TRCN0000072252
43_A	43	A	LUCIFERASE	A2	3.1899e+06	1411.9	NA	NA	53800000	TRCN0000072254
43_A	43	A	LUCIFERASE	A3	4.7889e+06	1833.8	NA	NA	61400000	TRCN0000072256
43_A	43	A	lacZ	A4	5.57212e+06	1968.03	NA	NA	46100000	TRCN0000072242
43_A	43	A	lacZ	A5	4.9637e+06	1458.74	NA	NA	81600000	TRCN0000072241
43_A	43	A	Tnpo3	A6	3.77682e+06	1777.55	0.3	high	103000000	TRCN0000101966
43_A	43	A	Tnpo3	A7	6.24303e+06	1587.93	0.94	high	7680000	TRCN0000101967
43_A	43	A	Tnpo3	A8	3.86894e+06	1391.26	0.26	high	57600000	TRCN0000101968
43_A	43	A	Tnpo3	A9	2.53563e+06	1301.65	0.34	high	71000000	TRCN0000101969
43_A	43	A	Tnpo3	A10	3.91772e+06	1492.43	0.09	high	124000000	TRCN0000101965
43_A	43	A	Fads1	A11	4.57274e+06	1320.59	0.09	high	51800000	TRCN0000114347
43_A	43	A	Fads1	A12	4.53113e+06	1228.67	0.11	high	46100000	TRCN0000114346
43_A	43	A	Fads1	B1	7.25017e+06	2049.17	0.16	high	137000000	TRCN0000320186
43_A	43	A	Fads1	B2	8.10853e+06	1395.79	0.05	high	137000000	TRCN0000114349
43_A	43	A	Fads1	B3	4.90307e+06	1915.6	0.04	high	137000000	TRCN0000114350
43_A	43	A	Tnfsf4	B4	3.89291e+06	1248.05	0.06	high	101000000	TRCN0000066528
43_A	43	A	Tnfsf4	B5	4.64034e+06	1269.34	0.28	high	137000000	TRCN0000349887
43_A	43	A	Tnfsf4	B6	5.75845e+06	1591.06	0.1	high	72000000	TRCN0000066529
43_A	43	A	Tnfsf4	B7	3.97537e+06	1507.11	0.14	high	62400000	TRCN0000066530
43_A	43	A	Tnfsf4	B8	3.14209e+06	1245.93	0.17	high	132000000	TRCN0000066531
43_A	43	A	Ndfip1	B9	6.94354e+06	1748.22	0.09	high	137000000	TRCN0000251820
43_A	43	A	Ndfip1	B10	4.87835e+06	2003.58	NA	NA	137000000	TRCN0000251821
43_A	43	A	Ndfip1	B11	2.26694e+06	1128.31	0.12	high	137000000	TRCN0000265322
43_A	43	A	Ndfip1	B12	3.33832e+06	1781.22	0.11	high	137000000	TRCN0000251819
43_A	43	A	Ndfip1	C1	6.40651e+06	2055.31	0.07	high	137000000	TRCN0000251818
43_A	43	A	Ube2l3	C2	4.23299e+06	1235.22	0.05	high	137000000	TRCN0000317878
43_A	43	A	Ube2l3	C3	6.36727e+06	1951.9	0.04	high	137000000	TRCN0000317879
43_A	43	A	Ube2l3	C4	7.1886e+06	2031.76	0.35	high	98900000	TRCN0000040826
43_A	43	A	Ube2l3	C5	3.28205e+06	1133.17	0.03	high	137000000	TRCN0000040825
43_A	43	A	Ube2l3	C6	7.72486e+06	1736.72	0.59	high	130000000	TRCN0000040823
43_A	43	A	Il2ra	C7	4.91556e+06	1304	0.8	low	137000000	TRCN0000068019
43_A	43	A	Il2ra	C8	3.14775e+06	1382.78	0.46	low	137000000	TRCN0000068018
43_A	43	A	Il2ra	C9	8.0326e+06	2030.3	0.92	low	137000000	TRCN0000068022
43_A	43	A	Il2ra	C10	4.26762e+06	1608.56	0.82	low	137000000	TRCN0000068021
43_A	43	A	Il2ra	C11	5.77644e+06	1783.17	0.5	low	137000000	TRCN0000068020
43_A	43	A	Dnmt3a	C12	3.42277e+06	1286.36	0.47	high	137000000	TRCN0000231273
43_A	43	A	Dnmt3a	D1	4.36312e+06	1935.11	0.73	high	137000000	TRCN0000231276
43_A	43	A	Dnmt3a	D2	8.97851e+06	1427.89	0.33	high	137000000	TRCN0000039034
43_A	43	A	EMPTY	D3	386264	284.621	NA	NA	0	TRCN0000000000
43_A	43	A	Dnmt3a	D4	7.10206e+06	1676.84	0.36	high	137000000	TRCN0000039035
43_A	43	A	Dnmt3a	D5	5.71747e+06	1751.04	2.38	high	137000000	TRCN0000039036
43_A	43	A	Il5	D6	7.31388e+06	1814.25	NA	NA	131000000	TRCN0000067503
43_A	43	A	Il5	D7	6.56171e+06	1499.19	NA	NA	137000000	TRCN0000067504
43_A	43	A	Il5	D8	264242	290.911	NA	NA	1920000	TRCN0000067505
43_A	43	A	Il5	D9	4.64374e+06	1673.96	NA	NA	137000000	TRCN0000067506
43_A	43	A	Il5	D10	6.39797e+06	1799.52	NA	NA	137000000	TRCN0000067507
43_A	43	A	EMPTY	D11	247790	277.315	NA	NA	0	TRCN0000000000
43_A	43	A	Sdf2l1	D12	3.62646e+06	1639.83	0.28	high	137000000	TRCN0000093664
43_A	43	A	Sdf2l1	E1	6.00076e+06	2054.72	2.41	high	137000000	TRCN0000093665
43_A	43	A	Sdf2l1	E2	7.47632e+06	1606.23	0.09	high	137000000	TRCN0000093666
43_A	43	A	Sdf2l1	E3	6.73018e+06	1803.23	0.18	high	137000000	TRCN0000093667
43_A	43	A	Sdf2l1	E4	6.20264e+06	2046.13	0.27	high	137000000	TRCN0000093668
43_A	43	A	Pde4a	E5	1.04466e+07	1758.69	0.24	high	137000000	TRCN0000114965
43_A	43	A	Pde4a	E6	4.27263e+06	1686.54	0.56	high	137000000	TRCN0000114964
43_A	43	A	Pde4a	E7	5.3701e+06	1635.36	1.27	high	137000000	TRCN0000114961
43_A	43	A	Pde4a	E8	3.33045e+06	2169.91	0.38	high	120000000	TRCN0000114963
43_A	43	A	Pde4a	E9	5.0182e+06	1619.93	0.21	high	137000000	TRCN0000114962
43_A	43	A	Per3	E10	6.68566e+06	1984.57	0.27	high	137000000	TRCN0000095399
43_A	43	A	Per3	E11	3.97471e+06	1460.78	0.19	high	137000000	TRCN0000095401
43_A	43	A	Per3	E12	1.85107e+06	1704.81	0.58	high	86400000	TRCN0000095402
43_A	43	A	Per3	F1	7.44927e+06	2246.36	0.34	high	105000000	TRCN0000095400
43_A	43	A	Per3	F2	6.47103e+06	1744.98	0.42	high	137000000	TRCN0000095403
43_A	43	A	Fcgr3	F3	6.15189e+06	1632.76	0.41	high	137000000	TRCN0000067728
43_A	43	A	Fcgr3	F4	4.84831e+06	1633.04	0.23	high	108000000	TRCN0000067729
43_A	43	A	Fcgr3	F5	7.71264e+06	1797.57	0.21	high	117000000	TRCN0000067732
43_A	43	A	Fcgr3	F6	1.91618e+07	1998.18	1.52	high	93100000	TRCN0000067731
43_A	43	A	Fcgr3	F7	7.03369e+06	1649.17	0.43	high	63400000	TRCN0000067730
43_A	43	A	Arpc2	F8	4.84021e+06	1698.86	0.65	high	137000000	TRCN0000090110
43_A	43	A	Arpc2	F9	3.9585e+06	2236.03	0.1	high	137000000	TRCN0000090109
43_A	43	A	Arpc2	F10	4.69218e+06	1838.57	0.13	high	137000000	TRCN0000090111
43_A	43	A	Arpc2	F11	5.51259e+06	1235.72	0.15	high	137000000	TRCN0000090108
43_A	43	A	Arpc2	F12	5.10987e+06	1737.59	0.08	high	137000000	TRCN0000090112
43_A	43	A	Ptrf	G1	7.43804e+06	2246.35	NA	NA	137000000	TRCN0000103577
43_A	43	A	Ptrf	G2	6.06559e+06	1419.5	NA	NA	137000000	TRCN0000103578
43_A	43	A	Ptrf	G3	5.97862e+06	1515.84	NA	NA	137000000	TRCN0000103579
43_A	43	A	Ptrf	G4	6.00739e+06	1977.49	NA	NA	137000000	TRCN0000306023
43_A	43	A	Ptrf	G5	3.85759e+06	1709.84	NA	NA	137000000	TRCN0000306092
43_A	43	A	Exosc8	G6	6.11856e+06	1473.21	0.22	high	31700000	TRCN0000340343
43_A	43	A	Exosc8	G7	4.93152e+06	1462.41	0.06	high	137000000	TRCN0000104068
43_A	43	A	Exosc8	G8	9.34458e+06	1800.96	0.12	high	137000000	TRCN0000305515
43_A	43	A	Exosc8	G9	4.64898e+06	1599.17	0.06	high	137000000	TRCN0000305514
43_A	43	A	Exosc8	G10	4.46055e+06	1751.2	0.11	high	137000000	TRCN0000311338
43_A	43	A	Ccl12	G11	5.49832e+06	2031.2	0.01	high	137000000	TRCN0000231360
43_A	43	A	Ccl12	G12	4.90919e+06	1712.63	0.2	high	137000000	TRCN0000231361
43_A	43	A	Ccl12	H1	6.78994e+06	2271.64	0.13	high	75800000	TRCN0000231362
43_A	43	A	Ccl12	H2	3.24856e+06	1225.77	0.04	high	137000000	TRCN0000231363
43_A	43	A	Ccl12	H3	2.52727e+06	961.094	0.22	high	88300000	TRCN0000231364
43_A	43	A	Srgap2	H4	1.12262e+07	2125.2	1.4	high	59500000	TRCN0000106114
43_A	43	A	Srgap2	H5	5.82015e+06	2934.71	0.45	high	108000000	TRCN0000106112
43_A	43	A	Srgap2	H6	5.15939e+06	3575.46	1.49	high	61400000	TRCN0000106113
43_A	43	A	Srgap2	H7	4.50848e+06	1694.85	0.17	high	116000000	TRCN0000106110
43_A	43	A	Srgap2	H8	4.24728e+06	2149.4	1.49	high	91200000	TRCN0000106111
43_A	43	A	pgw	H9	7.86435e+06	1479.17	NA	NA	16300000	TRCN0000145620
43_A	43	A	pgw	H10	7.66443e+06	1613.15	NA	NA	19200000	TRCN0000145620
43_A	43	A	NCF4_3	H11	2.50607e+06	1929.41	NA	NA	0
43_A	43	A	CAT_2	H12	5.592e+06	1501.46	NA	NA	0
43_B	43	B	LUCIFERASE	A1	6.34562e+06	2655.17	NA	NA	133000000	TRCN0000072252
43_B	43	B	LUCIFERASE	A2	2.9622e+06	1411.9	NA	NA	53800000	TRCN0000072254
43_B	43	B	LUCIFERASE	A3	4.6493e+06	1833.8	NA	NA	61400000	TRCN0000072256
43_B	43	B	lacZ	A4	5.32078e+06	1968.03	NA	NA	46100000	TRCN0000072242
43_B	43	B	lacZ	A5	4.13309e+06	1458.74	NA	NA	81600000	TRCN0000072241
43_B	43	B	Tnpo3	A6	3.5331e+06	1777.55	NA	NA	103000000	TRCN0000101966
43_B	43	B	Tnpo3	A7	7.4434e+06	1587.93	NA	NA	7680000	TRCN0000101967
43_B	43	B	Tnpo3	A8	3.62671e+06	1391.26	NA	NA	57600000	TRCN0000101968
43_B	43	B	Tnpo3	A9	2.19744e+06	1301.65	NA	NA	71000000	TRCN0000101969
43_B	43	B	Tnpo3	A10	3.38162e+06	1492.43	NA	NA	124000000	TRCN0000101965
43_B	43	B	Fads1	A11	3.58147e+06	1320.59	NA	NA	51800000	TRCN0000114347
43_B	43	B	Fads1	A12	3.80969e+06	1228.67	NA	NA	46100000	TRCN0000114346
43_B	43	B	Fads1	B1	6.20993e+06	2049.17	NA	NA	137000000	TRCN0000320186
43_B	43	B	Fads1	B2	6.41347e+06	1395.79	NA	NA	137000000	TRCN0000114349
43_B	43	B	Fads1	B3	4.78613e+06	1915.6	NA	NA	137000000	TRCN0000114350
43_B	43	B	Tnfsf4	B4	3.82487e+06	1248.05	NA	NA	101000000	TRCN0000066528
43_B	43	B	Tnfsf4	B5	4.09861e+06	1269.34	NA	NA	137000000	TRCN0000349887
43_B	43	B	Tnfsf4	B6	5.11911e+06	1591.06	NA	NA	72000000	TRCN0000066529
43_B	43	B	Tnfsf4	B7	3.8331e+06	1507.11	NA	NA	62400000	TRCN0000066530
43_B	43	B	Tnfsf4	B8	3.33187e+06	1245.93	NA	NA	132000000	TRCN0000066531
43_B	43	B	Ndfip1	B9	6.47776e+06	1748.22	NA	NA	137000000	TRCN0000251820
43_B	43	B	Ndfip1	B10	4.74883e+06	2003.58	NA	NA	137000000	TRCN0000251821
43_B	43	B	Ndfip1	B11	2.06643e+06	1128.31	NA	NA	137000000	TRCN0000265322
43_B	43	B	Ndfip1	B12	3.63319e+06	1781.22	NA	NA	137000000	TRCN0000251819
43_B	43	B	Ndfip1	C1	5.26806e+06	2055.31	NA	NA	137000000	TRCN0000251818
43_B	43	B	Ube2l3	C2	3.69432e+06	1235.22	NA	NA	137000000	TRCN0000317878
43_B	43	B	Ube2l3	C3	5.60849e+06	1951.9	NA	NA	137000000	TRCN0000317879
43_B	43	B	Ube2l3	C4	6.31165e+06	2031.76	NA	NA	98900000	TRCN0000040826
43_B	43	B	Ube2l3	C5	3.12788e+06	1133.17	NA	NA	137000000	TRCN0000040825
43_B	43	B	Ube2l3	C6	7.00864e+06	1736.72	NA	NA	130000000	TRCN0000040823
43_B	43	B	Il2ra	C7	5.10316e+06	1304	NA	NA	137000000	TRCN0000068019
43_B	43	B	Il2ra	C8	3.09535e+06	1382.78	NA	NA	137000000	TRCN0000068018
43_B	43	B	Il2ra	C9	7.54652e+06	2030.3	NA	NA	137000000	TRCN0000068022
43_B	43	B	Il2ra	C10	4.2193e+06	1608.56	NA	NA	137000000	TRCN0000068021
43_B	43	B	Il2ra	C11	4.95668e+06	1783.17	NA	NA	137000000	TRCN0000068020
43_B	43	B	Dnmt3a	C12	3.15298e+06	1286.36	NA	NA	137000000	TRCN0000231273
43_B	43	B	Dnmt3a	D1	4.11409e+06	1935.11	NA	NA	137000000	TRCN0000231276
43_B	43	B	Dnmt3a	D2	7.77161e+06	1427.89	NA	NA	137000000	TRCN0000039034
43_B	43	B	EMPTY	D3	296932	284.621	NA	NA	0	TRCN0000000000
43_B	43	B	Dnmt3a	D4	6.12719e+06	1676.84	NA	NA	137000000	TRCN0000039035
43_B	43	B	Dnmt3a	D5	4.94726e+06	1751.04	NA	NA	137000000	TRCN0000039036
43_B	43	B	Il5	D6	5.86371e+06	1814.25	NA	NA	131000000	TRCN0000067503
43_B	43	B	Il5	D7	5.88744e+06	1499.19	NA	NA	137000000	TRCN0000067504
43_B	43	B	Il5	D8	329834	290.911	NA	NA	1920000	TRCN0000067505
43_B	43	B	Il5	D9	4.91654e+06	1673.96	NA	NA	137000000	TRCN0000067506
43_B	43	B	Il5	D10	5.9479e+06	1799.52	NA	NA	137000000	TRCN0000067507
43_B	43	B	EMPTY	D11	288282	277.315	NA	NA	0	TRCN0000000000
43_B	43	B	Sdf2l1	D12	3.81832e+06	1639.83	NA	NA	137000000	TRCN0000093664
43_B	43	B	Sdf2l1	E1	5.95399e+06	2054.72	NA	NA	137000000	TRCN0000093665
43_B	43	B	Sdf2l1	E2	6.19228e+06	1606.23	NA	NA	137000000	TRCN0000093666
43_B	43	B	Sdf2l1	E3	6.98188e+06	1803.23	NA	NA	137000000	TRCN0000093667
43_B	43	B	Sdf2l1	E4	4.64506e+06	2046.13	NA	NA	137000000	TRCN0000093668
43_B	43	B	Pde4a	E5	9.09712e+06	1758.69	NA	NA	137000000	TRCN0000114965
43_B	43	B	Pde4a	E6	4.1762e+06	1686.54	NA	NA	137000000	TRCN0000114964
43_B	43	B	Pde4a	E7	4.47191e+06	1635.36	NA	NA	137000000	TRCN0000114961
43_B	43	B	Pde4a	E8	2.92514e+06	2169.91	NA	NA	120000000	TRCN0000114963
43_B	43	B	Pde4a	E9	5.18715e+06	1619.93	NA	NA	137000000	TRCN0000114962
43_B	43	B	Per3	E10	6.53274e+06	1984.57	NA	NA	137000000	TRCN0000095399
43_B	43	B	Per3	E11	3.99943e+06	1460.78	NA	NA	137000000	TRCN0000095401
43_B	43	B	Per3	E12	2.32216e+06	1704.81	NA	NA	86400000	TRCN0000095402
43_B	43	B	Per3	F1	5.90828e+06	2246.36	NA	NA	105000000	TRCN0000095400
43_B	43	B	Per3	F2	4.44435e+06	1744.98	NA	NA	137000000	TRCN0000095403
43_B	43	B	Fcgr3	F3	5.26585e+06	1632.76	NA	NA	137000000	TRCN0000067728
43_B	43	B	Fcgr3	F4	4.63548e+06	1633.04	NA	NA	108000000	TRCN0000067729
43_B	43	B	Fcgr3	F5	4.8866e+06	1797.57	NA	NA	117000000	TRCN0000067732
43_B	43	B	Fcgr3	F6	8.30364e+06	1998.18	NA	NA	93100000	TRCN0000067731
43_B	43	B	Fcgr3	F7	6.54063e+06	1649.17	NA	NA	63400000	TRCN0000067730
43_B	43	B	Arpc2	F8	4.25125e+06	1698.86	NA	NA	137000000	TRCN0000090110
43_B	43	B	Arpc2	F9	3.6119e+06	2236.03	NA	NA	137000000	TRCN0000090109
43_B	43	B	Arpc2	F10	4.52349e+06	1838.57	NA	NA	137000000	TRCN0000090111
43_B	43	B	Arpc2	F11	4.70128e+06	1235.72	NA	NA	137000000	TRCN0000090108
43_B	43	B	Arpc2	F12	4.9233e+06	1737.59	NA	NA	137000000	TRCN0000090112
43_B	43	B	Ptrf	G1	6.91951e+06	2246.35	NA	NA	137000000	TRCN0000103577
43_B	43	B	Ptrf	G2	6.33213e+06	1419.5	NA	NA	137000000	TRCN0000103578
43_B	43	B	Ptrf	G3	5.425e+06	1515.84	NA	NA	137000000	TRCN0000103579
43_B	43	B	Ptrf	G4	5.02282e+06	1977.49	NA	NA	137000000	TRCN0000306023
43_B	43	B	Ptrf	G5	2.89011e+06	1709.84	NA	NA	137000000	TRCN0000306092
43_B	43	B	Exosc8	G6	5.49446e+06	1473.21	NA	NA	31700000	TRCN0000340343
43_B	43	B	Exosc8	G7	3.95859e+06	1462.41	NA	NA	137000000	TRCN0000104068
43_B	43	B	Exosc8	G8	8.25326e+06	1800.96	NA	NA	137000000	TRCN0000305515
43_B	43	B	Exosc8	G9	3.94817e+06	1599.17	NA	NA	137000000	TRCN0000305514
43_B	43	B	Exosc8	G10	3.86177e+06	1751.2	NA	NA	137000000	TRCN0000311338
43_B	43	B	Ccl12	G11	4.58261e+06	2031.2	NA	NA	137000000	TRCN0000231360
43_B	43	B	Ccl12	G12	3.7412e+06	1712.63	NA	NA	137000000	TRCN0000231361
43_B	43	B	Ccl12	H1	6.45536e+06	2271.64	NA	NA	75800000	TRCN0000231362
43_B	43	B	Ccl12	H2	3.29848e+06	1225.77	NA	NA	137000000	TRCN0000231363
43_B	43	B	Ccl12	H3	2.33214e+06	961.094	NA	NA	88300000	TRCN0000231364
43_B	43	B	Srgap2	H4	6.35454e+06	2125.2	NA	NA	59500000	TRCN0000106114
43_B	43	B	Srgap2	H5	3.52318e+06	2934.71	NA	NA	108000000	TRCN0000106112
43_B	43	B	Srgap2	H6	4.89379e+06	3575.46	NA	NA	61400000	TRCN0000106113
43_B	43	B	Srgap2	H7	4.77803e+06	1694.85	NA	NA	116000000	TRCN0000106110
43_B	43	B	Srgap2	H8	4.34189e+06	2149.4	NA	NA	91200000	TRCN0000106111
43_B	43	B	pgw	H9	6.99787e+06	1479.17	NA	NA	16300000	TRCN0000145620
43_B	43	B	pgw	H10	8.63069e+06	1613.15	NA	NA	19200000	TRCN0000145620
43_B	43	B	NCF4_3	H11	2.28409e+06	1929.41	NA	NA	0
43_B	43	B	CAT_2	H12	4.2807e+06	1501.46	NA	NA	0
44_A	44	A	lacZ	A1	1.0654e+07	4246.74	NA	NA	137000000	TRCN0000072225
44_A	44	A	lacZ	A2	1.49183e+07	6212.94	NA	NA	137000000	TRCN0000072224
44_A	44	A	lacZ	A3	1.27533e+07	3119.96	NA	NA	110000000	TRCN0000072223
44_A	44	A	lacZ	A4	1.36606e+07	2823.22	NA	NA	66200000	TRCN0000072231
44_A	44	A	lacZ	A5	1.40405e+07	4298.94	NA	NA	44200000	TRCN0000072236
44_A	44	A	Rnaset2b	A6	8.98099e+06	2467.08	0.26	high	10600000	TRCN0000119507
44_A	44	A	Rnaset2b	A7	8.82286e+06	2546.43	0.19	high	84500000	TRCN0000119508
44_A	44	A	Rnaset2b	A8	481016	237.169	0.46	high	0	TRCN0000119509
44_A	44	A	Rnaset2b	A9	1.11574e+07	2610.08	0.46	high	55700000	TRCN0000119511
44_A	44	A	Rnaset2b	A10	9.69163e+06	2661.2	0.03	high	137000000	TRCN0000119510
44_A	44	A	Sec16a	A11	1.06229e+07	2283.39	0.08	high	47000000	TRCN0000197462
44_A	44	A	Sec16a	A12	8.70083e+06	2623.12	0.23	high	121000000	TRCN0000197907
44_A	44	A	Sec16a	B1	1.11359e+07	3268	0.51	high	137000000	TRCN0000375001
44_A	44	A	Sec16a	B2	1.45739e+07	2291.94	0.72	high	137000000	TRCN0000178399
44_A	44	A	Sec16a	B3	1.08586e+07	2356.4	0.54	high	137000000	TRCN0000181459
44_A	44	A	S1pr5	B4	1.33839e+07	2312.1	2.3	low	137000000	TRCN0000376675
44_A	44	A	S1pr5	B5	1.32978e+07	2276.97	0.92	low	137000000	TRCN0000374010
44_A	44	A	S1pr5	B6	1.11555e+07	2237.34	2.66	low	137000000	TRCN0000374011
44_A	44	A	S1pr5	B7	1.36251e+07	2339.61	0.75	low	137000000	TRCN0000004671
44_A	44	A	S1pr5	B8	1.10686e+07	2396.87	1.23	low	137000000	TRCN0000365926
44_A	44	A	Irf1	B9	9.64796e+06	2258.26	0.42	high	82600000	TRCN0000219079
44_A	44	A	Irf1	B10	1.13281e+07	1994.67	0.46	high	113000000	TRCN0000077440
44_A	44	A	Irf1	B11	8.03555e+06	1815.94	0.51	high	137000000	TRCN0000233968
44_A	44	A	Irf1	B12	1.00251e+07	2586.03	0.21	high	61400000	TRCN0000077442
44_A	44	A	Irf1	C1	1.29592e+07	3493.5	0.73	high	137000000	TRCN0000077441
44_A	44	A	Atg16l1	C2	1.51225e+07	2153.01	0.34	high	105000000	TRCN0000175121
44_A	44	A	Atg16l1	C3	1.28072e+07	2063.77	0.32	high	137000000	TRCN0000339310
44_A	44	A	Atg16l1	C4	1.3177e+07	2177.52	0.21	high	118000000	TRCN0000175371
44_A	44	A	Atg16l1	C5	12519802	2098.9	0.66	high	137000000	TRCN0000351019
44_A	44	A	Atg16l1	C6	1.19858e+07	2099.9	0.33	high	137000000	TRCN0000339312
44_A	44	A	Irgm1	C7	7.63224e+06	2063.56	0.1	high	137000000	TRCN0000351969
44_A	44	A	Irgm1	C8	1.97106e+07	1840.48	0.49	high	137000000	TRCN0000363839
44_A	44	A	Irgm1	C9	1.11095e+07	2105.11	0.16	high	137000000	TRCN0000375521
44_A	44	A	Irgm1	C10	1.39858e+07	2178.47	0.24	high	137000000	TRCN0000375445
44_A	44	A	Irgm1	C11	1.19788e+07	1981.98	0	high	137000000	TRCN0000348808
44_A	44	A	Icosl	C12	1.03411e+07	2377.74	5.26	high	111000000	TRCN0000067956
44_A	44	A	EMPTY	D1	658734	433.309	NA	NA	0	TRCN0000000000
44_A	44	A	Icosl	D2	1.28615e+07	1958.59	12.19	high	137000000	TRCN0000067957
44_A	44	A	Icosl	D3	1.15041e+07	1957.57	0.25	high	137000000	TRCN0000067954
44_A	44	A	Icosl	D4	17834021	2089.26	0.36	high	137000000	TRCN0000067955
44_A	44	A	Icosl	D5	1.38989e+07	1978.8	2.98	high	137000000	TRCN0000067953
44_A	44	A	Phrf1	D6	9.99072e+06	2040.67	0.91	high	137000000	TRCN0000258188
44_A	44	A	Phrf1	D7	1.15361e+07	1935.04	1.18	high	137000000	TRCN0000258211
44_A	44	A	Phrf1	D8	8.54641e+06	1715.78	0.86	high	40300000	TRCN0000252249
44_A	44	A	Phrf1	D9	1.03821e+07	2150.57	1.14	high	137000000	TRCN0000252248
44_A	44	A	Phrf1	D10	9.65918e+06	2106.99	0.33	high	137000000	TRCN0000252250
44_A	44	A	Tnfsf8	D11	1.38303e+07	2058.21	1.1	high	137000000	TRCN0000066729
44_A	44	A	Tnfsf8	D12	1.49015e+07	2597.46	5.48	high	80600000	TRCN0000066728
44_A	44	A	Tnfsf8	E1	1.53866e+07	2732.98	0.13	high	137000000	TRCN0000066730
44_A	44	A	Tnfsf8	E2	2.15673e+07	2873.3	2.25	high	137000000	TRCN0000066732
44_A	44	A	Tnfsf8	E3	1.21819e+07	1941.27	0.29	high	137000000	TRCN0000066731
44_A	44	A	Dennd1b	E4	2.11245e+07	1961.8	4.13	high	95000000	TRCN0000189863
44_A	44	A	Dennd1b	E5	1.85799e+07	1946.37	4.98	high	118000000	TRCN0000190071
44_A	44	A	Dennd1b	E6	1.3647e+07	2127.97	2.87	high	137000000	TRCN0000192238
44_A	44	A	Dennd1b	E7	1.62127e+07	2027.51	2.01	high	137000000	TRCN0000191264
44_A	44	A	Dennd1b	E8	1.31532e+07	2083.06	2.6	high	137000000	TRCN0000192750
44_A	44	A	EMPTY	E9	663493	267.723	NA	NA	0	TRCN0000000000
44_A	44	A	Jak2	E10	1.58083e+07	1934.27	0.36	high	137000000	TRCN0000278126
44_A	44	A	Jak2	E11	1.26849e+07	2156.41	0.16	high	137000000	TRCN0000278125
44_A	44	A	Jak2	E12	1.11456e+07	2503.31	0.13	high	137000000	TRCN0000278124
44_A	44	A	Jak2	F1	1.35692e+07	4006.74	0.61	high	137000000	TRCN0000278190
44_A	44	A	Jak2	F2	1.60668e+07	4803.34	0.39	high	137000000	TRCN0000023651
44_A	44	A	Stat3	F3	1.57751e+07	3528.9	0.6	high	137000000	TRCN0000301880
44_A	44	A	Stat3	F4	1.60431e+07	2410.89	0.74	high	137000000	TRCN0000301946
44_A	44	A	Stat3	F5	9.68041e+06	2058.75	0.21	high	137000000	TRCN0000071453
44_A	44	A	Stat3	F6	1.60416e+07	2021.25	0.21	high	137000000	TRCN0000301878
44_A	44	A	Stat3	F7	1.6534e+07	1826.17	1.96	high	101000000	TRCN0000071455
44_A	44	A	Ptpn2	F8	1.1913e+07	2194.84	0.14	high	137000000	TRCN0000279329
44_A	44	A	Ptpn2	F9	1.3682e+07	2203.64	0.06	high	118000000	TRCN0000029889
44_A	44	A	Ptpn2	F10	1.39339e+07	2063.03	0.07	high	137000000	TRCN0000279253
44_A	44	A	Ptpn2	F11	2.227e+07	1841.6	0.08	high	50900000	TRCN0000029892
44_A	44	A	Ptpn2	F12	1.61514e+07	2340.45	0.3	high	137000000	TRCN0000279254
44_A	44	A	Il23r	G1	1.71334e+07	5394.64	4.96	low	137000000	TRCN0000089493
44_A	44	A	Il23r	G2	1.24042e+07	2497.34	0.82	low	137000000	TRCN0000089494
44_A	44	A	Il23r	G3	1.07694e+07	2316.87	6.65	low	137000000	TRCN0000089495
44_A	44	A	Il23r	G4	1.41607e+07	3013.36	0.7	low	137000000	TRCN0000089496
44_A	44	A	Il23r	G5	1.61927e+07	1895.51	1.07	low	137000000	TRCN0000089497
44_A	44	A	Irf5	G6	1.94401e+07	1892.66	0.37	high	137000000	TRCN0000235864
44_A	44	A	Irf5	G7	1.64551e+07	1965.99	0.09	high	124000000	TRCN0000081564
44_A	44	A	Irf5	G8	1.31066e+07	2040.42	0.25	high	137000000	TRCN0000081567
44_A	44	A	Irf5	G9	1.26126e+07	2049.1	0.14	high	137000000	TRCN0000081565
44_A	44	A	Irf5	G10	1.48029e+07	2066.64	0.26	high	134000000	TRCN0000081566
44_A	44	A	Il12b	G11	1.55607e+07	2014.08	5.77	low	137000000	TRCN0000066570
44_A	44	A	Il12b	G12	1.77569e+07	2356.7	0.53	low	121000000	TRCN0000066572
44_A	44	A	Il12b	H1	1.92503e+07	3360.17	1.88	low	102000000	TRCN0000066571
44_A	44	A	Il12b	H2	1.56959e+07	2564.94	0.91	low	111000000	TRCN0000066569
44_A	44	A	Il12b	H3	1.47773e+07	2293.29	0.36	low	131000000	TRCN0000066568
44_A	44	A	Nod2	H4	1.11904e+07	2448.63	1.36	high	137000000	TRCN0000362559
44_A	44	A	Nod2	H5	1.46163e+07	2487.94	1.13	high	137000000	TRCN0000362625
44_A	44	A	Nod2	H6	1.10291e+07	2539.2	0.1	high	137000000	TRCN0000362622
44_A	44	A	Nod2	H7	1.5547e+07	2471.87	1.4	high	137000000	TRCN0000362623
44_A	44	A	Nod2	H8	1.87352e+07	2439.85	2.55	high	49000000	TRCN0000066817
44_A	44	A	pgw	H9	9.35913e+06	2275.54	NA	NA	14400000	TRCN0000145620
44_A	44	A	pgw	H10	1.00295e+07	2181.32	NA	NA	17300000	TRCN0000145620
44_A	44	A	NCF4_3	H11	8.28126e+06	2429.34	NA	NA	0
44_A	44	A	CAT_2	H12	1.69182e+07	2711.83	NA	NA	0
44_B	44	B	lacZ	A1	1.11623e+07	4246.74	NA	NA	137000000	TRCN0000072225
44_B	44	B	lacZ	A2	1.50269e+07	6212.94	NA	NA	137000000	TRCN0000072224
44_B	44	B	lacZ	A3	1.4542e+07	3119.96	NA	NA	110000000	TRCN0000072223
44_B	44	B	lacZ	A4	1.49306e+07	2823.22	NA	NA	66200000	TRCN0000072231
44_B	44	B	lacZ	A5	1.45856e+07	4298.94	NA	NA	44200000	TRCN0000072236
44_B	44	B	Rnaset2b	A6	8.00123e+06	2467.08	NA	NA	10600000	TRCN0000119507
44_B	44	B	Rnaset2b	A7	6.59887e+06	2546.43	NA	NA	84500000	TRCN0000119508
44_B	44	B	Rnaset2b	A8	567252	237.169	NA	NA	0	TRCN0000119509
44_B	44	B	Rnaset2b	A9	9.5313e+06	2610.08	NA	NA	55700000	TRCN0000119511
44_B	44	B	Rnaset2b	A10	1.00093e+07	2661.2	NA	NA	137000000	TRCN0000119510
44_B	44	B	Sec16a	A11	2.52058e+06	2283.39	NA	NA	47000000	TRCN0000197462
44_B	44	B	Sec16a	A12	8.2799e+06	2623.12	NA	NA	121000000	TRCN0000197907
44_B	44	B	Sec16a	B1	1.09985e+07	3268	NA	NA	137000000	TRCN0000375001
44_B	44	B	Sec16a	B2	1.38347e+07	2291.94	NA	NA	137000000	TRCN0000178399
44_B	44	B	Sec16a	B3	1.05796e+07	2356.4	NA	NA	137000000	TRCN0000181459
44_B	44	B	S1pr5	B4	1.25902e+07	2312.1	NA	NA	137000000	TRCN0000376675
44_B	44	B	S1pr5	B5	1.21306e+07	2276.97	NA	NA	137000000	TRCN0000374010
44_B	44	B	S1pr5	B6	1.12344e+07	2237.34	NA	NA	137000000	TRCN0000374011
44_B	44	B	S1pr5	B7	1.28661e+07	2339.61	NA	NA	137000000	TRCN0000004671
44_B	44	B	S1pr5	B8	1.11964e+07	2396.87	NA	NA	137000000	TRCN0000365926
44_B	44	B	Irf1	B9	1.04599e+07	2258.26	NA	NA	82600000	TRCN0000219079
44_B	44	B	Irf1	B10	11383593	1994.67	NA	NA	113000000	TRCN0000077440
44_B	44	B	Irf1	B11	7.93272e+06	1815.94	NA	NA	137000000	TRCN0000233968
44_B	44	B	Irf1	B12	7.41249e+06	2586.03	NA	NA	61400000	TRCN0000077442
44_B	44	B	Irf1	C1	1.32454e+07	3493.5	NA	NA	137000000	TRCN0000077441
44_B	44	B	Atg16l1	C2	1.5959e+07	2153.01	NA	NA	105000000	TRCN0000175121
44_B	44	B	Atg16l1	C3	1.35157e+07	2063.77	NA	NA	137000000	TRCN0000339310
44_B	44	B	Atg16l1	C4	1.54573e+07	2177.52	NA	NA	118000000	TRCN0000175371
44_B	44	B	Atg16l1	C5	1.39344e+07	2098.9	NA	NA	137000000	TRCN0000351019
44_B	44	B	Atg16l1	C6	1.33056e+07	2099.9	NA	NA	137000000	TRCN0000339312
44_B	44	B	Irgm1	C7	7.61242e+06	2063.56	NA	NA	137000000	TRCN0000351969
44_B	44	B	Irgm1	C8	2.26387e+07	1840.48	NA	NA	137000000	TRCN0000363839
44_B	44	B	Irgm1	C9	1.16109e+07	2105.11	NA	NA	137000000	TRCN0000375521
44_B	44	B	Irgm1	C10	1.19734e+07	2178.47	NA	NA	137000000	TRCN0000375445
44_B	44	B	Irgm1	C11	1.30489e+07	1981.98	NA	NA	137000000	TRCN0000348808
44_B	44	B	Icosl	C12	9.86319e+06	2377.74	NA	NA	111000000	TRCN0000067956
44_B	44	B	EMPTY	D1	572809	433.309	NA	NA	0	TRCN0000000000
44_B	44	B	Icosl	D2	1.05237e+07	1958.59	NA	NA	137000000	TRCN0000067957
44_B	44	B	Icosl	D3	1.0766e+07	1957.57	NA	NA	137000000	TRCN0000067954
44_B	44	B	Icosl	D4	1.8783e+07	2089.26	NA	NA	137000000	TRCN0000067955
44_B	44	B	Icosl	D5	1.30074e+07	1978.8	NA	NA	137000000	TRCN0000067953
44_B	44	B	Phrf1	D6	9.0603e+06	2040.67	NA	NA	137000000	TRCN0000258188
44_B	44	B	Phrf1	D7	1.11739e+07	1935.04	NA	NA	137000000	TRCN0000258211
44_B	44	B	Phrf1	D8	7.85982e+06	1715.78	NA	NA	40300000	TRCN0000252249
44_B	44	B	Phrf1	D9	1.15878e+07	2150.57	NA	NA	137000000	TRCN0000252248
44_B	44	B	Phrf1	D10	9.18277e+06	2106.99	NA	NA	137000000	TRCN0000252250
44_B	44	B	Tnfsf8	D11	1.31409e+07	2058.21	NA	NA	137000000	TRCN0000066729
44_B	44	B	Tnfsf8	D12	1.21217e+07	2597.46	NA	NA	80600000	TRCN0000066728
44_B	44	B	Tnfsf8	E1	1.04065e+07	2732.98	NA	NA	137000000	TRCN0000066730
44_B	44	B	Tnfsf8	E2	2.00387e+07	2873.3	NA	NA	137000000	TRCN0000066732
44_B	44	B	Tnfsf8	E3	12416007	1941.27	NA	NA	137000000	TRCN0000066731
44_B	44	B	Dennd1b	E4	2.10143e+07	1961.8	NA	NA	95000000	TRCN0000189863
44_B	44	B	Dennd1b	E5	1.86168e+07	1946.37	NA	NA	118000000	TRCN0000190071
44_B	44	B	Dennd1b	E6	1.43006e+07	2127.97	NA	NA	137000000	TRCN0000192238
44_B	44	B	Dennd1b	E7	1.65035e+07	2027.51	NA	NA	137000000	TRCN0000191264
44_B	44	B	Dennd1b	E8	1.40314e+07	2083.06	NA	NA	137000000	TRCN0000192750
44_B	44	B	EMPTY	E9	1.28066e+06	267.723	NA	NA	0	TRCN0000000000
44_B	44	B	Jak2	E10	1.71869e+07	1934.27	NA	NA	137000000	TRCN0000278126
44_B	44	B	Jak2	E11	1.32719e+07	2156.41	NA	NA	137000000	TRCN0000278125
44_B	44	B	Jak2	E12	1.07577e+07	2503.31	NA	NA	137000000	TRCN0000278124
44_B	44	B	Jak2	F1	1.05067e+07	4006.74	NA	NA	137000000	TRCN0000278190
44_B	44	B	Jak2	F2	1.01672e+07	4803.34	NA	NA	137000000	TRCN0000023651
44_B	44	B	Stat3	F3	1.52645e+07	3528.9	NA	NA	137000000	TRCN0000301880
44_B	44	B	Stat3	F4	1.73581e+07	2410.89	NA	NA	137000000	TRCN0000301946
44_B	44	B	Stat3	F5	1.03291e+07	2058.75	NA	NA	137000000	TRCN0000071453
44_B	44	B	Stat3	F6	1.57358e+07	2021.25	NA	NA	137000000	TRCN0000301878
44_B	44	B	Stat3	F7	1.59945e+07	1826.17	NA	NA	101000000	TRCN0000071455
44_B	44	B	Ptpn2	F8	1.33047e+07	2194.84	NA	NA	137000000	TRCN0000279329
44_B	44	B	Ptpn2	F9	1.50774e+07	2203.64	NA	NA	118000000	TRCN0000029889
44_B	44	B	Ptpn2	F10	1.38412e+07	2063.03	NA	NA	137000000	TRCN0000279253
44_B	44	B	Ptpn2	F11	2.07464e+07	1841.6	NA	NA	50900000	TRCN0000029892
44_B	44	B	Ptpn2	F12	1.64588e+07	2340.45	NA	NA	137000000	TRCN0000279254
44_B	44	B	Il23r	G1	1.55899e+07	5394.64	NA	NA	137000000	TRCN0000089493
44_B	44	B	Il23r	G2	1.10358e+07	2497.34	NA	NA	137000000	TRCN0000089494
44_B	44	B	Il23r	G3	1.18749e+07	2316.87	NA	NA	137000000	TRCN0000089495
44_B	44	B	Il23r	G4	1.54513e+07	3013.36	NA	NA	137000000	TRCN0000089496
44_B	44	B	Il23r	G5	1.60778e+07	1895.51	NA	NA	137000000	TRCN0000089497
44_B	44	B	Irf5	G6	1.9696e+07	1892.66	NA	NA	137000000	TRCN0000235864
44_B	44	B	Irf5	G7	1.28611e+07	1965.99	NA	NA	124000000	TRCN0000081564
44_B	44	B	Irf5	G8	1.28436e+07	2040.42	NA	NA	137000000	TRCN0000081567
44_B	44	B	Irf5	G9	1.15268e+07	2049.1	NA	NA	137000000	TRCN0000081565
44_B	44	B	Irf5	G10	1.32941e+07	2066.64	NA	NA	134000000	TRCN0000081566
44_B	44	B	Il12b	G11	1.86433e+07	2014.08	NA	NA	137000000	TRCN0000066570
44_B	44	B	Il12b	G12	1.75984e+07	2356.7	NA	NA	121000000	TRCN0000066572
44_B	44	B	Il12b	H1	1.6043e+07	3360.17	NA	NA	102000000	TRCN0000066571
44_B	44	B	Il12b	H2	1.54399e+07	2564.94	NA	NA	111000000	TRCN0000066569
44_B	44	B	Il12b	H3	1.10894e+07	2293.29	NA	NA	131000000	TRCN0000066568
44_B	44	B	Nod2	H4	1.1369e+07	2448.63	NA	NA	137000000	TRCN0000362559
44_B	44	B	Nod2	H5	1.53514e+07	2487.94	NA	NA	137000000	TRCN0000362625
44_B	44	B	Nod2	H6	1.01493e+07	2539.2	NA	NA	137000000	TRCN0000362622
44_B	44	B	Nod2	H7	1.35216e+07	2471.87	NA	NA	137000000	TRCN0000362623
44_B	44	B	Nod2	H8	9.16407e+06	2439.85	NA	NA	49000000	TRCN0000066817
44_B	44	B	pgw	H9	1.03447e+07	2275.54	NA	NA	14400000	TRCN0000145620
44_B	44	B	pgw	H10	9.94275e+06	2181.32	NA	NA	17300000	TRCN0000145620
44_B	44	B	NCF4_3	H11	7.50473e+06	2429.34	NA	NA	0
44_B	44	B	CAT_2	H12	1.64867e+07	2711.83	NA	NA	0
45_A	45	A	lacZ	A1	1.03483e+07	4919.38	NA	NA	49900000	TRCN0000072235
45_A	45	A	RFP	A2	5.81169e+06	3442.96	NA	NA	40300000	TRCN0000072221
45_A	45	A	RFP	A3	9.74382e+06	1414.88	NA	NA	14400000	TRCN0000072203
45_A	45	A	RFP	A4	2.77426e+06	3540.91	NA	NA	29800000	TRCN0000072208
45_A	45	A	RFP	A5	3.6785e+06	3397.55	NA	NA	49900000	TRCN0000072209
45_A	45	A	Smad3	A6	1.22966e+07	3283.72	0.193264	high	57600000	TRCN0000314050
45_A	45	A	Smad3	A7	7.12836e+06	3313.78	0.1095	high	35500000	TRCN0000089027
45_A	45	A	Smad3	A8	7.763e+06	3630.45	0.124946	high	5760000	TRCN0000089026
45_A	45	A	Smad3	A9	8.65243e+06	3245.27	0.158953	high	35500000	TRCN0000314114
45_A	45	A	Smad3	A10	9.22691e+06	3450.62	0.215513	high	53800000	TRCN0000089023
45_A	45	A	Cul2	A11	7.62887e+06	3392.78	0.0403692	high	9600000	TRCN0000012776
45_A	45	A	Cul2	A12	7.06455e+06	2769.93	0.0573703	high	21100000	TRCN0000012777
45_A	45	A	Cul2	B1	1.21842e+07	2732.57	0.176201	high	137000000	TRCN0000280211
45_A	45	A	Cul2	B2	8.61538e+06	2302.78	0.0768217	high	45100000	TRCN0000012774
45_A	45	A	Cul2	B3	4.53477e+06	2132.53	0.523072	high	9600000	TRCN0000012773
45_A	45	A	Ets1	B4	1.43506e+07	2491.99	NA	NA	31700000	TRCN0000042640
45_A	45	A	Ets1	B5	1.6195e+07	2644.33	NA	NA	11500000	TRCN0000042641
45_A	45	A	Ets1	B6	1.69426e+07	2813.76	NA	NA	25900000	TRCN0000042642
45_A	45	A	Ets1	B7	6.90196e+06	3367.16	NA	NA	47000000	TRCN0000042639
45_A	45	A	Ets1	B8	5.06419e+06	2585.26	NA	NA	62400000	TRCN0000042638
45_A	45	A	Serinc3	B9	1.35859e+06	3221.09	0.247219	high	113000000	TRCN0000119351
45_A	45	A	Serinc3	B10	8.14946e+06	2921.84	0.111177	high	102000000	TRCN0000326862
45_A	45	A	Serinc3	B11	470027	266.458	0.80319	high	960000	TRCN0000306469
45_A	45	A	Serinc3	B12	7.23594e+06	1828.9	0.602022	high	14400000	TRCN0000119349
45_A	45	A	Serinc3	C1	9.58837e+06	3386.78	0.047496	high	137000000	TRCN0000306471
45_A	45	A	Egr2	C2	1.11792e+07	2838.89	0.66929	high	137000000	TRCN0000081679
45_A	45	A	Egr2	C3	9.07046e+06	2519.95	0.89984	high	113000000	TRCN0000218224
45_A	45	A	Egr2	C4	2.72383e+06	3060.71	0.691038	high	137000000	TRCN0000235776
45_A	45	A	Egr2	C5	6.99829e+06	2603.12	0.890984	high	129000000	TRCN0000235775
45_A	45	A	Egr2	C6	9.80395e+06	2795.81	0.118422	high	137000000	TRCN0000235777
45_A	45	A	Pim3	C7	2.3843e+06	2571.25	0.0924496	high	137000000	TRCN0000276664
45_A	45	A	Pim3	C8	9.97216e+06	1611.54	0.141136	high	137000000	TRCN0000276665
45_A	45	A	Pim3	C9	1.62932e+07	2003.77	0.0972495	high	111000000	TRCN0000276727
45_A	45	A	Pim3	C10	3.7801e+06	3774.05	0.0821337	high	137000000	TRCN0000285622
45_A	45	A	Pim3	C11	401010	3589.13	0.175329	high	39400000	TRCN0000024128
45_A	45	A	Sh3glb1	C12	1.32602e+07	4448.03	0.128473	high	69100000	TRCN0000093176
45_A	45	A	Sh3glb1	D1	5.8407e+06	3377.5	0.493543	high	85400000	TRCN0000093175
45_A	45	A	Sh3glb1	D2	1.36943e+07	2567.71	0.614423	high	137000000	TRCN0000306673
45_A	45	A	Sh3glb1	D3	7.60654e+06	2808.45	0.079735	high	73000000	TRCN0000093177
45_A	45	A	Sh3glb1	D4	1.26765e+07	2647.38	0.128083	high	69100000	TRCN0000093178
45_A	45	A	Il1r1	D5	1.71594e+07	1740.38	0.835197	low	137000000	TRCN0000345063
45_A	45	A	Il1r1	D6	1.12086e+07	2865.15	0.333499	low	89300000	TRCN0000012339
45_A	45	A	Il1r1	D7	9.38023e+06	2714.82	0.786895	low	137000000	TRCN0000345064
45_A	45	A	Il1r1	D8	5.09999e+06	1192.28	1.04689	low	3840000	TRCN0000344988
45_A	45	A	Il1r1	D9	8.83161e+06	1922.65	0.603135	low	59500000	TRCN0000012342
45_A	45	A	Slc39a8	D10	1.20343e+07	1778.31	0.0115993	low	137000000	TRCN0000353366
45_A	45	A	Slc39a8	D11	1.31809e+06	3267.3	0.0468496	low	137000000	TRCN0000336020
45_A	45	A	Slc39a8	D12	7.80637e+06	2570.67	0.0113126	low	88300000	TRCN0000079553
45_A	45	A	Slc39a8	E1	6.58627e+06	4277.74	1.10023	low	137000000	TRCN0000336019
45_A	45	A	Slc39a8	E2	3.85455e+06	3029.88	0.114776	low	137000000	TRCN0000336081
45_A	45	A	Xbp1	E3	1.09842e+07	2619.7	0.117956	high	137000000	TRCN0000232018
45_A	45	A	Xbp1	E4	1.36883e+07	2442.11	0.287553	high	63400000	TRCN0000008420
45_A	45	A	Xbp1	E5	6.18619e+06	1804.54	0.0733331	high	114000000	TRCN0000232019
45_A	45	A	Xbp1	E6	536972	2742.55	0.0259312	high	135000000	TRCN0000232021
45_A	45	A	Xbp1	E7	1.00944e+07	2479.15	0.197425	high	12500000	TRCN0000008421
45_A	45	A	Gpr65	E8	8.44272e+06	1779.78	0.105856	high	137000000	TRCN0000238234
45_A	45	A	Gpr65	E9	1.1788e+07	2700.72	0.14318	high	106000000	TRCN0000238235
45_A	45	A	Gpr65	E10	1.15025e+07	2883.05	0.0128238	high	137000000	TRCN0000238236
45_A	45	A	Gpr65	E11	1.70629e+07	2523.12	0.0893897	high	128000000	TRCN0000238237
45_A	45	A	Gpr65	E12	9.64327e+06	2780.74	0.0913215	high	87400000	TRCN0000238238
45_A	45	A	Sp140	F1	8.64306e+06	3740.64	0.230565	high	137000000	TRCN0000347231
45_A	45	A	Sp140	F2	5.68288e+06	3289.64	0.79375	high	137000000	TRCN0000254775
45_A	45	A	Sp140	F3	9.37162e+06	1241.65	0.534846	high	137000000	TRCN0000254776
45_A	45	A	Sp140	F4	2.31733e+06	2799.79	0.225565	high	86400000	TRCN0000347248
45_A	45	A	Sp140	F5	5.91748e+06	2780.27	0.182634	high	109000000	TRCN0000254777
45_A	45	A	Lrrk2	F6	1.28742e+07	2830.55	0.590174	high	137000000	TRCN0000322191
45_A	45	A	EMPTY	F7	496229	363.229	0.47243	high	0	TRCN0000000000
45_A	45	A	Lrrk2	F8	1.50862e+07	3036.84	0.429769	high	118000000	TRCN0000322256
45_A	45	A	Lrrk2	F9	1.04029e+07	1138.67	NA	NA	137000000	TRCN0000322254
45_A	45	A	Lrrk2	F10	1.23845e+07	1253.52	0.544045	high	41300000	TRCN0000022658
45_A	45	A	Lrrk2	F11	1.32123e+07	2689.94	0.2679	high	52800000	TRCN0000022657
45_A	45	A	Vamp3	F12	5.73639e+06	3251.76	0.0256347	high	55700000	TRCN0000110519
45_A	45	A	Vamp3	G1	1.20164e+07	2225.95	0.6216	high	28800000	TRCN0000110518
45_A	45	A	Vamp3	G2	6.38308e+06	2772.32	0.0505579	high	62400000	TRCN0000110517
45_A	45	A	Vamp3	G3	5.74627e+06	1865.93	0.133307	high	84500000	TRCN0000110516
45_A	45	A	Vamp3	G4	1.43266e+07	2675.67	1.35406	high	47000000	TRCN0000110515
45_A	45	A	Prdm1	G5	1.25294e+07	2702.8	3.5222	high	55700000	TRCN0000084716
45_A	45	A	EMPTY	G6	455987	221.419	NA	NA	0	TRCN0000000000
45_A	45	A	Prdm1	G7	1.322e+07	2805.9	NA	NA	130000000	TRCN0000235772
45_A	45	A	Prdm1	G8	1.44212e+07	1232.01	1.12385	high	65300000	TRCN0000235771
45_A	45	A	Prdm1	G9	1.03156e+07	2402.5	4.19057	high	137000000	TRCN0000235770
45_A	45	A	Prdm1	G10	1.57779e+07	1444.33	2.44618	high	137000000	TRCN0000235768
45_A	45	A	Pus10	G11	366667	2854.73	0.116618	high	137000000	TRCN0000241410
45_A	45	A	Pus10	G12	9.90857e+06	3377.45	0.460188	high	137000000	TRCN0000241406
45_A	45	A	Pus10	H1	8.74529e+06	4006.44	0.109586	high	97900000	TRCN0000241407
45_A	45	A	Pus10	H2	5.16807e+06	3232.42	0.15877	high	87400000	TRCN0000241408
45_A	45	A	Pus10	H3	8.54102e+06	2184.07	1.23415	high	137000000	TRCN0000241409
45_A	45	A	Rnf186	H4	3.82518e+06	2109.26	2.80628	low	5760000	TRCN0000039547
45_A	45	A	Rnf186	H5	6.93224e+06	3264.2	0.84156	low	110000000	TRCN0000039546
45_A	45	A	Rnf186	H6	1.02109e+07	3123.22	1.01531	low	73000000	TRCN0000039545
45_A	45	A	Rnf186	H7	1.20437e+07	2935.21	0.667367	low	40300000	TRCN0000039544
45_A	45	A	Rnf186	H8	1.18794e+07	2954.95	0.891586	low	49000000	TRCN0000039548
45_A	45	A	pgw	H9	1.12851e+07	2261.27	NA	NA	10600000	TRCN0000145620
45_A	45	A	pgw	H10	9.73875e+06	1985.76	NA	NA	12500000	TRCN0000145620
45_A	45	A	NCF4_3	H11	4.30098e+06	2292.74	NA	NA	0
45_A	45	A	CAT_2	H12	1.09966e+07	3797.2	NA	NA	0
45_B	45	B	lacZ	A1	1.04717e+07	4919.38	NA	NA	49900000	TRCN0000072235
45_B	45	B	RFP	A2	1.63535e+06	3442.96	NA	NA	40300000	TRCN0000072221
45_B	45	B	RFP	A3	7.82032e+06	1414.88	NA	NA	14400000	TRCN0000072203
45_B	45	B	RFP	A4	460755	3540.91	NA	NA	29800000	TRCN0000072208
45_B	45	B	RFP	A5	7.98162e+06	3397.55	NA	NA	49900000	TRCN0000072209
45_B	45	B	Smad3	A6	1.0684e+07	3283.72	NA	NA	57600000	TRCN0000314050
45_B	45	B	Smad3	A7	6.81161e+06	3313.78	NA	NA	35500000	TRCN0000089027
45_B	45	B	Smad3	A8	8.94601e+06	3630.45	NA	NA	5760000	TRCN0000089026
45_B	45	B	Smad3	A9	7.06501e+06	3245.27	NA	NA	35500000	TRCN0000314114
45_B	45	B	Smad3	A10	7.93169e+06	3450.62	NA	NA	53800000	TRCN0000089023
45_B	45	B	Cul2	A11	1.04437e+07	3392.78	NA	NA	9600000	TRCN0000012776
45_B	45	B	Cul2	A12	6.17508e+06	2769.93	NA	NA	21100000	TRCN0000012777
45_B	45	B	Cul2	B1	1.06088e+07	2732.57	NA	NA	137000000	TRCN0000280211
45_B	45	B	Cul2	B2	7.52227e+06	2302.78	NA	NA	45100000	TRCN0000012774
45_B	45	B	Cul2	B3	3.94982e+06	2132.53	NA	NA	9600000	TRCN0000012773
45_B	45	B	Ets1	B4	1.25323e+07	2491.99	NA	NA	31700000	TRCN0000042640
45_B	45	B	Ets1	B5	1.54155e+07	2644.33	NA	NA	11500000	TRCN0000042641
45_B	45	B	Ets1	B6	1.50693e+07	2813.76	NA	NA	25900000	TRCN0000042642
45_B	45	B	Ets1	B7	4.57347e+06	3367.16	NA	NA	47000000	TRCN0000042639
45_B	45	B	Ets1	B8	4.76406e+06	2585.26	NA	NA	62400000	TRCN0000042638
45_B	45	B	Serinc3	B9	709475	3221.09	NA	NA	113000000	TRCN0000119351
45_B	45	B	Serinc3	B10	4.55733e+06	2921.84	NA	NA	102000000	TRCN0000326862
45_B	45	B	Serinc3	B11	410928	266.458	NA	NA	960000	TRCN0000306469
45_B	45	B	Serinc3	B12	5.54197e+06	1828.9	NA	NA	14400000	TRCN0000119349
45_B	45	B	Serinc3	C1	8.70199e+06	3386.78	NA	NA	137000000	TRCN0000306471
45_B	45	B	Egr2	C2	1.02947e+07	2838.89	NA	NA	137000000	TRCN0000081679
45_B	45	B	Egr2	C3	7.29858e+06	2519.95	NA	NA	113000000	TRCN0000218224
45_B	45	B	Egr2	C4	1.94718e+06	3060.71	NA	NA	137000000	TRCN0000235776
45_B	45	B	Egr2	C5	6.23593e+06	2603.12	NA	NA	129000000	TRCN0000235775
45_B	45	B	Egr2	C6	7.67916e+06	2795.81	NA	NA	137000000	TRCN0000235777
45_B	45	B	Pim3	C7	1.06314e+06	2571.25	NA	NA	137000000	TRCN0000276664
45_B	45	B	Pim3	C8	8.13035e+06	1611.54	NA	NA	137000000	TRCN0000276665
45_B	45	B	Pim3	C9	1.47329e+07	2003.77	NA	NA	111000000	TRCN0000276727
45_B	45	B	Pim3	C10	9.13562e+06	3774.05	NA	NA	137000000	TRCN0000285622
45_B	45	B	Pim3	C11	3.16821e+06	3589.13	NA	NA	39400000	TRCN0000024128
45_B	45	B	Sh3glb1	C12	1.47095e+07	4448.03	NA	NA	69100000	TRCN0000093176
45_B	45	B	Sh3glb1	D1	5.44199e+06	3377.5	NA	NA	85400000	TRCN0000093175
45_B	45	B	Sh3glb1	D2	1.34853e+07	2567.71	NA	NA	137000000	TRCN0000306673
45_B	45	B	Sh3glb1	D3	6.74621e+06	2808.45	NA	NA	73000000	TRCN0000093177
45_B	45	B	Sh3glb1	D4	1.21787e+07	2647.38	NA	NA	69100000	TRCN0000093178
45_B	45	B	Il1r1	D5	1.59257e+07	1740.38	NA	NA	137000000	TRCN0000345063
45_B	45	B	Il1r1	D6	1.19963e+07	2865.15	NA	NA	89300000	TRCN0000012339
45_B	45	B	Il1r1	D7	7.5889e+06	2714.82	NA	NA	137000000	TRCN0000345064
45_B	45	B	Il1r1	D8	3.92282e+06	1192.28	NA	NA	3840000	TRCN0000344988
45_B	45	B	Il1r1	D9	8.70552e+06	1922.65	NA	NA	59500000	TRCN0000012342
45_B	45	B	Slc39a8	D10	1.10786e+07	1778.31	NA	NA	137000000	TRCN0000353366
45_B	45	B	Slc39a8	D11	5.1816e+06	3267.3	NA	NA	137000000	TRCN0000336020
45_B	45	B	Slc39a8	D12	7.6206e+06	2570.67	NA	NA	88300000	TRCN0000079553
45_B	45	B	Slc39a8	E1	975385	4277.74	NA	NA	137000000	TRCN0000336019
45_B	45	B	Slc39a8	E2	9.01773e+06	3029.88	NA	NA	137000000	TRCN0000336081
45_B	45	B	Xbp1	E3	1.04213e+07	2619.7	NA	NA	137000000	TRCN0000232018
45_B	45	B	Xbp1	E4	1.30339e+07	2442.11	NA	NA	63400000	TRCN0000008420
45_B	45	B	Xbp1	E5	5.82001e+06	1804.54	NA	NA	114000000	TRCN0000232019
45_B	45	B	Xbp1	E6	5.06738e+06	2742.55	NA	NA	135000000	TRCN0000232021
45_B	45	B	Xbp1	E7	8.91993e+06	2479.15	NA	NA	12500000	TRCN0000008421
45_B	45	B	Gpr65	E8	7.83718e+06	1779.78	NA	NA	137000000	TRCN0000238234
45_B	45	B	Gpr65	E9	1.09175e+07	2700.72	NA	NA	106000000	TRCN0000238235
45_B	45	B	Gpr65	E10	1.35911e+07	2883.05	NA	NA	137000000	TRCN0000238236
45_B	45	B	Gpr65	E11	1.53272e+07	2523.12	NA	NA	128000000	TRCN0000238237
45_B	45	B	Gpr65	E12	8.4223e+06	2780.74	NA	NA	87400000	TRCN0000238238
45_B	45	B	Sp140	F1	7.37988e+06	3740.64	NA	NA	137000000	TRCN0000347231
45_B	45	B	Sp140	F2	4.54677e+06	3289.64	NA	NA	137000000	TRCN0000254775
45_B	45	B	Sp140	F3	7.11606e+06	1241.65	NA	NA	137000000	TRCN0000254776
45_B	45	B	Sp140	F4	4.91983e+06	2799.79	NA	NA	86400000	TRCN0000347248
45_B	45	B	Sp140	F5	5.64477e+06	2780.27	NA	NA	109000000	TRCN0000254777
45_B	45	B	Lrrk2	F6	1.08419e+07	2830.55	NA	NA	137000000	TRCN0000322191
45_B	45	B	EMPTY	F7	599947	363.229	NA	NA	0	TRCN0000000000
45_B	45	B	Lrrk2	F8	1.32787e+07	3036.84	NA	NA	118000000	TRCN0000322256
45_B	45	B	Lrrk2	F9	1.08599e+07	1138.67	NA	NA	137000000	TRCN0000322254
45_B	45	B	Lrrk2	F10	1.02467e+07	1253.52	NA	NA	41300000	TRCN0000022658
45_B	45	B	Lrrk2	F11	1.36804e+07	2689.94	NA	NA	52800000	TRCN0000022657
45_B	45	B	Vamp3	F12	5.6973e+06	3251.76	NA	NA	55700000	TRCN0000110519
45_B	45	B	Vamp3	G1	9.64083e+06	2225.95	NA	NA	28800000	TRCN0000110518
45_B	45	B	Vamp3	G2	6.14482e+06	2772.32	NA	NA	62400000	TRCN0000110517
45_B	45	B	Vamp3	G3	4.73997e+06	1865.93	NA	NA	84500000	TRCN0000110516
45_B	45	B	Vamp3	G4	1.28957e+07	2675.67	NA	NA	47000000	TRCN0000110515
45_B	45	B	Prdm1	G5	1.14432e+07	2702.8	NA	NA	55700000	TRCN0000084716
45_B	45	B	EMPTY	G6	475364	221.419	NA	NA	0	TRCN0000000000
45_B	45	B	Prdm1	G7	1.25929e+07	2805.9	NA	NA	130000000	TRCN0000235772
45_B	45	B	Prdm1	G8	1.1277e+07	1232.01	NA	NA	65300000	TRCN0000235771
45_B	45	B	Prdm1	G9	9.60247e+06	2402.5	NA	NA	137000000	TRCN0000235770
45_B	45	B	Prdm1	G10	1.33287e+07	1444.33	NA	NA	137000000	TRCN0000235768
45_B	45	B	Pus10	G11	1.63932e+06	2854.73	NA	NA	137000000	TRCN0000241410
45_B	45	B	Pus10	G12	8.94734e+06	3377.45	NA	NA	137000000	TRCN0000241406
45_B	45	B	Pus10	H1	8.12661e+06	4006.44	NA	NA	97900000	TRCN0000241407
45_B	45	B	Pus10	H2	4.91014e+06	3232.42	NA	NA	87400000	TRCN0000241408
45_B	45	B	Pus10	H3	6.00936e+06	2184.07	NA	NA	137000000	TRCN0000241409
45_B	45	B	Rnf186	H4	4.50213e+06	2109.26	NA	NA	5760000	TRCN0000039547
45_B	45	B	Rnf186	H5	6.14005e+06	3264.2	NA	NA	110000000	TRCN0000039546
45_B	45	B	Rnf186	H6	9.47065e+06	3123.22	NA	NA	73000000	TRCN0000039545
45_B	45	B	Rnf186	H7	1.12094e+07	2935.21	NA	NA	40300000	TRCN0000039544
45_B	45	B	Rnf186	H8	1.14567e+07	2954.95	NA	NA	49000000	TRCN0000039548
45_B	45	B	pgw	H9	8.1351e+06	2261.27	NA	NA	10600000	TRCN0000145620
45_B	45	B	pgw	H10	8.99154e+06	1985.76	NA	NA	12500000	TRCN0000145620
45_B	45	B	NCF4_3	H11	3.74914e+06	2292.74	NA	NA	0
45_B	45	B	CAT_2	H12	1.04023e+07	3797.2	NA	NA	0
47_A	47	A	GFP	A1	6.17513e+06	1877.66	NA	NA	46100000	TRCN0000072199
47_A	47	A	GFP	A2	3.27737e+06	2027.12	NA	NA	58600000	TRCN0000072189
47_A	47	A	GFP	A3	7.05298e+06	1901.62	NA	NA	59500000	TRCN0000072186
47_A	47	A	GFP	A4	3.58482e+06	2060.14	NA	NA	25000000	TRCN0000072181
47_A	47	A	GFP	A5	7.33472e+06	1984.46	NA	NA	36500000	TRCN0000072182
47_A	47	A	Ccl21a	A6	4.58891e+06	1366.29	7.47515	low	33600000	TRCN0000067789
47_A	47	A	Ccl21a	A7	5.06577e+06	1722.69	0.0117583	low	19200000	TRCN0000067791
47_A	47	A	Ccl21a	A8	5.66978e+06	1699.34	NA	NA	23000000	TRCN0000067790
47_A	47	A	Ccl21a	A9	7.54427e+06	2039.49	0.716592	low	121000000	TRCN0000067792
47_A	47	A	Ccl21a	A10	5.99674e+06	2451.86	3.04588	low	108000000	TRCN0000067788
47_A	47	A	Fcgr4	A11	8.95713e+06	2085	0.102533	high	121000000	TRCN0000067814
47_A	47	A	Fcgr4	A12	3.80064e+06	1348.79	0.155049	high	71000000	TRCN0000067813
47_A	47	A	Fcgr4	B1	8.88511e+06	2760.12	0.374327	high	81600000	TRCN0000067816
47_A	47	A	Fcgr4	B2	6.27655e+06	1808.42	0.46185	high	64300000	TRCN0000067815
47_A	47	A	Fcgr4	B3	7.587e+06	2094.47	0.133815	high	92200000	TRCN0000067817
47_A	47	A	Pla2g2e	B4	7.76771e+06	3952.59	0.318814	high	85400000	TRCN0000189433
47_A	47	A	Pla2g2e	B5	3.86102e+06	1975.49	0.603873	high	111000000	TRCN0000202192
47_A	47	A	Pla2g2e	B6	5.96836e+06	1945.76	0.873327	high	82600000	TRCN0000202376
47_A	47	A	EMPTY	B7	274165	192.043	NA	NA	0	TRCN0000000000
47_A	47	A	Pla2g2e	B8	4.33506e+06	1611.43	0.543377	high	64300000	TRCN0000202361
47_A	47	A	Pla2g2e	B9	5.38705e+06	1898.14	0.466473	high	72000000	TRCN0000201946
47_A	47	A	Psmg1	B10	6.28355e+06	1486.12	0.178096	high	87400000	TRCN0000183916
47_A	47	A	Psmg1	B11	6.16661e+06	1372.45	0.209253	high	137000000	TRCN0000196171
47_A	47	A	Psmg1	B12	5.86933e+06	1747.07	0.099652	high	94100000	TRCN0000184564
47_A	47	A	Psmg1	C1	7.15377e+06	2732.58	1.37629	high	137000000	TRCN0000196212
47_A	47	A	EMPTY	C2	363357	196.866	NA	NA	0	TRCN0000000000
47_A	47	A	Cd2	C3	6.49424e+06	1647.45	0.269631	low	137000000	TRCN0000322441
47_A	47	A	Cd2	C4	7.79027e+06	1993.93	NA	NA	137000000	TRCN0000067904
47_A	47	A	Cd2	C5	2.54477e+06	1477.79	0.799165	low	67200000	TRCN0000322444
47_A	47	A	Cd2	C6	6.55255e+06	2535.57	1.53524	low	90200000	TRCN0000322512
47_A	47	A	Cd2	C7	6.53852e+06	1759.7	1.3007	low	137000000	TRCN0000322442
47_A	47	A	Fads3	C8	8.06308e+06	2030.21	0.310549	high	137000000	TRCN0000319574
47_A	47	A	Fads3	C9	7.27525e+06	1781.12	0.168881	high	137000000	TRCN0000114299
47_A	47	A	Fads3	C10	9.20021e+06	1939.02	0.0819475	high	137000000	TRCN0000317679
47_A	47	A	Fads3	C11	5.54728e+06	1751.55	0.329028	high	137000000	TRCN0000319643
47_A	47	A	Fads3	C12	8.21128e+06	1728.49	0.803964	high	113000000	TRCN0000319642
47_A	47	A	Cd6	D1	8.13508e+06	1647.34	NA	NA	24000000	TRCN0000065637
47_A	47	A	Cd6	D2	8.15939e+06	1473.22	NA	NA	25900000	TRCN0000065635
47_A	47	A	Cd6	D3	5.40883e+06	1241.3	NA	NA	26900000	TRCN0000065636
47_A	47	A	Cd6	D4	7.90507e+06	1753.41	NA	NA	77800000	TRCN0000065633
47_A	47	A	Cd6	D5	5.32294e+06	2480.78	NA	NA	86400000	TRCN0000065634
47_A	47	A	Cd244	D6	6.27923e+06	2092.91	0.854482	low	137000000	TRCN0000012901
47_A	47	A	Cd244	D7	5.79817e+06	2847.57	1.64391	low	137000000	TRCN0000012902
47_A	47	A	Cd244	D8	5.54765e+06	2085.42	0.150069	low	137000000	TRCN0000012899
47_A	47	A	Cd244	D9	6.04254e+06	2422.97	1.10553	low	136000000	TRCN0000012900
47_A	47	A	Cd244	D10	9.05347e+06	1958.32	0.495197	low	137000000	TRCN0000012898
47_A	47	A	Traf6	D11	6.68301e+06	1349.04	0.477573	high	137000000	TRCN0000350625
47_A	47	A	Traf6	D12	7.82077e+06	1723.22	0.155446	high	44200000	TRCN0000040735
47_A	47	A	Traf6	E1	6.16381e+06	1285.89	0.377254	high	37400000	TRCN0000040736
47_A	47	A	Traf6	E2	9.73358e+06	1295.87	0.303467	high	137000000	TRCN0000321322
47_A	47	A	Traf6	E3	8.73733e+06	2442.38	0.359819	high	137000000	TRCN0000321253
47_A	47	A	Il18rap	E4	444261	2528.16	0.207271	high	137000000	TRCN0000305585
47_A	47	A	Il18rap	E5	7.41559e+06	1672.73	0.305813	high	137000000	TRCN0000323554
47_A	47	A	Il18rap	E6	5.06397e+06	1880.42	0.23811	high	137000000	TRCN0000124016
47_A	47	A	Il18rap	E7	9.21679e+06	2053	0.278483	high	137000000	TRCN0000124014
47_A	47	A	Il18rap	E8	5.21099e+06	1480.16	0.563756	high	137000000	TRCN0000311366
47_A	47	A	Slc6a7	E9	7.51661e+06	2242.75	0.685938	high	64300000	TRCN0000070138
47_A	47	A	Slc6a7	E10	1.04768e+07	1809.59	7.39025	low	121000000	TRCN0000070139
47_A	47	A	Slc6a7	E11	9.55097e+06	1341.56	NA	NA	87400000	TRCN0000070140
47_A	47	A	Slc6a7	E12	1.09727e+07	1287.47	1.05808	low	58600000	TRCN0000070142
47_A	47	A	Slc6a7	F1	8.64811e+06	1861.83	NA	NA	52800000	TRCN0000070141
47_A	47	A	Camk2a	F2	1.01477e+07	1882.95	NA	NA	105000000	TRCN0000360395
47_A	47	A	Camk2a	F3	6.92767e+06	2073.36	NA	NA	137000000	TRCN0000360324
47_A	47	A	Camk2a	F4	8.16917e+06	1958.48	NA	NA	120000000	TRCN0000360322
47_A	47	A	Camk2a	F5	4.29225e+06	1545.77	NA	NA	137000000	TRCN0000360321
47_A	47	A	Camk2a	F6	4.93707e+06	3476.2	NA	NA	137000000	TRCN0000012472
47_A	47	A	Cdh1	F7	9.19434e+06	2044.79	0.543553	low	137000000	TRCN0000042582
47_A	47	A	Cdh1	F8	409321	241.509	NA	NA	960000	TRCN0000042580
47_A	47	A	Cdh1	F9	5.63201e+06	1808.81	0.250687	low	73000000	TRCN0000042581
47_A	47	A	Cdh1	F10	8.22314e+06	1950.45	0.242988	low	38400000	TRCN0000042578
47_A	47	A	Cdh1	F11	9.38366e+06	1491.75	0.763425	low	39400000	TRCN0000042579
47_A	47	A	Ppil2	F12	7.45085e+06	1497.18	0.102852	high	37400000	TRCN0000101363
47_A	47	A	Ppil2	G1	8.4771e+06	2236.65	0.691076	high	35500000	TRCN0000101362
47_A	47	A	Ppil2	G2	3.23446e+06	1583.48	0.321729	high	88300000	TRCN0000101361
47_A	47	A	Ppil2	G3	6.12754e+06	1680.04	0.392841	high	52800000	TRCN0000101360
47_A	47	A	Ppil2	G4	8.63153e+06	2157.7	0.523157	high	36500000	TRCN0000101364
47_A	47	A	Lsp1	G5	3.91022e+06	1697.44	0.352395	high	84500000	TRCN0000090971
47_A	47	A	Lsp1	G6	6.74855e+06	2127.65	0.162167	high	40300000	TRCN0000090972
47_A	47	A	Lsp1	G7	8.14279e+06	2092.65	0.577753	high	91200000	TRCN0000313346
47_A	47	A	Lsp1	G8	5.87146e+06	3061.25	0.150758	high	120000000	TRCN0000090968
47_A	47	A	Lsp1	G9	7.01476e+06	1784.11	0.0531887	high	95000000	TRCN0000349883
47_A	47	A	Ptprc	G10	1.03276e+07	1922.95	0.498933	high	137000000	TRCN0000340021
47_A	47	A	Ptprc	G11	7.87032e+06	2717.41	0.419663	high	105000000	TRCN0000029931
47_A	47	A	Ptprc	G12	7.33813e+06	2052.26	0.200122	high	96000000	TRCN0000339951
47_A	47	A	Ptprc	H1	1.09399e+07	2954.27	0.311706	high	84500000	TRCN0000340019
47_A	47	A	Ptprc	H2	4.32411e+06	1275.69	0.313639	high	91200000	TRCN0000339950
47_A	47	A	Lta	H3	9.30115e+06	1919.53	1.02262	high	32600000	TRCN0000068040
47_A	47	A	Lta	H4	8.35481e+06	3286.56	0.878822	high	60500000	TRCN0000368877
47_A	47	A	Lta	H5	3.52341e+06	1507.34	0.485953	high	40300000	TRCN0000362655
47_A	47	A	Lta	H6	6.1877e+06	2061.54	1.38314	high	49900000	TRCN0000362656
47_A	47	A	Lta	H7	7.64723e+06	2182.94	1.05226	high	55700000	TRCN0000368850
47_A	47	A	EMPTY	H8	351843	243.673	NA	NA	0	TRCN0000000000
47_A	47	A	pgw	H9	4.19807e+06	786.105	NA	NA	11500000	TRCN0000145620
47_A	47	A	pgw	H10	3.50295e+06	726.006	NA	NA	11500000	TRCN0000145620
47_A	47	A	NCF4_3	H11	2.31685e+06	1892.86	NA	NA	0
47_A	47	A	CAT_2	H12	9.87241e+06	2059.12	NA	NA	0
47_B	47	B	GFP	A1	7.01895e+06	1877.66	NA	NA	46100000	TRCN0000072199
47_B	47	B	GFP	A2	3.28764e+06	2027.12	NA	NA	58600000	TRCN0000072189
47_B	47	B	GFP	A3	6.38337e+06	1901.62	NA	NA	59500000	TRCN0000072186
47_B	47	B	GFP	A4	3.20114e+06	2060.14	NA	NA	25000000	TRCN0000072181
47_B	47	B	GFP	A5	7.30446e+06	1984.46	NA	NA	36500000	TRCN0000072182
47_B	47	B	Ccl21a	A6	4.27287e+06	1366.29	NA	NA	33600000	TRCN0000067789
47_B	47	B	Ccl21a	A7	4.30967e+06	1722.69	NA	NA	19200000	TRCN0000067791
47_B	47	B	Ccl21a	A8	5.58017e+06	1699.34	NA	NA	23000000	TRCN0000067790
47_B	47	B	Ccl21a	A9	8.755e+06	2039.49	NA	NA	121000000	TRCN0000067792
47_B	47	B	Ccl21a	A10	4.92774e+06	2451.86	NA	NA	108000000	TRCN0000067788
47_B	47	B	Fcgr4	A11	7.80447e+06	2085	NA	NA	121000000	TRCN0000067814
47_B	47	B	Fcgr4	A12	4.4837e+06	1348.79	NA	NA	71000000	TRCN0000067813
47_B	47	B	Fcgr4	B1	9.4118e+06	2760.12	NA	NA	81600000	TRCN0000067816
47_B	47	B	Fcgr4	B2	6.35999e+06	1808.42	NA	NA	64300000	TRCN0000067815
47_B	47	B	Fcgr4	B3	7.44245e+06	2094.47	NA	NA	92200000	TRCN0000067817
47_B	47	B	Pla2g2e	B4	7.13104e+06	3952.59	NA	NA	85400000	TRCN0000189433
47_B	47	B	Pla2g2e	B5	4.51859e+06	1975.49	NA	NA	111000000	TRCN0000202192
47_B	47	B	Pla2g2e	B6	5.97982e+06	1945.76	NA	NA	82600000	TRCN0000202376
47_B	47	B	EMPTY	B7	800910	192.043	NA	NA	0	TRCN0000000000
47_B	47	B	Pla2g2e	B8	3.91997e+06	1611.43	NA	NA	64300000	TRCN0000202361
47_B	47	B	Pla2g2e	B9	5.02756e+06	1898.14	NA	NA	72000000	TRCN0000201946
47_B	47	B	Psmg1	B10	6.57365e+06	1486.12	NA	NA	87400000	TRCN0000183916
47_B	47	B	Psmg1	B11	5.57029e+06	1372.45	NA	NA	137000000	TRCN0000196171
47_B	47	B	Psmg1	B12	6.01369e+06	1747.07	NA	NA	94100000	TRCN0000184564
47_B	47	B	Psmg1	C1	6.6658e+06	2732.58	NA	NA	137000000	TRCN0000196212
47_B	47	B	EMPTY	C2	271138	196.866	NA	NA	0	TRCN0000000000
47_B	47	B	Cd2	C3	7.85153e+06	1647.45	NA	NA	137000000	TRCN0000322441
47_B	47	B	Cd2	C4	7.19016e+06	1993.93	NA	NA	137000000	TRCN0000067904
47_B	47	B	Cd2	C5	2.73237e+06	1477.79	NA	NA	67200000	TRCN0000322444
47_B	47	B	Cd2	C6	6.96267e+06	2535.57	NA	NA	90200000	TRCN0000322512
47_B	47	B	Cd2	C7	7.49796e+06	1759.7	NA	NA	137000000	TRCN0000322442
47_B	47	B	Fads3	C8	8.11291e+06	2030.21	NA	NA	137000000	TRCN0000319574
47_B	47	B	Fads3	C9	7.01471e+06	1781.12	NA	NA	137000000	TRCN0000114299
47_B	47	B	Fads3	C10	8.99663e+06	1939.02	NA	NA	137000000	TRCN0000317679
47_B	47	B	Fads3	C11	3.4191e+06	1751.55	NA	NA	137000000	TRCN0000319643
47_B	47	B	Fads3	C12	7.64026e+06	1728.49	NA	NA	113000000	TRCN0000319642
47_B	47	B	Cd6	D1	8.84972e+06	1647.34	NA	NA	24000000	TRCN0000065637
47_B	47	B	Cd6	D2	8.67583e+06	1473.22	NA	NA	25900000	TRCN0000065635
47_B	47	B	Cd6	D3	6.22253e+06	1241.3	NA	NA	26900000	TRCN0000065636
47_B	47	B	Cd6	D4	8.00077e+06	1753.41	NA	NA	77800000	TRCN0000065633
47_B	47	B	Cd6	D5	5.36415e+06	2480.78	NA	NA	86400000	TRCN0000065634
47_B	47	B	Cd244	D6	6.93128e+06	2092.91	NA	NA	137000000	TRCN0000012901
47_B	47	B	Cd244	D7	5.59997e+06	2847.57	NA	NA	137000000	TRCN0000012902
47_B	47	B	Cd244	D8	5.59624e+06	2085.42	NA	NA	137000000	TRCN0000012899
47_B	47	B	Cd244	D9	5.96292e+06	2422.97	NA	NA	136000000	TRCN0000012900
47_B	47	B	Cd244	D10	8.16667e+06	1958.32	NA	NA	137000000	TRCN0000012898
47_B	47	B	Traf6	D11	8382581	1349.04	NA	NA	137000000	TRCN0000350625
47_B	47	B	Traf6	D12	5.51219e+06	1723.22	NA	NA	44200000	TRCN0000040735
47_B	47	B	Traf6	E1	6.84034e+06	1285.89	NA	NA	37400000	TRCN0000040736
47_B	47	B	Traf6	E2	8.91345e+06	1295.87	NA	NA	137000000	TRCN0000321322
47_B	47	B	Traf6	E3	8.87593e+06	2442.38	NA	NA	137000000	TRCN0000321253
47_B	47	B	Il18rap	E4	381194	2528.16	NA	NA	137000000	TRCN0000305585
47_B	47	B	Il18rap	E5	6.50776e+06	1672.73	NA	NA	137000000	TRCN0000323554
47_B	47	B	Il18rap	E6	4.42199e+06	1880.42	NA	NA	137000000	TRCN0000124016
47_B	47	B	Il18rap	E7	7.65412e+06	2053	NA	NA	137000000	TRCN0000124014
47_B	47	B	Il18rap	E8	5.40083e+06	1480.16	NA	NA	137000000	TRCN0000311366
47_B	47	B	Slc6a7	E9	7.01841e+06	2242.75	NA	NA	64300000	TRCN0000070138
47_B	47	B	Slc6a7	E10	1.02564e+07	1809.59	NA	NA	121000000	TRCN0000070139
47_B	47	B	Slc6a7	E11	9.15514e+06	1341.56	NA	NA	87400000	TRCN0000070140
47_B	47	B	Slc6a7	E12	9.4752e+06	1287.47	NA	NA	58600000	TRCN0000070142
47_B	47	B	Slc6a7	F1	8.72857e+06	1861.83	NA	NA	52800000	TRCN0000070141
47_B	47	B	Camk2a	F2	1.07469e+07	1882.95	NA	NA	105000000	TRCN0000360395
47_B	47	B	Camk2a	F3	7.45794e+06	2073.36	NA	NA	137000000	TRCN0000360324
47_B	47	B	Camk2a	F4	6.82369e+06	1958.48	NA	NA	120000000	TRCN0000360322
47_B	47	B	Camk2a	F5	4.02632e+06	1545.77	NA	NA	137000000	TRCN0000360321
47_B	47	B	Camk2a	F6	3.8567e+06	3476.2	NA	NA	137000000	TRCN0000012472
47_B	47	B	Cdh1	F7	7.37108e+06	2044.79	NA	NA	137000000	TRCN0000042582
47_B	47	B	Cdh1	F8	397722	241.509	NA	NA	960000	TRCN0000042580
47_B	47	B	Cdh1	F9	5.22755e+06	1808.81	NA	NA	73000000	TRCN0000042581
47_B	47	B	Cdh1	F10	7.74618e+06	1950.45	NA	NA	38400000	TRCN0000042578
47_B	47	B	Cdh1	F11	8.31086e+06	1491.75	NA	NA	39400000	TRCN0000042579
47_B	47	B	Ppil2	F12	6.74733e+06	1497.18	NA	NA	37400000	TRCN0000101363
47_B	47	B	Ppil2	G1	7.35658e+06	2236.65	NA	NA	35500000	TRCN0000101362
47_B	47	B	Ppil2	G2	3.14019e+06	1583.48	NA	NA	88300000	TRCN0000101361
47_B	47	B	Ppil2	G3	5.4259e+06	1680.04	NA	NA	52800000	TRCN0000101360
47_B	47	B	Ppil2	G4	8.12992e+06	2157.7	NA	NA	36500000	TRCN0000101364
47_B	47	B	Lsp1	G5	3.61693e+06	1697.44	NA	NA	84500000	TRCN0000090971
47_B	47	B	Lsp1	G6	5.46792e+06	2127.65	NA	NA	40300000	TRCN0000090972
47_B	47	B	Lsp1	G7	7.89451e+06	2092.65	NA	NA	91200000	TRCN0000313346
47_B	47	B	Lsp1	G8	6.33649e+06	3061.25	NA	NA	120000000	TRCN0000090968
47_B	47	B	Lsp1	G9	7.55913e+06	1784.11	NA	NA	95000000	TRCN0000349883
47_B	47	B	Ptprc	G10	9.82692e+06	1922.95	NA	NA	137000000	TRCN0000340021
47_B	47	B	Ptprc	G11	6.98004e+06	2717.41	NA	NA	105000000	TRCN0000029931
47_B	47	B	Ptprc	G12	1.18912e+06	2052.26	NA	NA	96000000	TRCN0000339951
47_B	47	B	Ptprc	H1	1.16097e+07	2954.27	NA	NA	84500000	TRCN0000340019
47_B	47	B	Ptprc	H2	4.53635e+06	1275.69	NA	NA	91200000	TRCN0000339950
47_B	47	B	Lta	H3	8.88911e+06	1919.53	NA	NA	32600000	TRCN0000068040
47_B	47	B	Lta	H4	6.37924e+06	3286.56	NA	NA	60500000	TRCN0000368877
47_B	47	B	Lta	H5	4.43032e+06	1507.34	NA	NA	40300000	TRCN0000362655
47_B	47	B	Lta	H6	4.35745e+06	2061.54	NA	NA	49900000	TRCN0000362656
47_B	47	B	Lta	H7	5.439e+06	2182.94	NA	NA	55700000	TRCN0000368850
47_B	47	B	EMPTY	H8	276629	243.673	NA	NA	0	TRCN0000000000
47_B	47	B	pgw	H9	5.25784e+06	786.105	NA	NA	11500000	TRCN0000145620
47_B	47	B	pgw	H10	5.3717e+06	726.006	NA	NA	11500000	TRCN0000145620
47_B	47	B	NCF4_3	H11	1.90929e+06	1892.86	NA	NA	0
47_B	47	B	CAT_2	H12	7.1442e+06	2059.12	NA	NA	0
48_A	48	A	LUCIFERASE	A1	1.77255e+07	3760.57	NA	NA	116000000	TRCN0000072243
48_A	48	A	LUCIFERASE	A2	1.24127e+07	3044.86	NA	NA	121000000	TRCN0000072246
48_A	48	A	LUCIFERASE	A3	9.37251e+06	2799.77	NA	NA	73000000	TRCN0000072245
48_A	48	A	LUCIFERASE	A4	9.81772e+06	3698.19	NA	NA	51800000	TRCN0000072261
48_A	48	A	LUCIFERASE	A5	9.03151e+06	1984.55	NA	NA	15400000	TRCN0000072250
48_A	48	A	Gpr137	A6	1.34673e+07	4441.56	0.112318	high	81600000	TRCN0000257062
48_A	48	A	Gpr137	A7	1.04395e+07	3165.04	0.418735	high	113000000	TRCN0000241985
48_A	48	A	Gpr137	A8	1.23198e+07	2989.87	0.357477	high	75800000	TRCN0000241986
48_A	48	A	Gpr137	A9	1.27463e+07	3079.47	0.465876	high	126000000	TRCN0000241984
48_A	48	A	Gpr137	A10	1.15935e+07	3244.72	0.31503	high	137000000	TRCN0000241983
48_A	48	A	Ctso	A11	1.32428e+07	3096.93	0.114731	high	73900000	TRCN0000030584
48_A	48	A	Ctso	A12	1.33568e+07	4006.09	0.2437	high	137000000	TRCN0000030586
48_A	48	A	Ctso	B1	8.18627e+06	3301.31	0.235475	high	44200000	TRCN0000030585
48_A	48	A	Ctso	B2	1.00083e+07	2669.7	0.0468249	high	90200000	TRCN0000030587
48_A	48	A	Ctso	B3	7.75012e+06	2180.84	0.0860259	high	63400000	TRCN0000030588
48_A	48	A	Lamb1	B4	7.91936e+06	2259.86	NA	NA	128000000	TRCN0000311301
48_A	48	A	Lamb1	B5	6.19604e+06	2310.1	NA	NA	67200000	TRCN0000094315
48_A	48	A	Lamb1	B6	7.61349e+06	2949.5	NA	NA	41300000	TRCN0000094314
48_A	48	A	Lamb1	B7	7.75648e+06	2372.89	NA	NA	137000000	TRCN0000305393
48_A	48	A	Lamb1	B8	1.02851e+07	2499.98	NA	NA	137000000	TRCN0000094318
48_A	48	A	Pdlim4	B9	2.96019e+06	1617.56	0.424648	low	28800000	TRCN0000075390
48_A	48	A	Pdlim4	B10	8.38948e+06	3596.75	2.58299	low	43200000	TRCN0000075392
48_A	48	A	Pdlim4	B11	1.27921e+07	2787.49	6.19037	low	38400000	TRCN0000075391
48_A	48	A	Pdlim4	B12	9.64891e+06	2676.51	0.398488	low	49900000	TRCN0000075389
48_A	48	A	Pdlim4	C1	6.85411e+06	4539.52	0.326083	low	33600000	TRCN0000075388
48_A	48	A	1810006K21Rik	C2	4.00713e+06	2129.21	0.0328848	high	63400000	TRCN0000342186
48_A	48	A	1810006K21Rik	C3	4.57641e+06	2457.59	0.149273	high	73000000	TRCN0000342125
48_A	48	A	1810006K21Rik	C4	9.67457e+06	2436.28	0.0208427	high	137000000	TRCN0000342126
48_A	48	A	1810006K21Rik	C5	1.16194e+07	2390.96	0.167396	high	115000000	TRCN0000352595
48_A	48	A	1810006K21Rik	C6	7.04515e+06	2236.34	0.0214281	high	84500000	TRCN0000352659
48_A	48	A	Pnmt	C7	1.3523e+07	2528.08	0.261041	low	137000000	TRCN0000097508
48_A	48	A	Pnmt	C8	8.91366e+06	4110.69	0.81154	low	137000000	TRCN0000097504
48_A	48	A	Pnmt	C9	6.6141e+06	2259.96	0.872202	low	39400000	TRCN0000097505
48_A	48	A	Pnmt	C10	6.73023e+06	2808.28	1.03611	low	137000000	TRCN0000097506
48_A	48	A	EMPTY	C11	229952	180.516	NA	NA	0	TRCN0000000000
48_A	48	A	Pnmt	C12	6.25922e+06	3327.25	4.81634	low	94100000	TRCN0000097507
48_A	48	A	Nkx2-3	D1	9.98802e+06	3498.13	1.41391	low	14400000	TRCN0000096709
48_A	48	A	Nkx2-3	D2	1.42102e+07	1558.23	1.02777	low	43200000	TRCN0000096713
48_A	48	A	Nkx2-3	D3	2.13577e+06	934.698	0.774204	low	49900000	TRCN0000096712
48_A	48	A	Nkx2-3	D4	408688	454.518	4.5815	low	960000	TRCN0000096711
48_A	48	A	Nkx2-3	D5	3.60513e+06	1460.16	0.365492	low	5760000	TRCN0000096710
48_A	48	A	Il2	D6	5.18948e+06	2823.28	NA	NA	137000000	TRCN0000067202
48_A	48	A	Il2	D7	1.64206e+07	1345.3	NA	NA	137000000	TRCN0000067198
48_A	48	A	Il2	D8	9.77276e+06	2879.89	NA	NA	137000000	TRCN0000067199
48_A	48	A	Il2	D9	1.10915e+07	1214.97	NA	NA	73900000	TRCN0000067201
48_A	48	A	Il2	D10	3.62367e+06	2872.01	NA	NA	137000000	TRCN0000067200
48_A	48	A	Hcn3	D11	1.32261e+07	2078.75	0.969935	high	75800000	TRCN0000102885
48_A	48	A	Hcn3	D12	2.81126e+06	1046.41	2.80089	low	111000000	TRCN0000102888
48_A	48	A	Hcn3	E1	1.64284e+07	3363.39	0.552749	low	38400000	TRCN0000102889
48_A	48	A	Hcn3	E2	3.79968e+06	1874.63	0.298711	low	53800000	TRCN0000102886
48_A	48	A	Hcn3	E3	7.95267e+06	2991.26	0.325846	low	65300000	TRCN0000102887
48_A	48	A	Cdh3	E4	7.10888e+06	2854.98	3.34838	low	62400000	TRCN0000094415
48_A	48	A	Cdh3	E5	7.49767e+06	2020.9	3.20287	low	25000000	TRCN0000094416
48_A	48	A	EMPTY	E6	206995	238.704	NA	NA	0	TRCN0000000000
48_A	48	A	Cdh3	E7	5.96651e+06	2695.38	1.43304	low	56600000	TRCN0000094414
48_A	48	A	Cdh3	E8	1.19532e+07	3188.58	3.52675	low	137000000	TRCN0000094417
48_A	48	A	Cdh3	E9	5.01912e+06	980.705	1.5564	low	137000000	TRCN0000094418
48_A	48	A	Aqp12	E10	1.58334e+07	1455.56	NA	NA	137000000	TRCN0000250854
48_A	48	A	Aqp12	E11	1.40217e+07	1272.97	NA	NA	137000000	TRCN0000250855
48_A	48	A	Aqp12	E12	1.13316e+07	2613.33	NA	NA	137000000	TRCN0000250856
48_A	48	A	Aqp12	F1	4.70461e+06	3386.17	NA	NA	71000000	TRCN0000250857
48_A	48	A	Aqp12	F2	8.17875e+06	2230.39	NA	NA	41300000	TRCN0000250858
48_A	48	A	Otud7a	F3	5.64834e+06	1876.09	NA	NA	40300000	TRCN0000030959
48_A	48	A	Otud7a	F4	1.26507e+07	2508.4	NA	NA	36500000	TRCN0000030960
48_A	48	A	Otud7a	F5	9.06851e+06	2103.36	NA	NA	29800000	TRCN0000030962
48_A	48	A	Otud7a	F6	2.25162e+06	1514.5	NA	NA	110000000	TRCN0000030961
48_A	48	A	Otud7a	F7	7.56817e+06	2118.24	NA	NA	94100000	TRCN0000030963
48_A	48	A	Rnf145	F8	1.0108e+07	2312.83	0.186425	high	137000000	TRCN0000218874
48_A	48	A	Rnf145	F9	1.41983e+07	2981.71	0.124986	high	137000000	TRCN0000226314
48_A	48	A	Rnf145	F10	1.93565e+07	2583.62	0.269859	high	137000000	TRCN0000226315
48_A	48	A	Rnf145	F11	6.66184e+06	925.06	0.372142	high	137000000	TRCN0000226316
48_A	48	A	Rnf145	F12	8.9667e+06	2473.04	0.369794	high	137000000	TRCN0000226317
48_A	48	A	Rnf145	G1	1.87667e+07	3276.47	0.0213276	high	32600000	TRCN0000176298
48_A	48	A	Rnf145	G2	9.0336e+06	2596.91	0.231165	high	23000000	TRCN0000174538
48_A	48	A	Rnf145	G3	8.95049e+06	2005.68	5.37556	high	49000000	TRCN0000193419
48_A	48	A	Ccdc88b	G4	1.18993e+07	2330.81	0.255994	high	73900000	TRCN0000249200
48_A	48	A	Ccdc88b	G5	9.23428e+06	2380.11	0.12233	high	137000000	TRCN0000249201
48_A	48	A	Ccdc88b	G6	1.26314e+07	1615.31	0.157416	high	119000000	TRCN0000249199
48_A	48	A	Ccdc88b	G7	7.21849e+06	2511.36	0.156255	high	117000000	TRCN0000249202
48_A	48	A	Ccdc88b	G8	1.4187e+07	2288.58	0.179401	high	137000000	TRCN0000249198
48_A	48	A	Rit1	G9	1.10713e+07	2186.58	0.341871	high	36500000	TRCN0000077616
48_A	48	A	Rit1	G10	9.5688e+06	2632.78	0.226314	high	57600000	TRCN0000077613
48_A	48	A	Rit1	G11	6.50669e+06	803.371	0.199697	high	43200000	TRCN0000077614
48_A	48	A	Rit1	G12	8.32028e+06	2681.02	0.562501	high	82600000	TRCN0000077615
48_A	48	A	Rit1	H1	1.68625e+07	3760.32	0.0746589	high	69100000	TRCN0000313603
48_A	48	A	Rbpj	H2	1.63834e+07	3134.65	0.203152	high	135000000	TRCN0000305837
48_A	48	A	Rbpj	H3	2.07941e+07	3042.36	0.248109	high	73900000	TRCN0000324721
48_A	48	A	Rbpj	H4	1.85682e+07	2877.99	0.045385	high	24000000	TRCN0000097287
48_A	48	A	Rbpj	H5	1.06461e+07	2685.19	0.322984	high	36500000	TRCN0000097288
48_A	48	A	Rbpj	H6	8.11737e+06	2230.15	0.174866	high	62400000	TRCN0000353944
48_A	48	A	EMPTY	H7	136456	252.608	NA	NA	0	TRCN0000000000
48_A	48	A	EMPTY	H8	166940	245.167	NA	NA	0	TRCN0000000000
48_A	48	A	pgw	H9	3.64752e+06	1407.17	NA	NA	25000000	TRCN0000145620
48_A	48	A	pgw	H10	2.64961e+06	1586.21	NA	NA	20200000	TRCN0000145620
48_A	48	A	NCF4_3	H11	960486	1683.91	NA	NA	0
48_A	48	A	CAT_2	H12	9.14835e+06	2459.36	NA	NA	0
48_B	48	B	LUCIFERASE	A1	1.65669e+07	3760.57	NA	NA	116000000	TRCN0000072243
48_B	48	B	LUCIFERASE	A2	1.22141e+07	3044.86	NA	NA	121000000	TRCN0000072246
48_B	48	B	LUCIFERASE	A3	9.30927e+06	2799.77	NA	NA	73000000	TRCN0000072245
48_B	48	B	LUCIFERASE	A4	9.0871e+06	3698.19	NA	NA	51800000	TRCN0000072261
48_B	48	B	LUCIFERASE	A5	8.79898e+06	1984.55	NA	NA	15400000	TRCN0000072250
48_B	48	B	Gpr137	A6	1.1667e+07	4441.56	NA	NA	81600000	TRCN0000257062
48_B	48	B	Gpr137	A7	8.93554e+06	3165.04	NA	NA	113000000	TRCN0000241985
48_B	48	B	Gpr137	A8	1.15274e+07	2989.87	NA	NA	75800000	TRCN0000241986
48_B	48	B	Gpr137	A9	1.18704e+07	3079.47	NA	NA	126000000	TRCN0000241984
48_B	48	B	Gpr137	A10	1.10419e+07	3244.72	NA	NA	137000000	TRCN0000241983
48_B	48	B	Ctso	A11	1.19862e+07	3096.93	NA	NA	73900000	TRCN0000030584
48_B	48	B	Ctso	A12	1.29674e+07	4006.09	NA	NA	137000000	TRCN0000030586
48_B	48	B	Ctso	B1	8.14899e+06	3301.31	NA	NA	44200000	TRCN0000030585
48_B	48	B	Ctso	B2	1.00046e+07	2669.7	NA	NA	90200000	TRCN0000030587
48_B	48	B	Ctso	B3	9.13282e+06	2180.84	NA	NA	63400000	TRCN0000030588
48_B	48	B	Lamb1	B4	1.04164e+07	2259.86	NA	NA	128000000	TRCN0000311301
48_B	48	B	Lamb1	B5	7.64654e+06	2310.1	NA	NA	67200000	TRCN0000094315
48_B	48	B	Lamb1	B6	8.21415e+06	2949.5	NA	NA	41300000	TRCN0000094314
48_B	48	B	Lamb1	B7	9.96535e+06	2372.89	NA	NA	137000000	TRCN0000305393
48_B	48	B	Lamb1	B8	1.49519e+07	2499.98	NA	NA	137000000	TRCN0000094318
48_B	48	B	Pdlim4	B9	4.80109e+06	1617.56	NA	NA	28800000	TRCN0000075390
48_B	48	B	Pdlim4	B10	1.10544e+07	3596.75	NA	NA	43200000	TRCN0000075392
48_B	48	B	Pdlim4	B11	1.29017e+07	2787.49	NA	NA	38400000	TRCN0000075391
48_B	48	B	Pdlim4	B12	9.35866e+06	2676.51	NA	NA	49900000	TRCN0000075389
48_B	48	B	Pdlim4	C1	8.37527e+06	4539.52	NA	NA	33600000	TRCN0000075388
48_B	48	B	1810006K21Rik	C2	4.5843e+06	2129.21	NA	NA	63400000	TRCN0000342186
48_B	48	B	1810006K21Rik	C3	5.58869e+06	2457.59	NA	NA	73000000	TRCN0000342125
48_B	48	B	1810006K21Rik	C4	1.00564e+07	2436.28	NA	NA	137000000	TRCN0000342126
48_B	48	B	1810006K21Rik	C5	1.11613e+07	2390.96	NA	NA	115000000	TRCN0000352595
48_B	48	B	1810006K21Rik	C6	7.00177e+06	2236.34	NA	NA	84500000	TRCN0000352659
48_B	48	B	Pnmt	C7	1.22208e+07	2528.08	NA	NA	137000000	TRCN0000097508
48_B	48	B	Pnmt	C8	9.32548e+06	4110.69	NA	NA	137000000	TRCN0000097504
48_B	48	B	Pnmt	C9	8.77418e+06	2259.96	NA	NA	39400000	TRCN0000097505
48_B	48	B	Pnmt	C10	7.3936e+06	2808.28	NA	NA	137000000	TRCN0000097506
48_B	48	B	EMPTY	C11	308607	180.516	NA	NA	0	TRCN0000000000
48_B	48	B	Pnmt	C12	8.37886e+06	3327.25	NA	NA	94100000	TRCN0000097507
48_B	48	B	Nkx2-3	D1	1.00396e+07	3498.13	NA	NA	14400000	TRCN0000096709
48_B	48	B	Nkx2-3	D2	1.26933e+07	1558.23	NA	NA	43200000	TRCN0000096713
48_B	48	B	Nkx2-3	D3	2.31321e+06	934.698	NA	NA	49900000	TRCN0000096712
48_B	48	B	Nkx2-3	D4	310047	454.518	NA	NA	960000	TRCN0000096711
48_B	48	B	Nkx2-3	D5	3.10634e+06	1460.16	NA	NA	5760000	TRCN0000096710
48_B	48	B	Il2	D6	4.9322e+06	2823.28	NA	NA	137000000	TRCN0000067202
48_B	48	B	Il2	D7	1.6277e+07	1345.3	NA	NA	137000000	TRCN0000067198
48_B	48	B	Il2	D8	1.14071e+07	2879.89	NA	NA	137000000	TRCN0000067199
48_B	48	B	Il2	D9	1.17326e+07	1214.97	NA	NA	73900000	TRCN0000067201
48_B	48	B	Il2	D10	3.11805e+06	2872.01	NA	NA	137000000	TRCN0000067200
48_B	48	B	Hcn3	D11	1.12395e+07	2078.75	NA	NA	75800000	TRCN0000102885
48_B	48	B	Hcn3	D12	5.15671e+06	1046.41	NA	NA	111000000	TRCN0000102888
48_B	48	B	Hcn3	E1	1.62058e+07	3363.39	NA	NA	38400000	TRCN0000102889
48_B	48	B	Hcn3	E2	6.00649e+06	1874.63	NA	NA	53800000	TRCN0000102886
48_B	48	B	Hcn3	E3	8.69597e+06	2991.26	NA	NA	65300000	TRCN0000102887
48_B	48	B	Cdh3	E4	9.93967e+06	2854.98	NA	NA	62400000	TRCN0000094415
48_B	48	B	Cdh3	E5	8.19531e+06	2020.9	NA	NA	25000000	TRCN0000094416
48_B	48	B	EMPTY	E6	161481	238.704	NA	NA	0	TRCN0000000000
48_B	48	B	Cdh3	E7	5.62713e+06	2695.38	NA	NA	56600000	TRCN0000094414
48_B	48	B	Cdh3	E8	1.20887e+07	3188.58	NA	NA	137000000	TRCN0000094417
48_B	48	B	Cdh3	E9	5.60047e+06	980.705	NA	NA	137000000	TRCN0000094418
48_B	48	B	Aqp12	E10	1.80742e+07	1455.56	NA	NA	137000000	TRCN0000250854
48_B	48	B	Aqp12	E11	1.51838e+07	1272.97	NA	NA	137000000	TRCN0000250855
48_B	48	B	Aqp12	E12	1.40239e+07	2613.33	NA	NA	137000000	TRCN0000250856
48_B	48	B	Aqp12	F1	4.08817e+06	3386.17	NA	NA	71000000	TRCN0000250857
48_B	48	B	Aqp12	F2	1.09785e+07	2230.39	NA	NA	41300000	TRCN0000250858
48_B	48	B	Otud7a	F3	5.9539e+06	1876.09	NA	NA	40300000	TRCN0000030959
48_B	48	B	Otud7a	F4	1.45927e+07	2508.4	NA	NA	36500000	TRCN0000030960
48_B	48	B	Otud7a	F5	1.00219e+07	2103.36	NA	NA	29800000	TRCN0000030962
48_B	48	B	Otud7a	F6	2.63453e+06	1514.5	NA	NA	110000000	TRCN0000030961
48_B	48	B	Otud7a	F7	9.93914e+06	2118.24	NA	NA	94100000	TRCN0000030963
48_B	48	B	Rnf145	F8	1.16814e+07	2312.83	NA	NA	137000000	TRCN0000218874
48_B	48	B	Rnf145	F9	1.57959e+07	2981.71	NA	NA	137000000	TRCN0000226314
48_B	48	B	Rnf145	F10	2.08738e+07	2583.62	NA	NA	137000000	TRCN0000226315
48_B	48	B	Rnf145	F11	9.34968e+06	925.06	NA	NA	137000000	TRCN0000226316
48_B	48	B	Rnf145	F12	1.17826e+07	2473.04	NA	NA	137000000	TRCN0000226317
48_B	48	B	Rnf145	G1	1.78968e+07	3276.47	NA	NA	32600000	TRCN0000176298
48_B	48	B	Rnf145	G2	9.33629e+06	2596.91	NA	NA	23000000	TRCN0000174538
48_B	48	B	Rnf145	G3	1.06901e+07	2005.68	NA	NA	49000000	TRCN0000193419
48_B	48	B	Ccdc88b	G4	1.34363e+07	2330.81	NA	NA	73900000	TRCN0000249200
48_B	48	B	Ccdc88b	G5	1.12473e+07	2380.11	NA	NA	137000000	TRCN0000249201
48_B	48	B	Ccdc88b	G6	1.39144e+07	1615.31	NA	NA	119000000	TRCN0000249199
48_B	48	B	Ccdc88b	G7	1.00833e+07	2511.36	NA	NA	117000000	TRCN0000249202
48_B	48	B	Ccdc88b	G8	1.60273e+07	2288.58	NA	NA	137000000	TRCN0000249198
48_B	48	B	Rit1	G9	1.40772e+07	2186.58	NA	NA	36500000	TRCN0000077616
48_B	48	B	Rit1	G10	1.3816e+07	2632.78	NA	NA	57600000	TRCN0000077613
48_B	48	B	Rit1	G11	1.23425e+07	803.371	NA	NA	43200000	TRCN0000077614
48_B	48	B	Rit1	G12	9.54225e+06	2681.02	NA	NA	82600000	TRCN0000077615
48_B	48	B	Rit1	H1	1.72748e+07	3760.32	NA	NA	69100000	TRCN0000313603
48_B	48	B	Rbpj	H2	1.77904e+07	3134.65	NA	NA	135000000	TRCN0000305837
48_B	48	B	Rbpj	H3	2.2918e+07	3042.36	NA	NA	73900000	TRCN0000324721
48_B	48	B	Rbpj	H4	2.14186e+07	2877.99	NA	NA	24000000	TRCN0000097287
48_B	48	B	Rbpj	H5	1.19358e+07	2685.19	NA	NA	36500000	TRCN0000097288
48_B	48	B	Rbpj	H6	9.45263e+06	2230.15	NA	NA	62400000	TRCN0000353944
48_B	48	B	EMPTY	H7	49563.9	252.608	NA	NA	0	TRCN0000000000
48_B	48	B	EMPTY	H8	85091.8	245.167	NA	NA	0	TRCN0000000000
48_B	48	B	pgw	H9	5.29761e+06	1407.17	NA	NA	25000000	TRCN0000145620
48_B	48	B	pgw	H10	4.93996e+06	1586.21	NA	NA	20200000	TRCN0000145620
48_B	48	B	NCF4_3	H11	1.14975e+06	1683.91	NA	NA	0
48_B	48	B	CAT_2	H12	1.31569e+07	2459.36	NA	NA	0
49_A	49	A	LUCIFERASE	A1	1.05355e+07	3219.03	NA	NA	92200000	TRCN0000072252
49_A	49	A	LUCIFERASE	A2	9.64322e+06	2002.65	NA	NA	137000000	TRCN0000072254
49_A	49	A	LUCIFERASE	A3	1.08653e+07	1870.47	NA	NA	86400000	TRCN0000072256
49_A	49	A	lacZ	A4	4.59393e+06	1522.83	NA	NA	102000000	TRCN0000072242
49_A	49	A	lacZ	A5	1.55661e+07	3008	NA	NA	75800000	TRCN0000072241
49_A	49	A	Prkrir	A6	1.54864e+07	2738.02	0.149292	high	137000000	TRCN0000088706
49_A	49	A	Prkrir	A7	8.55016e+06	2287.59	0.165196	high	72000000	TRCN0000088707
49_A	49	A	Prkrir	A8	1.31579e+07	3638.52	0.367157	high	68200000	TRCN0000088704
49_A	49	A	Prkrir	A9	1.00515e+07	3006.09	0.457974	high	70100000	TRCN0000088705
49_A	49	A	Prkrir	A10	1.31028e+07	2344.46	0.137769	high	73900000	TRCN0000088703
49_A	49	A	Prkrir	A11	3.16229e+06	1870.71	0.248582	high	137000000	TRCN0000361870
49_A	49	A	Prkrir	A12	7.84815e+06	2390.11	0.135631	high	137000000	TRCN0000378506
49_A	49	A	Prkrir	B1	2.12152e+07	3312.86	0.237676	high	123000000	TRCN0000361861
49_A	49	A	Prkrir	B2	1.63472e+07	2676.67	0.0907075	high	103000000	TRCN0000361860
49_A	49	A	Gpx4	B3	1.4583e+07	1988.18	0.140127	high	97000000	TRCN0000235004
49_A	49	A	Gpx4	B4	7.86219e+06	2523.61	0.116347	high	108000000	TRCN0000235003
49_A	49	A	EMPTY	B5	472730	190.805	NA	NA	0	TRCN0000000000
49_A	49	A	Gpx4	B6	1.60139e+07	2096.28	0.0791874	high	36500000	TRCN0000235006
49_A	49	A	Gpx4	B7	963424	1546.83	0.379088	high	110000000	TRCN0000235005
49_A	49	A	Gpx4	B8	1.23063e+07	2278.26	0.162751	high	103000000	TRCN0000235002
49_A	49	A	Tdo2	B9	7.163e+06	1767.1	NA	NA	31700000	TRCN0000076337
49_A	49	A	Tdo2	B10	9.26038e+06	1938.39	NA	NA	42200000	TRCN0000076336
49_A	49	A	Tdo2	B11	1.28956e+07	1984.09	NA	NA	69100000	TRCN0000076334
49_A	49	A	Tdo2	B12	1.05635e+07	1807.19	NA	NA	65300000	TRCN0000076335
49_A	49	A	Tdo2	C1	3.75236e+06	1723.51	NA	NA	67200000	TRCN0000076333
49_A	49	A	Wwox	C2	7.28905e+06	750.119	0.674951	high	103000000	TRCN0000042114
49_A	49	A	Wwox	C3	1.13063e+07	909.078	0.498761	high	70100000	TRCN0000042113
49_A	49	A	Wwox	C4	9.1276e+06	532.167	0.646693	high	53800000	TRCN0000042115
49_A	49	A	Wwox	C5	2.60237e+07	1806.76	0.826961	high	85400000	TRCN0000042116
49_A	49	A	Wwox	C6	1.17534e+07	1271.79	0.213088	high	59500000	TRCN0000042117
49_A	49	A	Amz1	C7	7.87086e+06	1107.42	0.0558957	high	77800000	TRCN0000113359
49_A	49	A	Amz1	C8	7.6729e+06	1373.65	0.101114	high	137000000	TRCN0000113358
49_A	49	A	Amz1	C9	4.1389e+06	923.134	0.10362	high	97000000	TRCN0000113357
49_A	49	A	Amz1	C10	1.07927e+07	1558.61	0.0313133	high	123000000	TRCN0000113356
49_A	49	A	Amz1	C11	202402	1566.54	0.611911	high	137000000	TRCN0000113355
49_A	49	A	Ado	C12	177866	1136.14	0.450168	high	137000000	TRCN0000252306
49_A	49	A	Ado	D1	1.32301e+07	3400.64	0.447321	high	137000000	TRCN0000258204
49_A	49	A	EMPTY	D2	375488	205.381	NA	NA	0	TRCN0000000000
49_A	49	A	Ado	D3	1.07149e+07	1548.97	0.330376	high	137000000	TRCN0000252305
49_A	49	A	Ado	D4	1.52504e+07	940.645	0.409934	high	137000000	TRCN0000252304
49_A	49	A	Ado	D5	1.53319e+07	662.929	0.297771	high	137000000	TRCN0000258203
49_A	49	A	Ankrd55	D6	9.63683e+06	1836.3	1.20783	high	137000000	TRCN0000085953
49_A	49	A	Ankrd55	D7	1.19841e+07	1540.69	1.8667	high	117000000	TRCN0000085954
49_A	49	A	Ankrd55	D8	5.69496e+06	1134.92	0.701163	high	137000000	TRCN0000085955
49_A	49	A	Ankrd55	D9	1.42418e+06	297.218	0.489395	high	960000	TRCN0000085956
49_A	49	A	Ankrd55	D10	9.40697e+06	1864.07	2.75569	high	90200000	TRCN0000085957
49_A	49	A	Tnfrsf18	D11	1.4847e+07	1481.39	1.56678	low	134000000	TRCN0000065957
49_A	49	A	Tnfrsf18	D12	1.51326e+07	1683.64	0.178551	low	137000000	TRCN0000065956
49_A	49	A	Tnfrsf18	E1	1.41764e+07	2992.48	8.71393	low	104000000	TRCN0000065955
49_A	49	A	Tnfrsf18	E2	7.74406e+06	1043.87	2.24255	low	137000000	TRCN0000065954
49_A	49	A	Tnfrsf18	E3	1.44253e+07	930.891	3.70632	low	128000000	TRCN0000065953
49_A	49	A	Bag6	E4	1.17086e+07	628.96	0.192972	high	137000000	TRCN0000249137
49_A	49	A	Bag6	E5	5.5375e+06	1409.62	0.459116	high	137000000	TRCN0000249136
49_A	49	A	Bag6	E6	7.9644e+06	1362.81	0.210828	high	92200000	TRCN0000249135
49_A	49	A	Bag6	E7	1.14431e+07	2277.55	0.155499	high	137000000	TRCN0000249134
49_A	49	A	Bag6	E8	9.65202e+06	2300.05	0.0420004	high	137000000	TRCN0000249133
49_A	49	A	Slc22a23	E9	1.41813e+07	1488.45	NA	NA	137000000	TRCN0000252940
49_A	49	A	Slc22a23	E10	1.6176e+07	1700.22	NA	NA	137000000	TRCN0000252938
49_A	49	A	Slc22a23	E11	8.22514e+06	977.355	NA	NA	62400000	TRCN0000252939
49_A	49	A	Slc22a23	E12	1.68535e+07	2217.83	NA	NA	137000000	TRCN0000267479
49_A	49	A	Slc22a23	F1	1.86815e+07	1059.65	NA	NA	137000000	TRCN0000252941
49_A	49	A	Ncf4	F2	9.50914e+06	722.641	1.44285	high	47000000	TRCN0000070669
49_A	49	A	Ncf4	F3	1.0745e+07	773.581	0.69524	high	47000000	TRCN0000070671
49_A	49	A	Ncf4	F4	1.6071e+06	750.978	0.198929	high	60500000	TRCN0000070668
49_A	49	A	Ncf4	F5	5.25716e+06	407.847	0.617355	high	70100000	TRCN0000070672
49_A	49	A	Ncf4	F6	1.19965e+07	1908.61	0.563733	high	73900000	TRCN0000070670
49_A	49	A	Tmem143	F7	8.04235e+06	2076.54	0.101873	high	137000000	TRCN0000247123
49_A	49	A	Tmem143	F8	1.00074e+07	1530.15	0.614091	high	107000000	TRCN0000247124
49_A	49	A	Tmem143	F9	8.21274e+06	1527.66	0.134018	high	90200000	TRCN0000247121
49_A	49	A	Tmem143	F10	9.29198e+06	1675.94	0.528456	high	137000000	TRCN0000247122
49_A	49	A	Tmem143	F11	1.07641e+07	577.291	0.255352	high	137000000	TRCN0000247125
49_A	49	A	Sbno2	F12	1.16893e+07	1809.14	0.25729	high	79700000	TRCN0000098081
49_A	49	A	Sbno2	G1	6.18946e+06	2543.67	0.26006	high	137000000	TRCN0000098080
49_A	49	A	Sbno2	G2	8.49997e+06	1518.17	0.271193	high	137000000	TRCN0000098083
49_A	49	A	Sbno2	G3	1.30504e+07	1145.78	0.0951896	high	88300000	TRCN0000098082
49_A	49	A	Sbno2	G4	1.17813e+06	409.418	0.344478	high	61400000	TRCN0000098084
49_A	49	A	Gstt1	G5	8.77778e+06	857.757	1.03082	high	44200000	TRCN0000103359
49_A	49	A	Gstt1	G6	12978333	1451.81	1.56208	high	131000000	TRCN0000103356
49_A	49	A	Gstt1	G7	6.84801e+06	1433.18	0.102358	high	137000000	TRCN0000103355
49_A	49	A	Gstt1	G8	2.1147e+07	1908.64	0.51472	high	70100000	TRCN0000103358
49_A	49	A	Gstt1	G9	1.3143e+07	1815.46	0.486185	high	83500000	TRCN0000103357
49_A	49	A	Plch2	G10	8.59975e+06	2433.94	NA	NA	90200000	TRCN0000097089
49_A	49	A	Plch2	G11	4.39175e+06	1066.13	NA	NA	47000000	TRCN0000097092
49_A	49	A	Plch2	G12	9.24562e+06	1511.82	NA	NA	74900000	TRCN0000097093
49_A	49	A	Plch2	H1	1.38184e+07	2725.55	NA	NA	88300000	TRCN0000097090
49_A	49	A	Plch2	H2	6.1027e+06	1046.08	NA	NA	54700000	TRCN0000097091
49_A	49	A	Bank1	H3	1.58228e+07	1503.19	0.21717	low	137000000	TRCN0000242019
49_A	49	A	Bank1	H4	1.70747e+07	2539.52	0.244189	low	86400000	TRCN0000242018
49_A	49	A	Bank1	H5	1.29705e+07	2575.3	0.135861	low	83500000	TRCN0000242020
49_A	49	A	Bank1	H6	1.47675e+07	2236.96	0.0493986	low	137000000	TRCN0000257145
49_A	49	A	Bank1	H7	2.93249e+06	1808.06	0.919722	low	109000000	TRCN0000242017
49_A	49	A	EMPTY	H8	201680	291.567	NA	NA	0	TRCN0000000000
49_A	49	A	pgw	H9	5.04081e+06	1333.89	NA	NA	25900000	TRCN0000145620
49_A	49	A	pgw	H10	3.15172e+06	637.004	NA	NA	24000000	TRCN0000145620
49_A	49	A	NCF4_3	H11	1.50842e+06	1131.26	NA	NA	0
49_A	49	A	CAT_2	H12	1.55356e+07	2466.34	NA	NA	0
49_B	49	B	LUCIFERASE	A1	1.06077e+07	3219.03	NA	NA	92200000	TRCN0000072252
49_B	49	B	LUCIFERASE	A2	1.08397e+07	2002.65	NA	NA	137000000	TRCN0000072254
49_B	49	B	LUCIFERASE	A3	1.14878e+07	1870.47	NA	NA	86400000	TRCN0000072256
49_B	49	B	lacZ	A4	4.94329e+06	1522.83	NA	NA	102000000	TRCN0000072242
49_B	49	B	lacZ	A5	1.51253e+07	3008	NA	NA	75800000	TRCN0000072241
49_B	49	B	Prkrir	A6	1.4278e+07	2738.02	NA	NA	137000000	TRCN0000088706
49_B	49	B	Prkrir	A7	7.56455e+06	2287.59	NA	NA	72000000	TRCN0000088707
49_B	49	B	Prkrir	A8	1.17323e+07	3638.52	NA	NA	68200000	TRCN0000088704
49_B	49	B	Prkrir	A9	9.09427e+06	3006.09	NA	NA	70100000	TRCN0000088705
49_B	49	B	Prkrir	A10	1.25954e+07	2344.46	NA	NA	73900000	TRCN0000088703
49_B	49	B	Prkrir	A11	3.44465e+06	1870.71	NA	NA	137000000	TRCN0000361870
49_B	49	B	Prkrir	A12	7.73458e+06	2390.11	NA	NA	137000000	TRCN0000378506
49_B	49	B	Prkrir	B1	1.92971e+07	3312.86	NA	NA	123000000	TRCN0000361861
49_B	49	B	Prkrir	B2	1.46049e+07	2676.67	NA	NA	103000000	TRCN0000361860
49_B	49	B	Gpx4	B3	1.42736e+07	1988.18	NA	NA	97000000	TRCN0000235004
49_B	49	B	Gpx4	B4	6.116e+06	2523.61	NA	NA	108000000	TRCN0000235003
49_B	49	B	EMPTY	B5	329363	190.805	NA	NA	0	TRCN0000000000
49_B	49	B	Gpx4	B6	1.46213e+07	2096.28	NA	NA	36500000	TRCN0000235006
49_B	49	B	Gpx4	B7	763986	1546.83	NA	NA	110000000	TRCN0000235005
49_B	49	B	Gpx4	B8	1.18957e+07	2278.26	NA	NA	103000000	TRCN0000235002
49_B	49	B	Tdo2	B9	7.27675e+06	1767.1	NA	NA	31700000	TRCN0000076337
49_B	49	B	Tdo2	B10	8.96303e+06	1938.39	NA	NA	42200000	TRCN0000076336
49_B	49	B	Tdo2	B11	1.21919e+07	1984.09	NA	NA	69100000	TRCN0000076334
49_B	49	B	Tdo2	B12	1.43103e+07	1807.19	NA	NA	65300000	TRCN0000076335
49_B	49	B	Tdo2	C1	3.60634e+06	1723.51	NA	NA	67200000	TRCN0000076333
49_B	49	B	Wwox	C2	8.3105e+06	750.119	NA	NA	103000000	TRCN0000042114
49_B	49	B	Wwox	C3	1.08546e+07	909.078	NA	NA	70100000	TRCN0000042113
49_B	49	B	Wwox	C4	7.52316e+06	532.167	NA	NA	53800000	TRCN0000042115
49_B	49	B	Wwox	C5	2.44133e+07	1806.76	NA	NA	85400000	TRCN0000042116
49_B	49	B	Wwox	C6	1.08793e+07	1271.79	NA	NA	59500000	TRCN0000042117
49_B	49	B	Amz1	C7	6.83863e+06	1107.42	NA	NA	77800000	TRCN0000113359
49_B	49	B	Amz1	C8	7.33414e+06	1373.65	NA	NA	137000000	TRCN0000113358
49_B	49	B	Amz1	C9	3.54681e+06	923.134	NA	NA	97000000	TRCN0000113357
49_B	49	B	Amz1	C10	1.05402e+07	1558.61	NA	NA	123000000	TRCN0000113356
49_B	49	B	Amz1	C11	8.11171e+06	1566.54	NA	NA	137000000	TRCN0000113355
49_B	49	B	Ado	C12	1.60948e+07	1136.14	NA	NA	137000000	TRCN0000252306
49_B	49	B	Ado	D1	1.15675e+07	3400.64	NA	NA	137000000	TRCN0000258204
49_B	49	B	EMPTY	D2	198945	205.381	NA	NA	0	TRCN0000000000
49_B	49	B	Ado	D3	1.01815e+07	1548.97	NA	NA	137000000	TRCN0000252305
49_B	49	B	Ado	D4	1.57648e+07	940.645	NA	NA	137000000	TRCN0000252304
49_B	49	B	Ado	D5	1.39932e+07	662.929	NA	NA	137000000	TRCN0000258203
49_B	49	B	Ankrd55	D6	9.58836e+06	1836.3	NA	NA	137000000	TRCN0000085953
49_B	49	B	Ankrd55	D7	1.11605e+07	1540.69	NA	NA	117000000	TRCN0000085954
49_B	49	B	Ankrd55	D8	6.65522e+06	1134.92	NA	NA	137000000	TRCN0000085955
49_B	49	B	Ankrd55	D9	1.30121e+06	297.218	NA	NA	960000	TRCN0000085956
49_B	49	B	Ankrd55	D10	8.59337e+06	1864.07	NA	NA	90200000	TRCN0000085957
49_B	49	B	Tnfrsf18	D11	1.38123e+07	1481.39	NA	NA	134000000	TRCN0000065957
49_B	49	B	Tnfrsf18	D12	1.39104e+07	1683.64	NA	NA	137000000	TRCN0000065956
49_B	49	B	Tnfrsf18	E1	1.2773e+07	2992.48	NA	NA	104000000	TRCN0000065955
49_B	49	B	Tnfrsf18	E2	8.7924e+06	1043.87	NA	NA	137000000	TRCN0000065954
49_B	49	B	Tnfrsf18	E3	1.33598e+07	930.891	NA	NA	128000000	TRCN0000065953
49_B	49	B	Bag6	E4	1.05321e+07	628.96	NA	NA	137000000	TRCN0000249137
49_B	49	B	Bag6	E5	5.40979e+06	1409.62	NA	NA	137000000	TRCN0000249136
49_B	49	B	Bag6	E6	8.56575e+06	1362.81	NA	NA	92200000	TRCN0000249135
49_B	49	B	Bag6	E7	1.13992e+07	2277.55	NA	NA	137000000	TRCN0000249134
49_B	49	B	Bag6	E8	8.95927e+06	2300.05	NA	NA	137000000	TRCN0000249133
49_B	49	B	Slc22a23	E9	1.38256e+07	1488.45	NA	NA	137000000	TRCN0000252940
49_B	49	B	Slc22a23	E10	1.51441e+07	1700.22	NA	NA	137000000	TRCN0000252938
49_B	49	B	Slc22a23	E11	7.30808e+06	977.355	NA	NA	62400000	TRCN0000252939
49_B	49	B	Slc22a23	E12	1.68536e+07	2217.83	NA	NA	137000000	TRCN0000267479
49_B	49	B	Slc22a23	F1	1.82255e+07	1059.65	NA	NA	137000000	TRCN0000252941
49_B	49	B	Ncf4	F2	7.85233e+06	722.641	NA	NA	47000000	TRCN0000070669
49_B	49	B	Ncf4	F3	9.27886e+06	773.581	NA	NA	47000000	TRCN0000070671
49_B	49	B	Ncf4	F4	1.67304e+06	750.978	NA	NA	60500000	TRCN0000070668
49_B	49	B	Ncf4	F5	5.27421e+06	407.847	NA	NA	70100000	TRCN0000070672
49_B	49	B	Ncf4	F6	1.17688e+07	1908.61	NA	NA	73900000	TRCN0000070670
49_B	49	B	Tmem143	F7	7.76133e+06	2076.54	NA	NA	137000000	TRCN0000247123
49_B	49	B	Tmem143	F8	9.83383e+06	1530.15	NA	NA	107000000	TRCN0000247124
49_B	49	B	Tmem143	F9	7.49248e+06	1527.66	NA	NA	90200000	TRCN0000247121
49_B	49	B	Tmem143	F10	9.82984e+06	1675.94	NA	NA	137000000	TRCN0000247122
49_B	49	B	Tmem143	F11	1.27107e+07	577.291	NA	NA	137000000	TRCN0000247125
49_B	49	B	Sbno2	F12	1.14363e+07	1809.14	NA	NA	79700000	TRCN0000098081
49_B	49	B	Sbno2	G1	6.50954e+06	2543.67	NA	NA	137000000	TRCN0000098080
49_B	49	B	Sbno2	G2	7.86977e+06	1518.17	NA	NA	137000000	TRCN0000098083
49_B	49	B	Sbno2	G3	1.13801e+07	1145.78	NA	NA	88300000	TRCN0000098082
49_B	49	B	Sbno2	G4	1.17885e+06	409.418	NA	NA	61400000	TRCN0000098084
49_B	49	B	Gstt1	G5	7.97509e+06	857.757	NA	NA	44200000	TRCN0000103359
49_B	49	B	Gstt1	G6	13091567	1451.81	NA	NA	131000000	TRCN0000103356
49_B	49	B	Gstt1	G7	6.65814e+06	1433.18	NA	NA	137000000	TRCN0000103355
49_B	49	B	Gstt1	G8	1.95757e+07	1908.64	NA	NA	70100000	TRCN0000103358
49_B	49	B	Gstt1	G9	1.31968e+07	1815.46	NA	NA	83500000	TRCN0000103357
49_B	49	B	Plch2	G10	7.61287e+06	2433.94	NA	NA	90200000	TRCN0000097089
49_B	49	B	Plch2	G11	4.21251e+06	1066.13	NA	NA	47000000	TRCN0000097092
49_B	49	B	Plch2	G12	8.48914e+06	1511.82	NA	NA	74900000	TRCN0000097093
49_B	49	B	Plch2	H1	1.27133e+07	2725.55	NA	NA	88300000	TRCN0000097090
49_B	49	B	Plch2	H2	6.36399e+06	1046.08	NA	NA	54700000	TRCN0000097091
49_B	49	B	Bank1	H3	1.38871e+07	1503.19	NA	NA	137000000	TRCN0000242019
49_B	49	B	Bank1	H4	1.51996e+07	2539.52	NA	NA	86400000	TRCN0000242018
49_B	49	B	Bank1	H5	1.21783e+07	2575.3	NA	NA	83500000	TRCN0000242020
49_B	49	B	Bank1	H6	1.54479e+07	2236.96	NA	NA	137000000	TRCN0000257145
49_B	49	B	Bank1	H7	3.67155e+06	1808.06	NA	NA	109000000	TRCN0000242017
49_B	49	B	EMPTY	H8	166651	291.567	NA	NA	0	TRCN0000000000
49_B	49	B	pgw	H9	6.87011e+06	1333.89	NA	NA	25900000	TRCN0000145620
49_B	49	B	pgw	H10	2.56331e+06	637.004	NA	NA	24000000	TRCN0000145620
49_B	49	B	NCF4_3	H11	1.2828e+06	1131.26	NA	NA	0
49_B	49	B	CAT_2	H12	1.48271e+07	2466.34	NA	NA	0
50_A	50	A	lacZ	A1	9.15557e+06	3204.17	NA	NA	19200000	TRCN0000072225
50_A	50	A	lacZ	A2	252925	3365.34	NA	NA	61400000	TRCN0000072224
50_A	50	A	lacZ	A3	9.35175e+06	3674.27	NA	NA	53800000	TRCN0000072223
50_A	50	A	lacZ	A4	206143	3329.89	NA	NA	58600000	TRCN0000072231
50_A	50	A	lacZ	A5	4.84596e+06	2915.74	NA	NA	47000000	TRCN0000072236
50_A	50	A	Cd28	A6	185459	3241.11	0.397902	low	53800000	TRCN0000067992
50_A	50	A	Cd28	A7	1.38566e+07	2199.97	0.17172	low	34600000	TRCN0000067990
50_A	50	A	Cd28	A8	9.7564e+06	3101.73	0.927591	low	125000000	TRCN0000067991
50_A	50	A	Cd28	A9	8.92642e+06	2251.77	0.640235	low	137000000	TRCN0000067988
50_A	50	A	Cd28	A10	1.26158e+07	3333.41	0.165399	low	108000000	TRCN0000067989
50_A	50	A	Rtel1	A11	366304	3337.5	3.29916	high	40300000	TRCN0000075331
50_A	50	A	Rtel1	A12	7.70126e+06	3193.42	0.692587	high	12500000	TRCN0000075332
50_A	50	A	Rtel1	B1	6.86575e+06	3160.89	0.13553	high	34600000	TRCN0000075330
50_A	50	A	Rtel1	B2	8.30365e+06	1263.64	0.235078	high	37400000	TRCN0000075329
50_A	50	A	Rtel1	B3	1.06592e+07	2624.31	0.322314	high	137000000	TRCN0000075328
50_A	50	A	Mmel1	B4	6.77362e+06	1858.91	0.380097	low	24000000	TRCN0000031188
50_A	50	A	Mmel1	B5	7.97786e+06	1826.03	2.49181	low	22100000	TRCN0000031186
50_A	50	A	Mmel1	B6	5.31212e+06	1001.09	3.5159	low	17300000	TRCN0000031187
50_A	50	A	Mmel1	B7	1.2424e+07	1550.82	0.690071	low	73000000	TRCN0000031184
50_A	50	A	Mmel1	B8	1.6577e+07	2588.9	1.13427	low	83500000	TRCN0000031185
50_A	50	A	Fermt1	B9	8.38694e+06	1511.61	NA	NA	25900000	TRCN0000176070
50_A	50	A	Fermt1	B10	1.4532e+07	2738.13	NA	NA	40300000	TRCN0000173934
50_A	50	A	Fermt1	B11	1.61951e+07	3979.57	NA	NA	137000000	TRCN0000175332
50_A	50	A	Fermt1	B12	2.18201e+06	3376.49	NA	NA	118000000	TRCN0000173840
50_A	50	A	Fermt1	C1	830816	3882.3	NA	NA	137000000	TRCN0000173772
50_A	50	A	Ly9	C2	1.18379e+07	2397.78	0.193069	high	137000000	TRCN0000100008
50_A	50	A	Ly9	C3	1.08802e+07	2993.21	0.341623	high	91200000	TRCN0000100009
50_A	50	A	Ly9	C4	946541	1925.24	0.192507	high	78700000	TRCN0000100007
50_A	50	A	Ly9	C5	6.24063e+06	2534.41	0.266585	high	39400000	TRCN0000100006
50_A	50	A	Ly9	C6	1.05137e+07	2866.19	0.12333	high	93100000	TRCN0000100005
50_A	50	A	Fam55d	C7	3.48802e+06	3146.6	0.450795	high	72000000	TRCN0000197723
50_A	50	A	Fam55d	C8	1.313e+07	2145.26	0.184802	high	97900000	TRCN0000176573
50_A	50	A	Fam55d	C9	8.40181e+06	1951.76	1.07661	high	38400000	TRCN0000197634
50_A	50	A	Fam55d	C10	1.2303e+07	2619.33	0.414971	high	82600000	TRCN0000198973
50_A	50	A	Fam55d	C11	1.3403e+07	2266.37	0.455157	high	54700000	TRCN0000198462
50_A	50	A	Gpr25	C12	7.50266e+06	2161.15	0.414399	low	99800000	TRCN0000242299
50_A	50	A	Gpr25	D1	3.88266e+06	5666.7	0.677186	low	137000000	TRCN0000242298
50_A	50	A	Gpr25	D2	1.07628e+07	1779.33	0.471543	low	129000000	TRCN0000242300
50_A	50	A	Gpr25	D3	1.61803e+06	2793.32	0.00662791	low	137000000	TRCN0000242297
50_A	50	A	Gpr25	D4	1.34624e+07	2275.83	0.0786215	low	114000000	TRCN0000242296
50_A	50	A	Xkr6	D5	6.01594e+06	2012.66	1.88174	high	97900000	TRCN0000265290
50_A	50	A	Xkr6	D6	504507	2754.73	0.896444	high	54700000	TRCN0000258093
50_A	50	A	Xkr6	D7	1.90855e+06	2699.82	1.36315	high	84500000	TRCN0000250945
50_A	50	A	Xkr6	D8	7.14771e+06	2652.15	2.47861	high	80600000	TRCN0000258107
50_A	50	A	Xkr6	D9	326681	3918.41	2.91891	high	129000000	TRCN0000265298
50_A	50	A	Il1r2	D10	5.97551e+06	3872.21	NA	NA	137000000	TRCN0000068249
50_A	50	A	Il1r2	D11	1.35315e+07	2566.78	NA	NA	34600000	TRCN0000068248
50_A	50	A	Il1r2	D12	9.12231e+06	3577.6	NA	NA	46100000	TRCN0000068250
50_A	50	A	Il1r2	E1	9.83626e+06	3144.8	NA	NA	89300000	TRCN0000068251
50_A	50	A	Il1r2	E2	9.09167e+06	3204.67	NA	NA	23000000	TRCN0000068252
50_A	50	A	Pank4	E3	1.80277e+07	3500.99	1.04362	high	83500000	TRCN0000025493
50_A	50	A	Pank4	E4	1.33676e+07	2604.36	0.45967	high	76800000	TRCN0000025491
50_A	50	A	Pank4	E5	1.15074e+07	2442.96	0.738038	high	55700000	TRCN0000362285
50_A	50	A	Pank4	E6	1.70367e+07	5104.97	0.353998	high	127000000	TRCN0000362284
50_A	50	A	Pank4	E7	5.73157e+06	4980.3	0.423535	high	59500000	TRCN0000362283
50_A	50	A	Traf1	E8	1.39753e+07	1712.4	1.90631	high	66200000	TRCN0000364215
50_A	50	A	Traf1	E9	1.10017e+07	3730.01	0.132438	high	51800000	TRCN0000067648
50_A	50	A	Traf1	E10	1.45006e+07	2536.4	0.419207	high	137000000	TRCN0000067651
50_A	50	A	Traf1	E11	1.25547e+07	3275.13	0.635976	high	84500000	TRCN0000067650
50_A	50	A	Traf1	E12	1.10711e+07	1198.23	0.868186	high	84500000	TRCN0000364217
50_A	50	A	Cacna1s	F1	9.24346e+06	1757.72	NA	NA	52800000	TRCN0000068963
50_A	50	A	Cacna1s	F2	4.55869e+06	1684.4	NA	NA	34600000	TRCN0000068964
50_A	50	A	Cacna1s	F3	1.35832e+07	2313.81	NA	NA	50900000	TRCN0000068965
50_A	50	A	Cacna1s	F4	2.03565e+07	1298.07	NA	NA	99800000	TRCN0000068967
50_A	50	A	Cacna1s	F5	3.7504e+06	346.479	NA	NA	2880000	TRCN0000068966
50_A	50	A	Ahrr	F6	9.44758e+06	4804.23	0.330356	low	17300000	TRCN0000089289
50_A	50	A	Ahrr	F7	6.6116e+06	946.248	0.607543	low	16300000	TRCN0000089288
50_A	50	A	Ahrr	F8	1.40832e+07	2530.64	0.723826	low	8640000	TRCN0000089292
50_A	50	A	Ahrr	F9	1.70047e+07	571.738	0.8563	low	7680000	TRCN0000089291
50_A	50	A	Ahrr	F10	5.10459e+06	2860.76	0.176461	low	15400000	TRCN0000089290
50_A	50	A	Scube1	F11	6.57455e+06	2589.53	NA	NA	75800000	TRCN0000368880
50_A	50	A	Scube1	F12	2.06478e+07	1786.25	NA	NA	73900000	TRCN0000109673
50_A	50	A	Scube1	G1	1.49299e+07	2969.32	NA	NA	95000000	TRCN0000109671
50_A	50	A	Scube1	G2	1.5333e+07	2243.28	NA	NA	87400000	TRCN0000362784
50_A	50	A	Scube1	G3	9.96269e+06	1114.47	NA	NA	137000000	TRCN0000109674
50_A	50	A	Notch1	G4	1.11319e+07	1073.26	1.77819	high	43200000	TRCN0000025935
50_A	50	A	Notch1	G5	987361	2881.09	0.584931	high	70100000	TRCN0000362592
50_A	50	A	Notch1	G6	8.61442e+06	805.659	0.855454	high	60500000	TRCN0000362593
50_A	50	A	Notch1	G7	2.34301e+07	1733.95	0.857696	high	66200000	TRCN0000362664
50_A	50	A	EMPTY	G8	1.06635e+06	182.193	NA	NA	0	TRCN0000000000
50_A	50	A	Notch1	G9	1.27046e+07	2980.69	0.649677	high	70100000	TRCN0000025908
50_A	50	A	Slc26a3	G10	1.40535e+07	2247.36	NA	NA	84500000	TRCN0000069953
50_A	50	A	Slc26a3	G11	7.9936e+06	2508.76	NA	NA	38400000	TRCN0000069954
50_A	50	A	Slc26a3	G12	1.20828e+07	1924.79	NA	NA	39400000	TRCN0000069955
50_A	50	A	Slc26a3	H1	8.62817e+06	3897.97	NA	NA	29800000	TRCN0000069957
50_A	50	A	Slc26a3	H2	7.95921e+06	2572.74	NA	NA	33600000	TRCN0000069956
50_A	50	A	Plekhh2	H3	312138	3074.45	0.587386	low	74900000	TRCN0000105033
50_A	50	A	Plekhh2	H4	1.29793e+07	2260.72	0.798369	low	29800000	TRCN0000105032
50_A	50	A	Plekhh2	H5	1.09777e+07	3911.38	1.56963	low	104000000	TRCN0000105031
50_A	50	A	EMPTY	H6	464389	96.149	NA	NA	0	TRCN0000000000
50_A	50	A	Plekhh2	H7	7.2779e+06	2078.31	1.59382	low	72000000	TRCN0000105030
50_A	50	A	Plekhh2	H8	1.3928e+07	2362.12	0.646104	low	26900000	TRCN0000105034
50_A	50	A	pgw	H9	9.18874e+06	559.054	NA	NA	23000000	TRCN0000145620
50_A	50	A	pgw	H10	1.11854e+07	1937.45	NA	NA	23000000	TRCN0000145620
50_A	50	A	NCF4_3	H11	4.26987e+06	2739.92	NA	NA	0
50_A	50	A	CAT_2	H12	1.06529e+07	4434.77	NA	NA	0
50_B	50	B	lacZ	A1	8.75119e+06	3204.17	NA	NA	19200000	TRCN0000072225
50_B	50	B	lacZ	A2	187295	3365.34	NA	NA	61400000	TRCN0000072224
50_B	50	B	lacZ	A3	8.01246e+06	3674.27	NA	NA	53800000	TRCN0000072223
50_B	50	B	lacZ	A4	178772	3329.89	NA	NA	58600000	TRCN0000072231
50_B	50	B	lacZ	A5	5.15407e+06	2915.74	NA	NA	47000000	TRCN0000072236
50_B	50	B	Cd28	A6	246259	3241.11	NA	NA	53800000	TRCN0000067992
50_B	50	B	Cd28	A7	1.31327e+07	2199.97	NA	NA	34600000	TRCN0000067990
50_B	50	B	Cd28	A8	9.87903e+06	3101.73	NA	NA	125000000	TRCN0000067991
50_B	50	B	Cd28	A9	9.02621e+06	2251.77	NA	NA	137000000	TRCN0000067988
50_B	50	B	Cd28	A10	1.43228e+07	3333.41	NA	NA	108000000	TRCN0000067989
50_B	50	B	Rtel1	A11	3.96235e+06	3337.5	NA	NA	40300000	TRCN0000075331
50_B	50	B	Rtel1	A12	8.16517e+06	3193.42	NA	NA	12500000	TRCN0000075332
50_B	50	B	Rtel1	B1	7.60163e+06	3160.89	NA	NA	34600000	TRCN0000075330
50_B	50	B	Rtel1	B2	7.59327e+06	1263.64	NA	NA	37400000	TRCN0000075329
50_B	50	B	Rtel1	B3	9.38589e+06	2624.31	NA	NA	137000000	TRCN0000075328
50_B	50	B	Mmel1	B4	6.83967e+06	1858.91	NA	NA	24000000	TRCN0000031188
50_B	50	B	Mmel1	B5	7.92764e+06	1826.03	NA	NA	22100000	TRCN0000031186
50_B	50	B	Mmel1	B6	5.60468e+06	1001.09	NA	NA	17300000	TRCN0000031187
50_B	50	B	Mmel1	B7	1.13652e+07	1550.82	NA	NA	73000000	TRCN0000031184
50_B	50	B	Mmel1	B8	1.74791e+07	2588.9	NA	NA	83500000	TRCN0000031185
50_B	50	B	Fermt1	B9	8.60487e+06	1511.61	NA	NA	25900000	TRCN0000176070
50_B	50	B	Fermt1	B10	1.51114e+07	2738.13	NA	NA	40300000	TRCN0000173934
50_B	50	B	Fermt1	B11	1.51168e+07	3979.57	NA	NA	137000000	TRCN0000175332
50_B	50	B	Fermt1	B12	205103	3376.49	NA	NA	118000000	TRCN0000173840
50_B	50	B	Fermt1	C1	538803	3882.3	NA	NA	137000000	TRCN0000173772
50_B	50	B	Ly9	C2	6.90796e+06	2397.78	NA	NA	137000000	TRCN0000100008
50_B	50	B	Ly9	C3	1.07652e+07	2993.21	NA	NA	91200000	TRCN0000100009
50_B	50	B	Ly9	C4	647688	1925.24	NA	NA	78700000	TRCN0000100007
50_B	50	B	Ly9	C5	5.5963e+06	2534.41	NA	NA	39400000	TRCN0000100006
50_B	50	B	Ly9	C6	9.34201e+06	2866.19	NA	NA	93100000	TRCN0000100005
50_B	50	B	Fam55d	C7	2.93634e+06	3146.6	NA	NA	72000000	TRCN0000197723
50_B	50	B	Fam55d	C8	1.24201e+07	2145.26	NA	NA	97900000	TRCN0000176573
50_B	50	B	Fam55d	C9	8.79142e+06	1951.76	NA	NA	38400000	TRCN0000197634
50_B	50	B	Fam55d	C10	1.17322e+07	2619.33	NA	NA	82600000	TRCN0000198973
50_B	50	B	Fam55d	C11	1.30393e+07	2266.37	NA	NA	54700000	TRCN0000198462
50_B	50	B	Gpr25	C12	5.95826e+06	2161.15	NA	NA	99800000	TRCN0000242299
50_B	50	B	Gpr25	D1	453518	5666.7	NA	NA	137000000	TRCN0000242298
50_B	50	B	Gpr25	D2	1.11508e+07	1779.33	NA	NA	129000000	TRCN0000242300
50_B	50	B	Gpr25	D3	635829	2793.32	NA	NA	137000000	TRCN0000242297
50_B	50	B	Gpr25	D4	14723857	2275.83	NA	NA	114000000	TRCN0000242296
50_B	50	B	Xkr6	D5	5.79836e+06	2012.66	NA	NA	97900000	TRCN0000265290
50_B	50	B	Xkr6	D6	293307	2754.73	NA	NA	54700000	TRCN0000258093
50_B	50	B	Xkr6	D7	981381	2699.82	NA	NA	84500000	TRCN0000250945
50_B	50	B	Xkr6	D8	7.09209e+06	2652.15	NA	NA	80600000	TRCN0000258107
50_B	50	B	Xkr6	D9	387780	3918.41	NA	NA	129000000	TRCN0000265298
50_B	50	B	Il1r2	D10	1.83324e+06	3872.21	NA	NA	137000000	TRCN0000068249
50_B	50	B	Il1r2	D11	1.45463e+07	2566.78	NA	NA	34600000	TRCN0000068248
50_B	50	B	Il1r2	D12	9.44926e+06	3577.6	NA	NA	46100000	TRCN0000068250
50_B	50	B	Il1r2	E1	1.02434e+07	3144.8	NA	NA	89300000	TRCN0000068251
50_B	50	B	Il1r2	E2	7.31973e+06	3204.67	NA	NA	23000000	TRCN0000068252
50_B	50	B	Pank4	E3	1.76401e+07	3500.99	NA	NA	83500000	TRCN0000025493
50_B	50	B	Pank4	E4	1.19808e+07	2604.36	NA	NA	76800000	TRCN0000025491
50_B	50	B	Pank4	E5	1.07581e+07	2442.96	NA	NA	55700000	TRCN0000362285
50_B	50	B	Pank4	E6	1.63001e+07	5104.97	NA	NA	127000000	TRCN0000362284
50_B	50	B	Pank4	E7	6.29496e+06	4980.3	NA	NA	59500000	TRCN0000362283
50_B	50	B	Traf1	E8	9.71746e+06	1712.4	NA	NA	66200000	TRCN0000364215
50_B	50	B	Traf1	E9	1.03387e+07	3730.01	NA	NA	51800000	TRCN0000067648
50_B	50	B	Traf1	E10	1.31859e+07	2536.4	NA	NA	137000000	TRCN0000067651
50_B	50	B	Traf1	E11	1.18911e+07	3275.13	NA	NA	84500000	TRCN0000067650
50_B	50	B	Traf1	E12	1.07143e+07	1198.23	NA	NA	84500000	TRCN0000364217
50_B	50	B	Cacna1s	F1	8.68214e+06	1757.72	NA	NA	52800000	TRCN0000068963
50_B	50	B	Cacna1s	F2	3.833e+06	1684.4	NA	NA	34600000	TRCN0000068964
50_B	50	B	Cacna1s	F3	1.19219e+07	2313.81	NA	NA	50900000	TRCN0000068965
50_B	50	B	Cacna1s	F4	1.93257e+07	1298.07	NA	NA	99800000	TRCN0000068967
50_B	50	B	Cacna1s	F5	4.11855e+06	346.479	NA	NA	2880000	TRCN0000068966
50_B	50	B	Ahrr	F6	9.12463e+06	4804.23	NA	NA	17300000	TRCN0000089289
50_B	50	B	Ahrr	F7	6.27104e+06	946.248	NA	NA	16300000	TRCN0000089288
50_B	50	B	Ahrr	F8	1.19497e+07	2530.64	NA	NA	8640000	TRCN0000089292
50_B	50	B	Ahrr	F9	1.50236e+07	571.738	NA	NA	7680000	TRCN0000089291
50_B	50	B	Ahrr	F10	1.16038e+06	2860.76	NA	NA	15400000	TRCN0000089290
50_B	50	B	Scube1	F11	2.94323e+06	2589.53	NA	NA	75800000	TRCN0000368880
50_B	50	B	Scube1	F12	1.98257e+07	1786.25	NA	NA	73900000	TRCN0000109673
50_B	50	B	Scube1	G1	1.20668e+07	2969.32	NA	NA	95000000	TRCN0000109671
50_B	50	B	Scube1	G2	1.20796e+07	2243.28	NA	NA	87400000	TRCN0000362784
50_B	50	B	Scube1	G3	8.71379e+06	1114.47	NA	NA	137000000	TRCN0000109674
50_B	50	B	Notch1	G4	1.06486e+07	1073.26	NA	NA	43200000	TRCN0000025935
50_B	50	B	Notch1	G5	363641	2881.09	NA	NA	70100000	TRCN0000362592
50_B	50	B	Notch1	G6	8.53708e+06	805.659	NA	NA	60500000	TRCN0000362593
50_B	50	B	Notch1	G7	2.45935e+07	1733.95	NA	NA	66200000	TRCN0000362664
50_B	50	B	EMPTY	G8	570311	182.193	NA	NA	0	TRCN0000000000
50_B	50	B	Notch1	G9	1.15177e+07	2980.69	NA	NA	70100000	TRCN0000025908
50_B	50	B	Slc26a3	G10	1.24537e+07	2247.36	NA	NA	84500000	TRCN0000069953
50_B	50	B	Slc26a3	G11	6.01455e+06	2508.76	NA	NA	38400000	TRCN0000069954
50_B	50	B	Slc26a3	G12	9.11908e+06	1924.79	NA	NA	39400000	TRCN0000069955
50_B	50	B	Slc26a3	H1	5.98333e+06	3897.97	NA	NA	29800000	TRCN0000069957
50_B	50	B	Slc26a3	H2	8.87645e+06	2572.74	NA	NA	33600000	TRCN0000069956
50_B	50	B	Plekhh2	H3	273506	3074.45	NA	NA	74900000	TRCN0000105033
50_B	50	B	Plekhh2	H4	1.26053e+07	2260.72	NA	NA	29800000	TRCN0000105032
50_B	50	B	Plekhh2	H5	1.59742e+06	3911.38	NA	NA	104000000	TRCN0000105031
50_B	50	B	EMPTY	H6	326290	96.149	NA	NA	0	TRCN0000000000
50_B	50	B	Plekhh2	H7	3.73108e+06	2078.31	NA	NA	72000000	TRCN0000105030
50_B	50	B	Plekhh2	H8	1.37061e+07	2362.12	NA	NA	26900000	TRCN0000105034
50_B	50	B	pgw	H9	9.64931e+06	559.054	NA	NA	23000000	TRCN0000145620
50_B	50	B	pgw	H10	9.55496e+06	1937.45	NA	NA	23000000	TRCN0000145620
50_B	50	B	NCF4_3	H11	3.80676e+06	2739.92	NA	NA	0
50_B	50	B	CAT_2	H12	1.05131e+07	4434.77	NA	NA	0
51_A	51	A	lacZ	A1	1.29073e+07	3766.96	NA	NA	54700000	TRCN0000072235
51_A	51	A	RFP	A2	1.40066e+07	2850.81	NA	NA	34600000	TRCN0000072221
51_A	51	A	RFP	A3	1.25867e+07	2760.38	NA	NA	45100000	TRCN0000072203
51_A	51	A	RFP	A4	8.74104e+06	2987.59	NA	NA	29800000	TRCN0000072208
51_A	51	A	RFP	A5	1.45129e+07	2807.01	NA	NA	28800000	TRCN0000072209
51_A	51	A	Slc9a4	A6	5.51123e+06	2059.28	NA	NA	18200000	TRCN0000068142
51_A	51	A	Slc9a4	A7	1.14218e+07	1926.64	NA	NA	27800000	TRCN0000068141
51_A	51	A	Slc9a4	A8	1.09207e+07	3201.99	NA	NA	29800000	TRCN0000068140
51_A	51	A	Slc9a4	A9	9.47631e+06	2527.8	NA	NA	26900000	TRCN0000068138
51_A	51	A	Slc9a4	A10	1.28625e+07	2491.85	NA	NA	33600000	TRCN0000068139
51_A	51	A	Il1rl1	A11	8.57846e+06	2256.89	0.247596	low	38400000	TRCN0000039057
51_A	51	A	Il1rl1	A12	1.58355e+07	2451.48	0.659172	low	85400000	TRCN0000349460
51_A	51	A	Il1rl1	B1	5.18097e+06	4719.43	0.535809	low	63400000	TRCN0000313699
51_A	51	A	Il1rl1	B2	9.49189e+06	2973.98	1.56969	low	60500000	TRCN0000313698
51_A	51	A	Il1rl1	B3	1.44254e+07	2705.67	0.0669469	low	41300000	TRCN0000313700
51_A	51	A	Irf8	B4	8.83231e+06	2180.33	0.20864	high	50900000	TRCN0000235799
51_A	51	A	Irf8	B5	8.61228e+06	1789.2	0.578452	high	56600000	TRCN0000235800
51_A	51	A	Irf8	B6	1.31499e+07	4730.21	0.738412	high	23000000	TRCN0000086176
51_A	51	A	Irf8	B7	1.33769e+07	2774.24	0.265644	high	44200000	TRCN0000086174
51_A	51	A	Irf8	B8	8.34322e+06	2351.45	0.795383	high	137000000	TRCN0000086173
51_A	51	A	Ifng	B9	8.16733e+06	3217.64	NA	NA	137000000	TRCN0000077053
51_A	51	A	Ifng	B10	1.57525e+07	2402.98	NA	NA	56600000	TRCN0000077054
51_A	51	A	Ifng	B11	9.09185e+06	3650	NA	NA	137000000	TRCN0000077055
51_A	51	A	Ifng	B12	425954	2997.96	NA	NA	137000000	TRCN0000077056
51_A	51	A	Ifng	C1	1.41634e+07	3230.98	NA	NA	73900000	TRCN0000077057
51_A	51	A	Dag1	C2	1.49785e+07	4274.02	0.373853	high	55700000	TRCN0000317229
51_A	51	A	Dag1	C3	1.3255e+07	1799.86	0.34556	high	55700000	TRCN0000317301
51_A	51	A	Dag1	C4	8.30323e+06	1838.09	0.994307	high	74900000	TRCN0000317302
51_A	51	A	Dag1	C5	9.9639e+06	2849.42	0.825885	high	83500000	TRCN0000119326
51_A	51	A	Dag1	C6	1.12657e+07	3462.98	0.14824	high	78700000	TRCN0000119323
51_A	51	A	Gckr	C7	9.022e+06	2929.11	0.667824	low	60500000	TRCN0000088668
51_A	51	A	Gckr	C8	1.47838e+07	2602.5	0.554857	low	50900000	TRCN0000088669
51_A	51	A	Gckr	C9	6.05549e+06	2959.11	1.23267	low	45100000	TRCN0000088672
51_A	51	A	Gckr	C10	1.46813e+07	2849.19	0.14796	low	137000000	TRCN0000362706
51_A	51	A	Gckr	C11	1.15684e+07	3197.77	8.47394	low	40300000	TRCN0000088670
51_A	51	A	Gckr	C12	1.33014e+07	2116.93	2.74601	low	39400000	TRCN0000088671
51_A	51	A	Gckr	D1	3.86227e+06	4044.85	1.84041	low	73900000	TRCN0000362707
51_A	51	A	Gckr	D2	1.18522e+07	4903.01	0.502957	low	85400000	TRCN0000362776
51_A	51	A	Gckr	D3	7.23171e+06	2745.05	0.963735	low	137000000	TRCN0000362777
51_A	51	A	1700019N12Rik	D4	1.71686e+07	2708.99	0.241104	low	74900000	TRCN0000176892
51_A	51	A	1700019N12Rik	D5	9.47507e+06	2491.24	0.202838	low	62400000	TRCN0000177175
51_A	51	A	1700019N12Rik	D6	5.2013e+06	2732.37	0.206652	low	79700000	TRCN0000176929
51_A	51	A	1700019N12Rik	D7	1.14946e+07	4670.71	0.723172	low	90200000	TRCN0000177941
51_A	51	A	1700019N12Rik	D8	1.05523e+07	1630.82	0.307135	low	69100000	TRCN0000176718
51_A	51	A	Nfkbil1	D9	9.7895e+06	1940.75	0.386553	high	137000000	TRCN0000374213
51_A	51	A	Nfkbil1	D10	1.19595e+07	2727.56	0.220809	high	137000000	TRCN0000374214
51_A	51	A	Nfkbil1	D11	1.26207e+07	2358.98	0.51401	high	67200000	TRCN0000365864
51_A	51	A	Nfkbil1	D12	8.49504e+06	2978.58	0.651647	high	50900000	TRCN0000365940
51_A	51	A	EMPTY	E1	902429	203.762	NA	NA	0	TRCN0000000000
51_A	51	A	Nfkbil1	E2	1.99417e+07	2174.3	0.0766055	high	63400000	TRCN0000365865
51_A	51	A	Zfp300	E3	6.1946e+06	3126.47	0.0700296	low	23000000	TRCN0000082016
51_A	51	A	Zfp300	E4	2.03711e+07	1700.65	1.4431	low	21100000	TRCN0000082017
51_A	51	A	Zfp300	E5	1.1142e+07	4805.06	1.37818	low	25900000	TRCN0000082014
51_A	51	A	Zfp300	E6	1.62615e+07	2499.56	0.422417	low	112000000	TRCN0000082015
51_A	51	A	Zfp300	E7	1.57812e+07	2941.31	2.96166	low	81600000	TRCN0000082013
51_A	51	A	Tppp	E8	8.46661e+06	3220	2.07165	low	137000000	TRCN0000257798
51_A	51	A	Tppp	E9	9.76164e+06	2256.43	0.300177	low	137000000	TRCN0000248373
51_A	51	A	Tppp	E10	9.29883e+06	2566.3	0.194287	low	137000000	TRCN0000248372
51_A	51	A	Tppp	E11	1.34573e+07	3046.04	0.0328541	low	102000000	TRCN0000248370
51_A	51	A	Tppp	E12	1.60333e+07	3787.34	0.321415	low	95000000	TRCN0000248371
51_A	51	A	Rpl3	F1	1.12658e+07	3272.21	0.186573	high	38400000	TRCN0000054560
51_A	51	A	Rpl3	F2	2.9766e+06	395.431	0.264316	high	30700000	TRCN0000054561
51_A	51	A	Rpl3	F3	680635	178.577	NA	NA	0	TRCN0000054562
51_A	51	A	Rpl3	F4	7.3059e+06	1348.92	0.218425	high	40300000	TRCN0000054559
51_A	51	A	Rpl3	F5	3.49715e+06	714.017	0.24259	high	29800000	TRCN0000054558
51_A	51	A	Apobr	F6	1.33801e+07	2404.04	0.196109	high	137000000	TRCN0000104700
51_A	51	A	Apobr	F7	1.16785e+07	2876.45	0.157867	high	137000000	TRCN0000327210
51_A	51	A	Apobr	F8	7.33417e+06	3768.54	0.177246	high	104000000	TRCN0000104703
51_A	51	A	Apobr	F9	1.77473e+07	2065.7	0.40717	high	59500000	TRCN0000104702
51_A	51	A	Apobr	F10	5.24534e+06	2294.03	0.451828	high	54700000	TRCN0000104701
51_A	51	A	Ccdc122	F11	6.0802e+06	3262.53	0.256067	low	90200000	TRCN0000247488
51_A	51	A	Ccdc122	F12	3.84008e+06	3317.04	0.303871	low	54700000	TRCN0000247485
51_A	51	A	Ccdc122	G1	1.1787e+07	2868.52	0.00914801	low	93100000	TRCN0000247484
51_A	51	A	Ccdc122	G2	1.10181e+07	2100.44	0.105312	low	137000000	TRCN0000247487
51_A	51	A	Ccdc122	G3	8.7286e+06	1985.26	0.127307	low	60500000	TRCN0000247486
51_A	51	A	Rnaset2a	G4	1.43826e+07	1958.81	NA	NA	27800000	TRCN0000265804
51_A	51	A	Rnaset2a	G5	9.16199e+06	2375.62	NA	NA	54700000	TRCN0000256647
51_A	51	A	Rnaset2a	G6	9.7334e+06	4700.32	NA	NA	90200000	TRCN0000256646
51_A	51	A	Rnaset2a	G7	8.74632e+06	3207	NA	NA	68200000	TRCN0000256645
51_A	51	A	EMPTY	G8	499288	372.223	NA	NA	0	TRCN0000000000
51_A	51	A	Rnaset2a	G9	1.2782e+07	1749.95	NA	NA	34600000	TRCN0000265814
51_A	51	A	Akap11	G10	1.3102e+07	1910.3	0.600337	high	51800000	TRCN0000241707
51_A	51	A	Akap11	G11	8.80877e+06	3539.31	0.335975	high	93100000	TRCN0000241708
51_A	51	A	Akap11	G12	1.00693e+07	2595.66	0.11808	high	137000000	TRCN0000241709
51_A	51	A	Akap11	H1	1.32222e+07	3738.33	0.159427	high	51800000	TRCN0000241710
51_A	51	A	Akap11	H2	1.23743e+07	3054.46	0.725019	high	81600000	TRCN0000241711
51_A	51	A	Atp6v0a1	H3	1.30287e+07	2914.47	0.329729	high	55700000	TRCN0000101517
51_A	51	A	Atp6v0a1	H4	9.10624e+06	2027.5	0.21241	high	14400000	TRCN0000101518
51_A	51	A	Atp6v0a1	H5	1.62898e+07	1602.17	0.262241	high	33600000	TRCN0000101515
51_A	51	A	Atp6v0a1	H6	1.09215e+07	3348.05	0.121015	high	17300000	TRCN0000101516
51_A	51	A	Atp6v0a1	H7	1.7304e+07	3239.22	0.175955	high	47000000	TRCN0000101519
51_A	51	A	EMPTY	H8	499319	249.371	NA	NA	0	TRCN0000000000
51_A	51	A	pgw	H9	7.32592e+06	1785.53	NA	NA	12500000	TRCN0000145620
51_A	51	A	pgw	H10	8.46255e+06	758.736	NA	NA	12500000	TRCN0000145620
51_A	51	A	NCF4_3	H11	4.6916e+06	2248.22	NA	NA	0
51_A	51	A	CAT_2	H12	1.36529e+07	3223.5	NA	NA	960000
51_B	51	B	lacZ	A1	1.30435e+07	3766.96	NA	NA	54700000	TRCN0000072235
51_B	51	B	RFP	A2	1.26219e+07	2850.81	NA	NA	34600000	TRCN0000072221
51_B	51	B	RFP	A3	1.18131e+07	2760.38	NA	NA	45100000	TRCN0000072203
51_B	51	B	RFP	A4	8.87776e+06	2987.59	NA	NA	29800000	TRCN0000072208
51_B	51	B	RFP	A5	1.20309e+07	2807.01	NA	NA	28800000	TRCN0000072209
51_B	51	B	Slc9a4	A6	5.65744e+06	2059.28	NA	NA	18200000	TRCN0000068142
51_B	51	B	Slc9a4	A7	9.71403e+06	1926.64	NA	NA	27800000	TRCN0000068141
51_B	51	B	Slc9a4	A8	9.29755e+06	3201.99	NA	NA	29800000	TRCN0000068140
51_B	51	B	Slc9a4	A9	7.89173e+06	2527.8	NA	NA	26900000	TRCN0000068138
51_B	51	B	Slc9a4	A10	1.35267e+07	2491.85	NA	NA	33600000	TRCN0000068139
51_B	51	B	Il1rl1	A11	7.23344e+06	2256.89	NA	NA	38400000	TRCN0000039057
51_B	51	B	Il1rl1	A12	1.27239e+07	2451.48	NA	NA	85400000	TRCN0000349460
51_B	51	B	Il1rl1	B1	4.44731e+06	4719.43	NA	NA	63400000	TRCN0000313699
51_B	51	B	Il1rl1	B2	9.57749e+06	2973.98	NA	NA	60500000	TRCN0000313698
51_B	51	B	Il1rl1	B3	1.10557e+07	2705.67	NA	NA	41300000	TRCN0000313700
51_B	51	B	Irf8	B4	8.6812e+06	2180.33	NA	NA	50900000	TRCN0000235799
51_B	51	B	Irf8	B5	8.50552e+06	1789.2	NA	NA	56600000	TRCN0000235800
51_B	51	B	Irf8	B6	1.21543e+07	4730.21	NA	NA	23000000	TRCN0000086176
51_B	51	B	Irf8	B7	1.25371e+07	2774.24	NA	NA	44200000	TRCN0000086174
51_B	51	B	Irf8	B8	7.52648e+06	2351.45	NA	NA	137000000	TRCN0000086173
51_B	51	B	Ifng	B9	7.90507e+06	3217.64	NA	NA	137000000	TRCN0000077053
51_B	51	B	Ifng	B10	1.25251e+07	2402.98	NA	NA	56600000	TRCN0000077054
51_B	51	B	Ifng	B11	9.13981e+06	3650	NA	NA	137000000	TRCN0000077055
51_B	51	B	Ifng	B12	390871	2997.96	NA	NA	137000000	TRCN0000077056
51_B	51	B	Ifng	C1	1.39084e+07	3230.98	NA	NA	73900000	TRCN0000077057
51_B	51	B	Dag1	C2	1.34565e+07	4274.02	NA	NA	55700000	TRCN0000317229
51_B	51	B	Dag1	C3	1.11215e+07	1799.86	NA	NA	55700000	TRCN0000317301
51_B	51	B	Dag1	C4	6.78124e+06	1838.09	NA	NA	74900000	TRCN0000317302
51_B	51	B	Dag1	C5	9.02785e+06	2849.42	NA	NA	83500000	TRCN0000119326
51_B	51	B	Dag1	C6	1.06549e+07	3462.98	NA	NA	78700000	TRCN0000119323
51_B	51	B	Gckr	C7	8.05572e+06	2929.11	NA	NA	60500000	TRCN0000088668
51_B	51	B	Gckr	C8	1.42619e+07	2602.5	NA	NA	50900000	TRCN0000088669
51_B	51	B	Gckr	C9	5.50058e+06	2959.11	NA	NA	45100000	TRCN0000088672
51_B	51	B	Gckr	C10	1.34458e+07	2849.19	NA	NA	137000000	TRCN0000362706
51_B	51	B	Gckr	C11	1.12103e+07	3197.77	NA	NA	40300000	TRCN0000088670
51_B	51	B	Gckr	C12	1.17777e+07	2116.93	NA	NA	39400000	TRCN0000088671
51_B	51	B	Gckr	D1	2.64715e+06	4044.85	NA	NA	73900000	TRCN0000362707
51_B	51	B	Gckr	D2	9.8022e+06	4903.01	NA	NA	85400000	TRCN0000362776
51_B	51	B	Gckr	D3	7.52517e+06	2745.05	NA	NA	137000000	TRCN0000362777
51_B	51	B	1700019N12Rik	D4	1.48732e+07	2708.99	NA	NA	74900000	TRCN0000176892
51_B	51	B	1700019N12Rik	D5	8.90352e+06	2491.24	NA	NA	62400000	TRCN0000177175
51_B	51	B	1700019N12Rik	D6	4.8827e+06	2732.37	NA	NA	79700000	TRCN0000176929
51_B	51	B	1700019N12Rik	D7	9.53659e+06	4670.71	NA	NA	90200000	TRCN0000177941
51_B	51	B	1700019N12Rik	D8	9.30361e+06	1630.82	NA	NA	69100000	TRCN0000176718
51_B	51	B	Nfkbil1	D9	9.42821e+06	1940.75	NA	NA	137000000	TRCN0000374213
51_B	51	B	Nfkbil1	D10	1.04121e+07	2727.56	NA	NA	137000000	TRCN0000374214
51_B	51	B	Nfkbil1	D11	1.22159e+07	2358.98	NA	NA	67200000	TRCN0000365864
51_B	51	B	Nfkbil1	D12	7.37601e+06	2978.58	NA	NA	50900000	TRCN0000365940
51_B	51	B	EMPTY	E1	431766	203.762	NA	NA	0	TRCN0000000000
51_B	51	B	Nfkbil1	E2	1.80395e+07	2174.3	NA	NA	63400000	TRCN0000365865
51_B	51	B	Zfp300	E3	7.40128e+06	3126.47	NA	NA	23000000	TRCN0000082016
51_B	51	B	Zfp300	E4	1.88045e+07	1700.65	NA	NA	21100000	TRCN0000082017
51_B	51	B	Zfp300	E5	9.72533e+06	4805.06	NA	NA	25900000	TRCN0000082014
51_B	51	B	Zfp300	E6	1.5072e+07	2499.56	NA	NA	112000000	TRCN0000082015
51_B	51	B	Zfp300	E7	1.40378e+07	2941.31	NA	NA	81600000	TRCN0000082013
51_B	51	B	Tppp	E8	7.43879e+06	3220	NA	NA	137000000	TRCN0000257798
51_B	51	B	Tppp	E9	8.54008e+06	2256.43	NA	NA	137000000	TRCN0000248373
51_B	51	B	Tppp	E10	8.44127e+06	2566.3	NA	NA	137000000	TRCN0000248372
51_B	51	B	Tppp	E11	1.40183e+07	3046.04	NA	NA	102000000	TRCN0000248370
51_B	51	B	Tppp	E12	1.42265e+07	3787.34	NA	NA	95000000	TRCN0000248371
51_B	51	B	Rpl3	F1	1.17327e+07	3272.21	NA	NA	38400000	TRCN0000054560
51_B	51	B	Rpl3	F2	3.48352e+06	395.431	NA	NA	30700000	TRCN0000054561
51_B	51	B	Rpl3	F3	652594	178.577	NA	NA	0	TRCN0000054562
51_B	51	B	Rpl3	F4	8.59056e+06	1348.92	NA	NA	40300000	TRCN0000054559
51_B	51	B	Rpl3	F5	4.20867e+06	714.017	NA	NA	29800000	TRCN0000054558
51_B	51	B	Apobr	F6	1.18551e+07	2404.04	NA	NA	137000000	TRCN0000104700
51_B	51	B	Apobr	F7	7.98072e+06	2876.45	NA	NA	137000000	TRCN0000327210
51_B	51	B	Apobr	F8	6.02718e+06	3768.54	NA	NA	104000000	TRCN0000104703
51_B	51	B	Apobr	F9	1.3614e+07	2065.7	NA	NA	59500000	TRCN0000104702
51_B	51	B	Apobr	F10	4.66771e+06	2294.03	NA	NA	54700000	TRCN0000104701
51_B	51	B	Ccdc122	F11	5.69861e+06	3262.53	NA	NA	90200000	TRCN0000247488
51_B	51	B	Ccdc122	F12	1.25786e+07	3317.04	NA	NA	54700000	TRCN0000247485
51_B	51	B	Ccdc122	G1	1.05855e+07	2868.52	NA	NA	93100000	TRCN0000247484
51_B	51	B	Ccdc122	G2	8.86821e+06	2100.44	NA	NA	137000000	TRCN0000247487
51_B	51	B	Ccdc122	G3	8.2094e+06	1985.26	NA	NA	60500000	TRCN0000247486
51_B	51	B	Rnaset2a	G4	1.51153e+07	1958.81	NA	NA	27800000	TRCN0000265804
51_B	51	B	Rnaset2a	G5	8.09875e+06	2375.62	NA	NA	54700000	TRCN0000256647
51_B	51	B	Rnaset2a	G6	9.39356e+06	4700.32	NA	NA	90200000	TRCN0000256646
51_B	51	B	Rnaset2a	G7	7.54992e+06	3207	NA	NA	68200000	TRCN0000256645
51_B	51	B	EMPTY	G8	518434	372.223	NA	NA	0	TRCN0000000000
51_B	51	B	Rnaset2a	G9	1.2226e+07	1749.95	NA	NA	34600000	TRCN0000265814
51_B	51	B	Akap11	G10	1.2116e+07	1910.3	NA	NA	51800000	TRCN0000241707
51_B	51	B	Akap11	G11	7.872e+06	3539.31	NA	NA	93100000	TRCN0000241708
51_B	51	B	Akap11	G12	1.06104e+07	2595.66	NA	NA	137000000	TRCN0000241709
51_B	51	B	Akap11	H1	1.18118e+07	3738.33	NA	NA	51800000	TRCN0000241710
51_B	51	B	Akap11	H2	1.09804e+07	3054.46	NA	NA	81600000	TRCN0000241711
51_B	51	B	Atp6v0a1	H3	1.21957e+07	2914.47	NA	NA	55700000	TRCN0000101517
51_B	51	B	Atp6v0a1	H4	7.85595e+06	2027.5	NA	NA	14400000	TRCN0000101518
51_B	51	B	Atp6v0a1	H5	1.56073e+07	1602.17	NA	NA	33600000	TRCN0000101515
51_B	51	B	Atp6v0a1	H6	1.20321e+07	3348.05	NA	NA	17300000	TRCN0000101516
51_B	51	B	Atp6v0a1	H7	1.73465e+07	3239.22	NA	NA	47000000	TRCN0000101519
51_B	51	B	EMPTY	H8	374843	249.371	NA	NA	0	TRCN0000000000
51_B	51	B	pgw	H9	6.78367e+06	1785.53	NA	NA	12500000	TRCN0000145620
51_B	51	B	pgw	H10	6.90663e+06	758.736	NA	NA	12500000	TRCN0000145620
51_B	51	B	NCF4_3	H11	4.3087e+06	2248.22	NA	NA	0
51_B	51	B	CAT_2	H12	1.31189e+07	3223.5	NA	NA	960000
52_A	52	A	RFP	A1	1.3806e+07	2837.32	NA	NA	15400000	TRCN0000072210
52_A	52	A	RFP	A2	1.5447e+07	1535.28	NA	NA	26900000	TRCN0000072212
52_A	52	A	RFP	A3	9.42683e+06	1266.87	NA	NA	88300000	TRCN0000072213
52_A	52	A	RFP	A4	8.17521e+06	1116.03	NA	NA	22100000	TRCN0000072218
52_A	52	A	GFP	A5	4.16622e+06	2262.93	NA	NA	30700000	TRCN0000072194
52_A	52	A	Rufy4	A6	9.62207e+06	2826.72	0.389677	high	56600000	TRCN0000265603
52_A	52	A	EMPTY	A7	128423	194.882	NA	NA	0	TRCN0000000000
52_A	52	A	Rufy4	A8	1.40744e+07	1907.08	0.255252	low	49900000	TRCN0000254654
52_A	52	A	Rufy4	A9	3.30802e+06	750.459	0.506255	low	41300000	TRCN0000254655
52_A	52	A	Rufy4	A10	1.27701e+07	2266.55	0.611164	low	85400000	TRCN0000254656
52_A	52	A	Rufy4	A11	6.35963e+06	2330.39	0.22558	low	73900000	TRCN0000254657
52_A	52	A	Dap	A12	1.07837e+07	2502.8	0.106104	low	51800000	TRCN0000054497
52_A	52	A	Dap	B1	212098	227.149	NA	NA	0	TRCN0000054494
52_A	52	A	Dap	B2	1.51414e+07	564.689	0.0480001	high	66200000	TRCN0000054493
52_A	52	A	Dap	B3	8.6125e+06	405.09	0.312457	high	27800000	TRCN0000054496
52_A	52	A	Dap	B4	1.28178e+07	1644.29	0.13767	high	14400000	TRCN0000054495
52_A	52	A	Adad1	B5	1.70847e+07	1811.15	NA	NA	29800000	TRCN0000096821
52_A	52	A	Adad1	B6	1.03267e+07	1848.06	NA	NA	80600000	TRCN0000096820
52_A	52	A	Adad1	B7	9.35064e+06	1231.51	NA	NA	19200000	TRCN0000096823
52_A	52	A	Adad1	B8	4.85133e+06	1604.71	NA	NA	16300000	TRCN0000096822
52_A	52	A	Adad1	B9	6.67866e+06	1709.99	NA	NA	29800000	TRCN0000096819
52_A	52	A	Thada	B10	5.53483e+06	1550.12	0.342047	high	57600000	TRCN0000339328
52_A	52	A	Thada	B11	1.18727e+07	1949.34	0.414634	high	54700000	TRCN0000339394
52_A	52	A	Thada	B12	9.74786e+06	1637.59	0.389702	high	25900000	TRCN0000339330
52_A	52	A	Thada	C1	1.46774e+07	2426.71	0.836273	high	73900000	TRCN0000339331
52_A	52	A	Thada	C2	4.99901e+06	908.032	0.751898	high	26900000	TRCN0000339393
52_A	52	A	Stmn3	C3	1.38954e+07	1895.26	NA	NA	42200000	TRCN0000250680
52_A	52	A	Stmn3	C4	4.33776e+06	1154.5	NA	NA	46100000	TRCN0000250681
52_A	52	A	Stmn3	C5	9.91895e+06	1758.33	NA	NA	48000000	TRCN0000250682
52_A	52	A	Stmn3	C6	8.55197e+06	1366.93	NA	NA	23000000	TRCN0000250683
52_A	52	A	Stmn3	C7	1.65952e+07	1471.84	NA	NA	40300000	TRCN0000250684
52_A	52	A	Ccnl2	C8	1.16691e+07	1883.12	0.656032	high	89300000	TRCN0000262720
52_A	52	A	Ccnl2	C9	9.39609e+06	1386.94	0.207558	high	79700000	TRCN0000262721
52_A	52	A	Ccnl2	C10	8.2173e+06	1242.29	0.665488	high	90200000	TRCN0000262719
52_A	52	A	Ccnl2	C11	3.07213e+06	1189.99	1.25903	high	137000000	TRCN0000262717
52_A	52	A	Ccnl2	C12	1.40201e+07	2002.29	0.4904	high	115000000	TRCN0000262718
52_A	52	A	Ccny	D1	4.53242e+06	4718.21	0.082483	high	85400000	TRCN0000106082
52_A	52	A	Ccny	D2	1.2819e+07	1568.71	0.0857239	high	41300000	TRCN0000106083
52_A	52	A	Ccny	D3	6.18434e+06	1362.41	0.158391	high	33600000	TRCN0000106084
52_A	52	A	Ccny	D4	1.82258e+07	1882.36	0.47113	high	33600000	TRCN0000106080
52_A	52	A	Ccny	D5	7.4754e+06	1220.52	0.336164	high	49000000	TRCN0000106081
52_A	52	A	Ip6k1	D6	9.74741e+06	1759.6	0.256488	high	55700000	TRCN0000024716
52_A	52	A	Ip6k1	D7	1.51324e+07	574.143	0.304879	high	49000000	TRCN0000323484
52_A	52	A	Ip6k1	D8	1.14059e+07	1746.44	0.221555	high	137000000	TRCN0000274737
52_A	52	A	Ip6k1	D9	1.27674e+07	2522.49	0.219783	high	65300000	TRCN0000323485
52_A	52	A	Ip6k1	D10	1.17137e+07	1975.84	0.204383	high	137000000	TRCN0000274673
52_A	52	A	Gpr35	D11	171134	284.938	NA	NA	0	TRCN0000026342
52_A	52	A	Gpr35	D12	1.01145e+07	1703.37	0.30955	high	38400000	TRCN0000026404
52_A	52	A	Gpr35	E1	4.60215e+06	972.918	0.273001	high	39400000	TRCN0000026388
52_A	52	A	Gpr35	E2	1.54282e+07	1229.17	0.205465	high	35500000	TRCN0000026357
52_A	52	A	Gpr35	E3	240451	250.017	NA	NA	0	TRCN0000026381
52_A	52	A	Zfp362	E4	1.0654e+07	1908.69	0.136234	high	87400000	TRCN0000238489
52_A	52	A	Zfp362	E5	2.06757e+07	1132.86	0.24143	high	137000000	TRCN0000238488
52_A	52	A	Zfp362	E6	1.05588e+07	863.689	0.120243	high	69100000	TRCN0000257313
52_A	52	A	Zfp362	E7	1.79848e+07	1633.32	0.245307	high	137000000	TRCN0000257385
52_A	52	A	Zfp362	E8	6.36672e+06	1773.46	0.141811	high	49900000	TRCN0000238490
52_A	52	A	2810405K02Rik	E9	1.5115e+07	1738.71	0.507504	high	49900000	TRCN0000201077
52_A	52	A	2810405K02Rik	E10	8.26499e+06	1873.62	0.449326	high	137000000	TRCN0000192941
52_A	52	A	2810405K02Rik	E11	2.93109e+06	2024.99	1.13091	high	71000000	TRCN0000201980
52_A	52	A	2810405K02Rik	E12	9.77449e+06	1523.78	0.443944	high	46100000	TRCN0000189845
52_A	52	A	2810405K02Rik	F1	7.11856e+06	1738.29	0.523558	high	58600000	TRCN0000202421
52_A	52	A	Apeh	F2	1.42059e+06	918.328	0.349216	high	25000000	TRCN0000031494
52_A	52	A	Apeh	F3	1.34326e+07	1784.29	0.0996608	high	137000000	TRCN0000031495
52_A	52	A	Apeh	F4	9.86582e+06	2052.26	0.244244	high	137000000	TRCN0000031498
52_A	52	A	Apeh	F5	1.11001e+07	1740.48	0.22862	high	116000000	TRCN0000031496
52_A	52	A	Apeh	F6	3.87396e+06	948.278	0.165465	high	49900000	TRCN0000031497
52_A	52	A	Ica1	F7	9.2144e+06	2183.18	0.670228	high	77800000	TRCN0000126985
52_A	52	A	Ica1	F8	1.14239e+07	1589.89	0.451956	high	49900000	TRCN0000126986
52_A	52	A	Ica1	F9	1.29844e+07	2379.39	0.328252	high	31700000	TRCN0000126984
52_A	52	A	Ica1	F10	1.44374e+07	1814.93	0.102132	high	39400000	TRCN0000126987
52_A	52	A	Ica1	F11	9.67511e+06	1976.09	0.26564	high	47000000	TRCN0000126988
52_A	52	A	EMPTY	F12	69033.8	273.205	NA	NA	0	TRCN0000000000
52_A	52	A	Il12a	G1	1.01898e+07	2227.77	1.90778	low	73900000	TRCN0000066517
52_A	52	A	Il12a	G2	1.12213e+07	1709.24	0.184888	low	25900000	TRCN0000066513
52_A	52	A	Il12a	G3	1.67158e+07	1400.16	0.128594	low	36500000	TRCN0000066514
52_A	52	A	Il12a	G4	4.49641e+06	1070.04	1.80715	low	36500000	TRCN0000066515
52_A	52	A	Il12a	G5	3.03111e+06	911.839	0.0965951	low	49000000	TRCN0000066516
52_A	52	A	Otud3	G6	3.78242e+06	650.842	0.430829	high	105000000	TRCN0000346036
52_A	52	A	Otud3	G7	9.03525e+06	1938.87	0.171075	high	58600000	TRCN0000345956
52_A	52	A	Otud3	G8	1.42995e+07	1984.03	0.419349	high	49900000	TRCN0000345957
52_A	52	A	Otud3	G9	7.97877e+06	1693.81	0.358017	high	70100000	TRCN0000345958
52_A	52	A	Otud3	G10	1.10771e+07	2020.01	0.345754	high	49900000	TRCN0000346037
52_A	52	A	Amigo3	G11	8.82784e+06	1273.06	0.957921	high	28800000	TRCN0000125867
52_A	52	A	Amigo3	G12	1.65296e+07	2036.4	0.400449	high	137000000	TRCN0000125868
52_A	52	A	Amigo3	H1	3.16471e+06	1176.32	1.25982	high	22100000	TRCN0000125865
52_A	52	A	Amigo3	H2	1.57664e+07	2055.52	0.742132	high	36500000	TRCN0000125866
52_A	52	A	Amigo3	H3	1.51239e+07	2076.67	0.6243	high	64300000	TRCN0000125864
52_A	52	A	Sgms1	H4	1.50329e+07	2177.24	0.188985	high	64300000	TRCN0000351060
52_A	52	A	Sgms1	H5	1.44044e+07	2145.92	0.131705	high	53800000	TRCN0000340334
52_A	52	A	Sgms1	H6	1.77825e+07	954.49	0.190522	high	55700000	TRCN0000340411
52_A	52	A	Sgms1	H7	1.23505e+07	1646.54	0.373925	high	29800000	TRCN0000124040
52_A	52	A	Sgms1	H8	1.23326e+07	638.99	0.358201	high	73900000	TRCN0000340409
52_A	52	A	pgw	H9	1.05892e+07	1729.46	NA	NA	12500000	TRCN0000145620
52_A	52	A	pgw	H10	8.32461e+06	1095.25	NA	NA	12500000	TRCN0000145620
52_A	52	A	NCF4_3	H11	1.49692e+06	1131.64	NA	NA	0
52_A	52	A	CAT_2	H12	1.47776e+07	1389.87	NA	NA	0
52_B	52	B	RFP	A1	1.16388e+07	2837.32	NA	NA	15400000	TRCN0000072210
52_B	52	B	RFP	A2	1.34241e+07	1535.28	NA	NA	26900000	TRCN0000072212
52_B	52	B	RFP	A3	9.19552e+06	1266.87	NA	NA	88300000	TRCN0000072213
52_B	52	B	RFP	A4	7.49411e+06	1116.03	NA	NA	22100000	TRCN0000072218
52_B	52	B	GFP	A5	3.65973e+06	2262.93	NA	NA	30700000	TRCN0000072194
52_B	52	B	Rufy4	A6	7.11082e+06	2826.72	NA	NA	56600000	TRCN0000265603
52_B	52	B	EMPTY	A7	24454.4	194.882	NA	NA	0	TRCN0000000000
52_B	52	B	Rufy4	A8	1.16977e+07	1907.08	NA	NA	49900000	TRCN0000254654
52_B	52	B	Rufy4	A9	3.02639e+06	750.459	NA	NA	41300000	TRCN0000254655
52_B	52	B	Rufy4	A10	9.11505e+06	2266.55	NA	NA	85400000	TRCN0000254656
52_B	52	B	Rufy4	A11	9.8759e+06	2330.39	NA	NA	73900000	TRCN0000254657
52_B	52	B	Dap	A12	9.85945e+06	2502.8	NA	NA	51800000	TRCN0000054497
52_B	52	B	Dap	B1	329015	227.149	NA	NA	0	TRCN0000054494
52_B	52	B	Dap	B2	1.32115e+07	564.689	NA	NA	66200000	TRCN0000054493
52_B	52	B	Dap	B3	8.6156e+06	405.09	NA	NA	27800000	TRCN0000054496
52_B	52	B	Dap	B4	1.18282e+07	1644.29	NA	NA	14400000	TRCN0000054495
52_B	52	B	Adad1	B5	1.50628e+07	1811.15	NA	NA	29800000	TRCN0000096821
52_B	52	B	Adad1	B6	8.85172e+06	1848.06	NA	NA	80600000	TRCN0000096820
52_B	52	B	Adad1	B7	9.40104e+06	1231.51	NA	NA	19200000	TRCN0000096823
52_B	52	B	Adad1	B8	4.73352e+06	1604.71	NA	NA	16300000	TRCN0000096822
52_B	52	B	Adad1	B9	6.16757e+06	1709.99	NA	NA	29800000	TRCN0000096819
52_B	52	B	Thada	B10	5.20842e+06	1550.12	NA	NA	57600000	TRCN0000339328
52_B	52	B	Thada	B11	1.04416e+07	1949.34	NA	NA	54700000	TRCN0000339394
52_B	52	B	Thada	B12	1.02501e+07	1637.59	NA	NA	25900000	TRCN0000339330
52_B	52	B	Thada	C1	1.18435e+07	2426.71	NA	NA	73900000	TRCN0000339331
52_B	52	B	Thada	C2	6.0546e+06	908.032	NA	NA	26900000	TRCN0000339393
52_B	52	B	Stmn3	C3	1.23507e+07	1895.26	NA	NA	42200000	TRCN0000250680
52_B	52	B	Stmn3	C4	4.71957e+06	1154.5	NA	NA	46100000	TRCN0000250681
52_B	52	B	Stmn3	C5	8.6106e+06	1758.33	NA	NA	48000000	TRCN0000250682
52_B	52	B	Stmn3	C6	8.52283e+06	1366.93	NA	NA	23000000	TRCN0000250683
52_B	52	B	Stmn3	C7	1.68969e+07	1471.84	NA	NA	40300000	TRCN0000250684
52_B	52	B	Ccnl2	C8	1.10082e+07	1883.12	NA	NA	89300000	TRCN0000262720
52_B	52	B	Ccnl2	C9	8.86047e+06	1386.94	NA	NA	79700000	TRCN0000262721
52_B	52	B	Ccnl2	C10	7.17976e+06	1242.29	NA	NA	90200000	TRCN0000262719
52_B	52	B	Ccnl2	C11	3.83774e+06	1189.99	NA	NA	137000000	TRCN0000262717
52_B	52	B	Ccnl2	C12	1.37732e+07	2002.29	NA	NA	115000000	TRCN0000262718
52_B	52	B	Ccny	D1	4.12657e+06	4718.21	NA	NA	85400000	TRCN0000106082
52_B	52	B	Ccny	D2	1.16017e+07	1568.71	NA	NA	41300000	TRCN0000106083
52_B	52	B	Ccny	D3	6.16005e+06	1362.41	NA	NA	33600000	TRCN0000106084
52_B	52	B	Ccny	D4	1.60893e+07	1882.36	NA	NA	33600000	TRCN0000106080
52_B	52	B	Ccny	D5	6.54415e+06	1220.52	NA	NA	49000000	TRCN0000106081
52_B	52	B	Ip6k1	D6	7.81986e+06	1759.6	NA	NA	55700000	TRCN0000024716
52_B	52	B	Ip6k1	D7	1.42027e+07	574.143	NA	NA	49000000	TRCN0000323484
52_B	52	B	Ip6k1	D8	1.03636e+07	1746.44	NA	NA	137000000	TRCN0000274737
52_B	52	B	Ip6k1	D9	9.56661e+06	2522.49	NA	NA	65300000	TRCN0000323485
52_B	52	B	Ip6k1	D10	1.04795e+07	1975.84	NA	NA	137000000	TRCN0000274673
52_B	52	B	Gpr35	D11	220578	284.938	NA	NA	0	TRCN0000026342
52_B	52	B	Gpr35	D12	1.11709e+07	1703.37	NA	NA	38400000	TRCN0000026404
52_B	52	B	Gpr35	E1	5.19336e+06	972.918	NA	NA	39400000	TRCN0000026388
52_B	52	B	Gpr35	E2	1.66725e+07	1229.17	NA	NA	35500000	TRCN0000026357
52_B	52	B	Gpr35	E3	128612	250.017	NA	NA	0	TRCN0000026381
52_B	52	B	Zfp362	E4	9.74932e+06	1908.69	NA	NA	87400000	TRCN0000238489
52_B	52	B	Zfp362	E5	1.96531e+07	1132.86	NA	NA	137000000	TRCN0000238488
52_B	52	B	Zfp362	E6	1.14982e+07	863.689	NA	NA	69100000	TRCN0000257313
52_B	52	B	Zfp362	E7	1.74034e+07	1633.32	NA	NA	137000000	TRCN0000257385
52_B	52	B	Zfp362	E8	5.53888e+06	1773.46	NA	NA	49900000	TRCN0000238490
52_B	52	B	2810405K02Rik	E9	1.63498e+07	1738.71	NA	NA	49900000	TRCN0000201077
52_B	52	B	2810405K02Rik	E10	7.42394e+06	1873.62	NA	NA	137000000	TRCN0000192941
52_B	52	B	2810405K02Rik	E11	2.66377e+06	2024.99	NA	NA	71000000	TRCN0000201980
52_B	52	B	2810405K02Rik	E12	9.22431e+06	1523.78	NA	NA	46100000	TRCN0000189845
52_B	52	B	2810405K02Rik	F1	16563.2	1738.29	NA	NA	58600000	TRCN0000202421
52_B	52	B	Apeh	F2	1.41682e+06	918.328	NA	NA	25000000	TRCN0000031494
52_B	52	B	Apeh	F3	1.21229e+07	1784.29	NA	NA	137000000	TRCN0000031495
52_B	52	B	Apeh	F4	8.79412e+06	2052.26	NA	NA	137000000	TRCN0000031498
52_B	52	B	Apeh	F5	9.92794e+06	1740.48	NA	NA	116000000	TRCN0000031496
52_B	52	B	Apeh	F6	5.04019e+06	948.278	NA	NA	49900000	TRCN0000031497
52_B	52	B	Ica1	F7	8.58324e+06	2183.18	NA	NA	77800000	TRCN0000126985
52_B	52	B	Ica1	F8	1.15613e+07	1589.89	NA	NA	49900000	TRCN0000126986
52_B	52	B	Ica1	F9	1.154e+07	2379.39	NA	NA	31700000	TRCN0000126984
52_B	52	B	Ica1	F10	1.43711e+07	1814.93	NA	NA	39400000	TRCN0000126987
52_B	52	B	Ica1	F11	9.81743e+06	1976.09	NA	NA	47000000	TRCN0000126988
52_B	52	B	EMPTY	F12	108667	273.205	NA	NA	0	TRCN0000000000
52_B	52	B	Il12a	G1	8.8401e+06	2227.77	NA	NA	73900000	TRCN0000066517
52_B	52	B	Il12a	G2	9.81014e+06	1709.24	NA	NA	25900000	TRCN0000066513
52_B	52	B	Il12a	G3	1.44632e+07	1400.16	NA	NA	36500000	TRCN0000066514
52_B	52	B	Il12a	G4	4.441e+06	1070.04	NA	NA	36500000	TRCN0000066515
52_B	52	B	Il12a	G5	2.5664e+06	911.839	NA	NA	49000000	TRCN0000066516
52_B	52	B	Otud3	G6	4.29284e+06	650.842	NA	NA	105000000	TRCN0000346036
52_B	52	B	Otud3	G7	8.62215e+06	1938.87	NA	NA	58600000	TRCN0000345956
52_B	52	B	Otud3	G8	1.3331e+07	1984.03	NA	NA	49900000	TRCN0000345957
52_B	52	B	Otud3	G9	8.24501e+06	1693.81	NA	NA	70100000	TRCN0000345958
52_B	52	B	Otud3	G10	1.05993e+07	2020.01	NA	NA	49900000	TRCN0000346037
52_B	52	B	Amigo3	G11	7.57395e+06	1273.06	NA	NA	28800000	TRCN0000125867
52_B	52	B	Amigo3	G12	1.50188e+07	2036.4	NA	NA	137000000	TRCN0000125868
52_B	52	B	Amigo3	H1	3.35625e+06	1176.32	NA	NA	22100000	TRCN0000125865
52_B	52	B	Amigo3	H2	1.56989e+07	2055.52	NA	NA	36500000	TRCN0000125866
52_B	52	B	Amigo3	H3	1.31418e+07	2076.67	NA	NA	64300000	TRCN0000125864
52_B	52	B	Sgms1	H4	1.42162e+07	2177.24	NA	NA	64300000	TRCN0000351060
52_B	52	B	Sgms1	H5	1.29729e+07	2145.92	NA	NA	53800000	TRCN0000340334
52_B	52	B	Sgms1	H6	1.59074e+07	954.49	NA	NA	55700000	TRCN0000340411
52_B	52	B	Sgms1	H7	1.56156e+07	1646.54	NA	NA	29800000	TRCN0000124040
52_B	52	B	Sgms1	H8	1.32841e+07	638.99	NA	NA	73900000	TRCN0000340409
52_B	52	B	pgw	H9	1.27497e+07	1729.46	NA	NA	12500000	TRCN0000145620
52_B	52	B	pgw	H10	1.03092e+07	1095.25	NA	NA	12500000	TRCN0000145620
52_B	52	B	NCF4_3	H11	1.72911e+06	1131.64	NA	NA	0
52_B	52	B	CAT_2	H12	1.47261e+07	1389.87	NA	NA	0
53_A	53	A	GFP	A1	5.16208e+06	1127.01	NA	NA	8640000	TRCN0000072199
53_A	53	A	GFP	A2	2.94772e+06	1297.06	NA	NA	11500000	TRCN0000072189
53_A	53	A	GFP	A3	1.39866e+07	2227.53	NA	NA	22100000	TRCN0000072186
53_A	53	A	GFP	A4	6.57309e+06	1300.43	NA	NA	11500000	TRCN0000072181
53_A	53	A	GFP	A5	8.58927e+06	1442.1	NA	NA	6720000	TRCN0000072182
53_A	53	A	Gm98	A6	4.45486e+06	1367.44	0.309513	low	15400000	TRCN0000345981
53_A	53	A	Gm98	A7	8.33114e+06	2045.76	0.465938	low	23000000	TRCN0000345979
53_A	53	A	Gm98	A8	2.06253e+06	896.805	NA	NA	29800000	TRCN0000345986
53_A	53	A	Gm98	A9	6.09382e+06	1555.82	NA	NA	34600000	TRCN0000346062
53_A	53	A	Gm98	A10	4.00039e+06	1010.25	0.581517	low	91200000	TRCN0000345984
53_A	53	A	Fgfr1op	A11	1.17918e+07	2247.38	NA	NA	62400000	TRCN0000251869
53_A	53	A	Fgfr1op	A12	6.54427e+06	3581.52	NA	NA	58600000	TRCN0000251868
53_A	53	A	Fgfr1op	B1	5.30525e+06	1703.67	0.118524	high	28800000	TRCN0000251867
53_A	53	A	Fgfr1op	B2	4.5286e+06	1079.32	0.402753	high	24000000	TRCN0000251866
53_A	53	A	Fgfr1op	B3	6.86889e+06	933.714	0.428607	high	20200000	TRCN0000251865
53_A	53	A	Park7	B4	4.89144e+06	1108.25	0.0557513	high	24000000	TRCN0000353440
53_A	53	A	Park7	B5	4.00961e+06	843.845	0.0797002	high	23000000	TRCN0000328841
53_A	53	A	Park7	B6	1.0148e+07	1392.71	0.17352	high	26900000	TRCN0000328843
53_A	53	A	Park7	B7	1.1939e+07	1589.58	0.0967143	high	25000000	TRCN0000328785
53_A	53	A	Park7	B8	6.98602e+06	1274.1	0.0449895	high	33600000	TRCN0000353439
53_A	53	A	Lnpep	B9	1.04606e+07	1611.42	0.419837	high	13400000	TRCN0000031109
53_A	53	A	Lnpep	B10	5.51303e+06	1336.74	0.254361	high	44200000	TRCN0000031113
53_A	53	A	Lnpep	B11	1.01781e+07	1289.75	0.382641	high	8640000	TRCN0000031111
53_A	53	A	Lnpep	B12	6.95029e+06	2092.37	0.23752	high	20200000	TRCN0000031112
53_A	53	A	Lnpep	C1	8.82721e+06	2182.46	NA	NA	16300000	TRCN0000031110
53_A	53	A	Tnfrsf14	C2	9.03053e+06	1505.66	NA	NA	10600000	TRCN0000065855
53_A	53	A	Tnfrsf14	C3	1.25876e+07	1961.63	1.54547	high	18200000	TRCN0000065856
53_A	53	A	Tnfrsf14	C4	9.68382e+06	1633.69	1.61448	high	38400000	TRCN0000065853
53_A	53	A	Tnfrsf14	C5	7.6846e+06	779.911	3.299	high	28800000	TRCN0000065854
53_A	53	A	Tnfrsf14	C6	8.07347e+06	1400.04	2.1336	high	49000000	TRCN0000065857
53_A	53	A	Il21	C7	1.01533e+07	1519.73	NA	NA	35500000	TRCN0000067401
53_A	53	A	Il21	C8	3.03053e+06	699.995	NA	NA	29800000	TRCN0000067400
53_A	53	A	Il21	C9	1.19186e+07	1327.5	NA	NA	18200000	TRCN0000067402
53_A	53	A	Il21	C10	8.2575e+06	1490.2	NA	NA	30700000	TRCN0000067398
53_A	53	A	Il21	C11	1.03313e+07	1545.72	NA	NA	73900000	TRCN0000067399
53_A	53	A	A3galt2	C12	8.23948e+06	1416.86	NA	NA	13400000	TRCN0000110243
53_A	53	A	A3galt2	D1	9.45693e+06	2052.29	NA	NA	53800000	TRCN0000110244
53_A	53	A	A3galt2	D2	1.016e+07	1567.56	NA	NA	21100000	TRCN0000110241
53_A	53	A	A3galt2	D3	1.08379e+07	1658.37	NA	NA	30700000	TRCN0000110242
53_A	53	A	A3galt2	D4	1.0356e+07	2445.65	NA	NA	11500000	TRCN0000110240
53_A	53	A	Nmnat2	D5	5.72692e+06	1536.28	NA	NA	22100000	TRCN0000111475
53_A	53	A	Nmnat2	D6	1.04304e+07	2590.32	NA	NA	11500000	TRCN0000111476
53_A	53	A	Nmnat2	D7	5.44244e+06	1741.29	NA	NA	25900000	TRCN0000111479
53_A	53	A	EMPTY	D8	115286	207.885	NA	NA	0	TRCN0000000000
53_A	53	A	Nmnat2	D9	4.36305e+06	2142.24	NA	NA	49000000	TRCN0000111477
53_A	53	A	Nmnat2	D10	9.72709e+06	1944.42	NA	NA	102000000	TRCN0000111478
53_A	53	A	EMPTY	D11	123074	203.863	NA	NA	0	TRCN0000000000
53_A	53	A	Slc9a3	D12	9.52845e+06	1544.09	0.350315	low	51800000	TRCN0000251709
53_A	53	A	Slc9a3	E1	4.83753e+06	1541.04	2.00278	low	17300000	TRCN0000267394
53_A	53	A	Slc9a3	E2	8.60849e+06	2263.1	0.618745	low	122000000	TRCN0000251712
53_A	53	A	Slc9a3	E3	8.342e+06	2206.17	0.727457	low	50900000	TRCN0000251711
53_A	53	A	Slc9a3	E4	6.92374e+06	1659.36	0.887491	low	58600000	TRCN0000251710
53_A	53	A	Ttpal	E5	6.04547e+06	1728.9	1.14187	high	20200000	TRCN0000105393
53_A	53	A	Ttpal	E6	4.25775e+06	995.24	0.635791	high	42200000	TRCN0000105390
53_A	53	A	Ttpal	E7	9.24619e+06	1292.64	0.336415	high	26900000	TRCN0000105394
53_A	53	A	Ttpal	E8	9.64232e+06	1859.73	0.250453	high	88300000	TRCN0000105391
53_A	53	A	Ttpal	E9	1.39894e+07	2018.88	0.0900139	high	33600000	TRCN0000105392
53_A	53	A	D1Ertd622e	E10	1.07575e+07	1618.05	0.29042	high	108000000	TRCN0000201085
53_A	53	A	D1Ertd622e	E11	1.32057e+07	1789.94	0.11712	high	58600000	TRCN0000189815
53_A	53	A	D1Ertd622e	E12	624191	1042.83	0.33668	high	43200000	TRCN0000201594
53_A	53	A	D1Ertd622e	F1	845580	2091.98	0.653317	high	12500000	TRCN0000202400
53_A	53	A	D1Ertd622e	F2	4.00532e+06	1222.28	2.635	high	30700000	TRCN0000190350
53_A	53	A	Hes5	F3	3.00932e+06	451.156	NA	NA	11500000	TRCN0000071449
53_A	53	A	Hes5	F4	9.55349e+06	1359.04	NA	NA	31700000	TRCN0000071450
53_A	53	A	Hes5	F5	2.9845e+06	1125.33	NA	NA	29800000	TRCN0000071451
53_A	53	A	Hes5	F6	7.65466e+06	1294.06	NA	NA	9600000	TRCN0000071452
53_A	53	A	Hes5	F7	12896304	1702.08	NA	NA	24000000	TRCN0000071448
53_A	53	A	Rimbp3	F8	8.62771e+06	1753.17	3.24468	low	34600000	TRCN0000243567
53_A	53	A	Rimbp3	F9	8.59661e+06	1371.74	1.89949	low	78700000	TRCN0000243568
53_A	53	A	Rimbp3	F10	2.34302e+06	782.695	2.2205	low	91200000	TRCN0000243570
53_A	53	A	Rimbp3	F11	6.43161e+06	1461.78	0.309451	low	137000000	TRCN0000243571
53_A	53	A	Rimbp3	F12	7.22018e+06	1803.29	NA	NA	44200000	TRCN0000243569
53_A	53	A	Aif1	G1	3.56818e+06	1689.65	0.0347174	high	12500000	TRCN0000088444
53_A	53	A	Aif1	G2	6.99008e+06	1347.28	0.134314	high	17300000	TRCN0000088443
53_A	53	A	Aif1	G3	9.73958e+06	2444.19	0.353626	high	12500000	TRCN0000088446
53_A	53	A	Aif1	G4	9.83005e+06	1328.09	0.669131	high	21100000	TRCN0000088445
53_A	53	A	Aif1	G5	1.28651e+07	1556.93	0.125384	high	60500000	TRCN0000088447
53_A	53	A	2210018M11Rik	G6	8.00317e+06	1058.45	1.00309	high	37400000	TRCN0000276820
53_A	53	A	2210018M11Rik	G7	1.39029e+07	1499.32	0.265147	high	74900000	TRCN0000276772
[truncated: 2,801 more rows]

## Sheet: Candidate Genes
IBD specific candidate genes	T1D SPECIFIC CANDIDATE GENES
A3GALT2	1810046J19RIK
AAMP	2610036L11RIK
ABCB5	AFF3
ABL1	1810043G02RIK
ACCN5	AGAP2
ADAD1	AIRE
ADO	ARHGAP9
AFF3	ATXN2
AHRR	B4GALNT1
AHSA2	BCAR1
AIF1	BRAP
AKAP11	CAR11
AMIGO3	CD226
AMZ1	CD69
ANKRD55	CDC37
APEH	CDK2
APOB48R	CFDP1
AQP12A	CIITA
AQP12B	CSF3
ARFRP1	CTRB1
ARPC2	CTSH
ATG16L1	DACT3
ATG5	DBP
ATP6V0A1	DCLRE1B
BACH2	DCTN2
BANK1	DDIT3
BAT2	DEXI
BAT3	DOK6
BCL2L15	DTX3
BSN	ERBB2
BTNL2	ERBB3
C11ORF10	EZR
C11orf20	FAM62A
C11orf30	FAM83E
C11orf9	FAP
C13orf31	FGF21
C14orf181	FKRP
C1orf106	FUT1
C1orf93	GCA
C20orf62	GLI1
C5orf30	GM4696
C5orf62	GPR183
CACNA1S	GRB7
CAMK2A	GSDMA
CAPSL	HIPK1
CARD9	ICAM1
CCDC116	ICAM4
CCDC122	ICAM5
CCDC88B	ICOS
CCL11	IFIH1
CCL2	IGSF2
CCL21	IKZF4
CCL7	IL20
CCL8	INHBC
CCNY	INHBE
CCR6	IZUMO1
CD2	KRT222
CD244	KRT24
CD28	LIF
CD40	MADCAM1
CD58	MAMSTR
CD6	MARS
CDH1	MBD6
CDH3	MORF4L1
CDKAL1	MYL6
CEP72	MYL6B
CLK2	NEFH
COASY	OLFML3
CPEB4	OS9
CREM	PA2G4
CTSO	PFKFB3
CUL2	PFKL
CXCR2	PGAP3
CXCR2P1	PLXNA3
CXCR4	PRKD2
DAG1	PSMD3
DAP	RAB5B
DENND1B	RAC2
DGKH	RASGRF1
DLD	RASGRP1
DNMT3A	RASIP1
EGR2	RNLS
ERAP2	RPL18
ERRFI1	RPS26
ESRRA	RSHL2B
ETS1	SH2B3
EXOC3	SI
EXOSC8	SIRPB1
FADS1	SKAP2
FADS2	SLC1A5
FADS3	SLC26A10
FAM189B	SMARCC2
FAM55A	SMARCE1
FAM55D	SPACA4
FASLG	SPHK2
FCGR2A	SSTR3
FCGR3A	STRN4
FEN1	SULT2B1
FERMT1	SUOX
FGFR1OP	TSPAN31
FKBP2	UBAC2
FKSG49	UBASH3A
FOXP1	VAV3
GALC	ZC3H10
GBA	ZFP1
GCKR
GMPPB
GNA12
GPBAR1
GPR137
GPR25
GPR35
GPR65
GPX1
GPX4
GSDMB
GSTT1
HCN3
HES5
HNF4A
HSPA6
ICA1
ICAM3
ICOSLG
IFI30
IFNG
IL12A
IL12B
IL17REL
IL18R1
IL18RAP
IL1R1
IL1R2
IL1RL1
IL2
IL21
IL23R
IL26
IL2RA
IL5
IL7R
IP6K1
IPMK
IRF1
IRF5
IRF8
IRGM
ITGAM
ITGAX
ITLN1
JAK2
KEAP1
KIF21B
LAMB1
LIME1
LNPEP
LOC100131742
LOC100132605
LOC134466
LOC285857
LOC387790
LOC646982
LRRK2
LSP1
LST1
LTA
LTB
LY9
LYN
MMEL1
MPHOSPH9
MST1
MUC19
NCF4
NCR3
NDFIP1
NFKBIL1
NKX2-3
NMNAT2
NOD2
NOTCH1
NRBP2
OTUD3
OTUD7A
OXSR1
PANK4
PARK7
PDE4A
PDLIM4
PER3
PEX13
PHC2
PHRF1
PI4KAP2
PIM3
PKLR
PLA2G2A
PLA2G2E
PLCH2
PLCL1
PLEKHH2
PNMT
POLR2E
PPIL2
PRDM1
PRDX5
PRKRIR
PRM1
PRM2
PRM3
PSMG1
PTGER4
PTPN2
PTPRC
PTRF
PUS10
PXK
RBPJ
REL
RIMBP3C
RIT1
RNASET2
RNF123
RNF145
RNF186
RPL3
RTEL1
RUFY4
S1PR5
SBNO2
SCAMP3
SCUBE1
SDF2L1
SEC16A
SERINC3
SGMS1
SH3GLB1
SLC22A23
SLC22A4
SLC22A5
SLC26A3
SLC2A4RG
SLC39A8
SLC6A7
SLC9A3
SLC9A4
SMAD3
SNAPC4
SP110
SP140
SP140L
SPRED2
SRGAP2
STAT3
STMN3
SULT1A2
TDO2
THADA
TMCO4
TMEM143
TMEM174
TNFRSF14
TNFRSF18
TNFRSF1A
TNFRSF6B
TNFRSF9
TNFSF15
TNFSF4
TNFSF8
TNP2
TNPO3
TPPP
TRAF1
TRAF6
TRMT112
TTLL8
TTPAL
UBA7
UBE2L3
UTS2
VAMP3
WSB1
WWOX
XBP1
XKR6
YDJC
ZBTB46
ZFP36L2
ZFP90
ZGLP1
ZGPAT
ZNF300
ZNF362
ZNF365

## Sheet: Hits
# 15 hits with TPR=0.60, FPR=0.30
Gene ID	Num hits after QC	Mean hit z-score
NCF4_3	30	-1.528
CAT_2	30	1.479
Pfkl	4	2.014
Cxcr4	4	1.593
Rab5b	4	1.401
Rel	4	1.181
Rbpj	3	3.056
Rnf145	3	2.542
Atp6v0a1	3	1.946
Smarce1	3	1.867
Raver1	3	1.663
Gpr65	3	1.599
Sgms1	3	1.497
Ccdc88b	3	1.428
Keap1	3	1.309
Ddit3	3	1.272
Fam55d	3	1.168
