# Supplementary material for: Functional genomics identifies negative regulatory nodes controlling phagocyte oxidative burst
Source: Nat Commun. 2015 Jul 21;6:7838. doi: 10.1038/ncomms8838 (PMC4518307; doi:10.1038/ncomms8838)
Supplement: Supplementary Data 2 — Transcriptional profiling by Fluidigm. Primer sequences for Fluidigm assays. [file ncomms8838-s3.xls]

## Sheet: Assays
Supplementary Data 2. Transcriptional profiling by Fluidigm.
Plate	Well	Target	Assay ID	Assay Name	FP	RP	Design RefSeq	Blast Hits	Gene Symbol	Gene Aliases	Gene Full Name	GO Function	GO Process	GO Component
1430DGP12O2_P01	A1	Arg1	GEA00042725	Arg1_42725_i5	GGATTGGCAAGGTGATGGAA	CGACATCAAAGCTCAGGTGAA	NM_007482.3	NM_007482.3	Arg1	AI|PGIF|Arg-1|AI256583	arginase, liver	arginase activity|arginase activity|hydrolase activity|hydrolase activity, acting on carbon-nitrogen (but not peptide) bonds, in linear amidines|manganese ion binding|metal ion binding	arginine metabolic process|collagen biosynthetic process|positive regulation of endothelial cell proliferation|protein homotrimerization|regulation of L-arginine import|urea cycle	cytoplasm|extracellular space|neuron projection|neuronal cell body
1430DGP12O2_P01	B1	B2m	GEA00002367	B2m_2367_i0	CTGGTGCTTGTCTCACTGAC	GGTGGGTGGCGTGAGTATA	NM_009735.3	NM_009735.3	B2m	Ly-m11|beta2m|beta2-m	beta-2 microglobulin	protein binding	antigen processing and presentation of exogenous protein antigen via MHC class Ib, TAP-dependent|antigen processing and presentation of peptide antigen via MHC class I|cellular defense response|immune response|positive regulation of T cell mediated cytotoxicity|protein refolding|response to molecule of bacterial origin	Golgi membrane|MHC class I protein complex|early endosome membrane|external side of plasma membrane|extracellular region|extracellular space|plasma membrane
1430DGP12O2_P01	C1	Batf3	GEA00036394	Batf3_36394_i0	TCAGCGTGCTGCAGAGAA	TCTCCTTCGAACTTTCCTGTCA	NM_030060.2	NM_030060.2	Batf3	Snft|9130211I03Rik	basic leucine zipper transcription factor, ATF-like 3	DNA binding|protein dimerization activity|sequence-specific DNA binding|sequence-specific DNA binding transcription factor activity	regulation of transcription|regulation of transcription, DNA-dependent|transcription	nucleus
1430DGP12O2_P01	D1	Bcl2	GEA00011720	Bcl2_11720_e0	ATTGCCGAGAAGAAGGGAGAA	CGGCGGCAGATGAATTACAA	NM_177410.2	NM_177410.2|NM_009741.3	Bcl2	Bcl-2|AW986256|C430015F12Rik|D630044D05Rik|D830018M01Rik	B-cell leukemia/lymphoma 2	BH domain binding|BH3 domain binding|identical protein binding|protease binding|protein binding|protein heterodimerization activity|protein heterodimerization activity|protein homodimerization activity|protein phosphatase 2A binding|protein phosphatase binding|transcription activator activity|transcription factor binding	B cell differentiation|B cell homeostasis|B cell lineage commitment|B cell proliferation|B cell receptor signaling pathway|CD8-positive, alpha-beta T cell lineage commitment|G1/S transition of mitotic cell cycle|G1/S transition of mitotic cell cycle|T cell differentiation|T cell differentiation in thymus|T cell homeostasis|T cell homeostasis|T cell lineage commitment|actin filament organization|a…	cytoplasm|cytoplasm|cytosol|endoplasmic reticulum|endoplasmic reticulum membrane|integral to membrane|intracellular|membrane|membrane fraction|microsome|mitochondrial membrane|mitochondrial outer membrane|mitochondrion|mitochondrion|myelin sheath|nuclear membrane|nuclear membrane|nucleus|nucleus
1430DGP12O2_P01	E1	Bcl2l1	GEA00011721	Bcl2l1_11721_i1	AGCCTTGGATCCAGGAGAAC	GGCTGCTGCATTGTTCCC	NM_009743.4	NM_009743.4	Bcl2l1	BclX|Bcl2l|bcl-x|Bcl-XL|Bcl-Xs|Bcl(X)L|MGC99998|MGC113803	BCL2-like 1	BH domain binding|MDM2 binding|caspase inhibitor activity|identical protein binding|protein binding|protein heterodimerization activity|protein heterodimerization activity	anti-apoptosis|anti-apoptosis|apoptosis|apoptosis|cell proliferation|fertilization|germ cell development|germ cell development|growth|in utero embryonic development|male gonad development|negative regulation of apoptosis|negative regulation of apoptosis|negative regulation of apoptosis|negative regulation of apoptosis|negative regulation of neuron apoptosis|negative regulation of neuron apoptosis…	cytoplasm|cytosol|integral to membrane|intracellular|membrane|mitochondrial envelope|mitochondrial membrane|mitochondrial outer membrane|mitochondrial part|mitochondrion|mitochondrion
1430DGP12O2_P01	F1	Bcl2l11	GEA00011722	Bcl2l11_11722_i2	TCGGAGACGAGTTCAACGAA	ACCATTTGAGGGTGGTCTTCA	NM_207680.2	NM_009754.3|NM_207681.2|NM_207680.2	Bcl2l11	Bim|Bod|1500006F24Rik	BCL2-like 11 (apoptosis facilitator)	microtubule binding|protein binding|protein heterodimerization activity	B cell apoptosis|B cell homeostasis|B cell homeostasis|T cell homeostasis|T cell homeostasis|activation of pro-apoptotic gene products|apoptosis|apoptosis|apoptosis|cell-matrix adhesion|developmental pigmentation|ear development|in utero embryonic development|induction of apoptosis|induction of apoptosis by extracellular signals|kidney development|leukocyte homeostasis|leukocyte homeostasis|lymph…	cytoplasm|cytosol|intracellular membrane-bounded organelle|membrane|mitochondrion|peripheral to membrane of membrane fraction|plasma membrane
1430DGP12O2_P01	G1	Ccl17	GEA00036447	Ccl17_36447_i1	CAGGAAGTTGGTGAGCTGGTA	CTTGCCCTGGACAGTCAGAA	NM_011332.3	NM_011332.3	Ccl17	Tarc|Abcd-2|Scya17|Scya17l	chemokine (C-C motif) ligand 17	CCR4 chemokine receptor binding|chemokine activity|cytokine activity	cellular defense response|chemotaxis|signal transduction	extracellular region|extracellular space
1430DGP12O2_P01	H1	Ccl19	GEA00037693	Ccl19_37693_i0	CTGTGGCCTGCCTCAGATTA	CAGTCTTCCGCATCATTAGCA	NM_011888.2	NM_011888.2	Ccl19	ELC|CKb11|MIP3B|Scya19|exodus-3	chemokine (C-C motif) ligand 19			extracellular region
1430DGP12O2_P01	A2	Ccl22	GEA00036446	Ccl22_36446_i0	CCTTCTTGCTGTGGCAATTCA	GGCAGCAGATACTGTCTTCCA	NM_009137.2	NM_009137.2	Ccl22	MDC|DCBCK|ABCD-1|Scya22	chemokine (C-C motif) ligand 22	chemokine activity|cytokine activity	chemotaxis|immune response|inflammatory response	extracellular region|extracellular space
1430DGP12O2_P01	B2	Cd69	GEA00022623	Cd69_22623_i1	GTGGTCCTCATCACGTCCTTA	ACAAGCCTGGGCAATTGTAC	NM_001033122.3	NM_001033122.3	Cd69	AIM|VEA|AI452015|5830438K24Rik	CD69 antigen	binding|calcium ion binding|sugar binding		external side of plasma membrane|integral to membrane|membrane
1430DGP12O2_P01	C2	Cdkn1b	GEA00011738	Cdkn1b_11738_i0	CAGTGTCCAGGGATGAGGAA	TTCGGGGAACCGTCTGAAA	NM_009875.4	NM_009875.4	Cdkn1b	p27|Kip1|p27Kip1|AA408329|AI843786	cyclin-dependent kinase inhibitor 1B	Hsp70 protein binding|chaperone binding|cyclin-dependent protein kinase inhibitor activity|cyclin-dependent protein kinase inhibitor activity|protein binding|protein complex binding|protein kinase inhibitor activity|protein phosphatase binding	G1/S transition of mitotic cell cycle|autophagic cell death|cell cycle|cell cycle arrest|cell cycle arrest|cell death|cellular response to antibiotic|cellular response to lithium ion|cellular response to organic cyclic substance|induction of apoptosis|inner ear development|negative regulation of apoptosis|negative regulation of cell growth|negative regulation of cell proliferation|negative regula…	cytoplasm|cytoplasm|cytosol|cytosol|nucleoplasm|nucleus|nucleus|protein complex
1430DGP12O2_P01	D2	Cebpa	GEA00011742	Cebpa_11742_e0	ATGGCAGTGTGCACGTCTA	TGGCAAGAATCAGAGCAAAACC	NM_007678.3	NM_007678.3	Cebpa	Cebp|CBF-A|C/ebpalpha	CCAAT/enhancer binding protein (C/EBP), alpha	DNA binding|DNA binding|HMG box domain binding|RNA polymerase II distal enhancer sequence-specific DNA binding transcription factor activity|protein binding|protein complex binding|protein domain specific binding|protein heterodimerization activity|protein homodimerization activity|protein homodimerization activity|sequence-specific DNA binding|sequence-specific DNA binding transcription factor a…	brown fat cell differentiation|cell maturation|cellular response to lithium ion|cellular response to organic cyclic compound|cholesterol metabolic process|cytokine-mediated signaling pathway|embryonic placenta development|fat cell differentiation|inner ear development|liver development|lung development|macrophage differentiation|mitochondrion organization|myeloid cell differentiation|negative reg…	Rb-E2F complex|nuclear matrix|nucleus|nucleus|protein complex|transcription factor complex|transcription factor complex
1430DGP12O2_P01	E2	Ciita	GEA00048468	Ciita_48468_i11	GCCATCCGGGACCTTAAGAA	ATCTTTGCCAGTGTGGGGAA	NM_007575.2	NM_007575.2	Ciita	C2ta|Gm9475|EG669998|MGC130299	class II transactivator	ATP binding|activating transcription factor binding|nucleotide binding|promoter binding|protein C-terminus binding|protein binding|protein complex binding|transcription activator activity|transcription regulator activity|transcription repressor activity|transcription repressor activity	negative regulation of gene-specific transcription from RNA polymerase II promoter|negative regulation of transcription|negative regulation of transcription, DNA-dependent|positive regulation of MHC class II biosynthetic process|positive regulation of transcription from RNA polymerase II promoter|positive regulation of transcription, DNA-dependent|regulation of transcription|response to antibioti…	cellular_component|nucleus
1430DGP12O2_P01	F2	Cish	GEA00011743	Cish_11743_i1	AGCCAAGACGTTCTCCTACC	CCCTCCGGCATCTTCTGTA	NM_009895.3	NM_009895.3	Cish	Cis|F17|F23|CIS1|AI385595	cytokine inducible SH2-containing protein	protein binding	activation of protein kinase C activity by G-protein coupled receptor protein signaling pathway|intracellular signaling pathway|negative regulation of signal transduction|regulation of growth	plasma membrane
1430DGP12O2_P01	G2	Cxcl1	GEA00002481	Cxcl1_2481_i2	CCTGAAGCTCCCTTGGTTCA	TTCTCCGTTACTTGGGGACAC	NM_008176.3	NM_008176.3	Cxcl1	KC|Fsp|N51|gro|Gro1|Mgsa|Scyb1	chemokine (C-X-C motif) ligand 1	chemokine activity|cytokine activity|growth factor activity	acute inflammatory response|elevation of cytosolic calcium ion concentration|immune response|inflammatory response|neutrophil chemotaxis|positive regulation of potassium ion transport|positive regulation of sodium ion transport	extracellular region|extracellular space|extracellular space
1430DGP12O2_P01	H2	Cxcl10	GEA00002516	Cxcl10_2516_i2	ATCCGGAATCTAAGACCATCAAGAA	GCTCTCTGCTGTCCATCCA	NM_021274.1	NM_021274.1	Cxcl10	C7|IP10|CRG-2|INP10|IP-10|Ifi10|mob-1|Scyb10|gIP-10	chemokine (C-X-C motif) ligand 10	chemokine activity|cytokine activity	chemotaxis|immune response|inflammatory response|negative regulation of angiogenesis|positive regulation of cell migration|positive regulation of cell proliferation|positive regulation of leukocyte chemotaxis|protein secretion|signal transduction	extracellular region|extracellular space|extracellular space
1430DGP12O2_P01	A3	Cxcl11	GEA00037771	Cxcl11_37771_i0	GAACAGGAAGGTCACAGCCATA	AGCGCCCCTGTTTGAACATA	NM_019494.1	NM_019494.1	Cxcl11	IP9|H174|ITAC|b-R1|CXC11|I-TAC|SCYB9B|Scyb11|betaR1	chemokine (C-X-C motif) ligand 11	chemokine activity|chemokine activity|cytokine activity	chemotaxis|immune response|inflammatory response	extracellular region|extracellular space
1430DGP12O2_P01	B3	Cxcr5	GEA00013253	Cxcr5_13253_i0	GGACATGGGCTCCATCACATA	TCCCTCGACTGTAGAGCAGAA	NM_007551.2	NM_007551.2	Cxcr5	Blr1|Gpcr6|MDR15|CXC-R5|CXCR-5	chemochine (C-X-C motif) receptor 5	C-X-C chemokine receptor activity|G-protein coupled receptor activity|receptor activity|signal transducer activity	B cell activation|G-protein coupled receptor protein signaling pathway|lymph node development|signal transduction	integral to membrane|membrane|plasma membrane
1430DGP12O2_P01	C3	Cybb	GEA00046452	Cybb_46452_i11	CCCAACTGGGATAACGAGTTCA	TTCAGGGCCACACAGGAAAA	NM_007807.4	NM_007807.4	Cybb	Cgd|Cyd|Nox2|C88302|gp91phox	cytochrome b-245, beta polypeptide	electron carrier activity|flavin adenine dinucleotide binding|heme binding|ion channel activity|iron ion binding|metal ion binding|oxidoreductase activity|protein heterodimerization activity|voltage-gated ion channel activity	electron transport chain|hydrogen peroxide biosynthetic process|innate immune response|ion transport|oxidation-reduction process|respiratory burst|response to drug|superoxide anion generation|superoxide metabolic process|transport	Golgi apparatus|NADPH oxidase complex|cytoplasm|dendrite|endoplasmic reticulum|integral to membrane|integral to plasma membrane|intracellular|membrane|mitochondrion|neuronal cell body|plasma membrane|plasma membrane|rough endoplasmic reticulum
1430DGP12O2_P01	D3	Ebi3	GEA00039224	Ebi3_39224_i3	AAGTACCGACTCCGCTACC	GGTGAAAGTCGTGGCTTCAA	NM_015766.2	NM_015766.2	Ebi3	EBI-3|IL-27	Epstein-Barr virus induced gene 3	cytokine activity|cytokine receptor activity|interleukin-27 receptor binding|protein binding	cytokine-mediated signaling pathway	extracellular region|extracellular space|membrane
1430DGP12O2_P01	E3	Egr2	GEA00002521	Egr2_2521_i0	GCCCCTTTGACCAGATGAAC	GGAGCGAAGCTACTCGGATA	NM_010118.3	NM_010118.3	Egr2	Egr-2|Zfp-6|Krox20|NGF1-B|Zfp-25|Krox-20	early growth response 2	DNA binding|metal ion binding|nucleic acid binding|protein binding|sequence-specific DNA binding transcription factor activity|sequence-specific DNA binding transcription factor activity|sequence-specific DNA binding transcription factor activity|transcription regulator activity|ubiquitin protein ligase binding|zinc ion binding	Schwann cell differentiation|brain segmentation|facial nerve structural organization|motor axon guidance|myelination|positive regulation of transcription from RNA polymerase II promoter|regulation of ossification|regulation of transcription|regulation of transcription, DNA-dependent|response to insulin stimulus|rhombomere 3 development|rhombomere 3 formation|rhombomere 5 formation|rhythmic behavi…	intracellular|nucleus|nucleus
1430DGP12O2_P01	F3	Egr3	GEA00013421	Egr3_13421_i0	CGACTCGGTAGCCCATTACAA	GTCAGACCGATGTCCATCACA	NM_018781.2	NM_018781.2	Egr3	Pilot|MGC124006|MGC124009	early growth response 3	DNA binding|metal ion binding|nucleic acid binding|zinc ion binding	neuromuscular synaptic transmission|peripheral nervous system development|regulation of transcription|transcription	intracellular|nucleus
1430DGP12O2_P01	G3	Eomes	GEA00011860	Eomes_11860_i1	GCGGCAAAGCGGACAATAAC	ATCCAGTGGGAGCCAGTGTTA	NM_010136.3	NM_010136.3|NM_001164789.1	Eomes	Tbr2|TBR-2|C77258	eomesodermin homolog (Xenopus laevis)	DNA binding|sequence-specific DNA binding transcription factor activity	CD8-positive, alpha-beta T cell differentiation involved in immune response|CD8-positive, alpha-beta T cell differentiation involved in immune response|blastocyst development|brain development|cell differentiation|cell differentiation involved in embryonic placenta development|cerebral cortex neuron differentiation|endoderm formation|gastrulation|mesoderm formation|mesodermal to mesenchymal trans…	intracellular|nucleus
1430DGP12O2_P01	H3	Fasl	GEA00022607	Fasl_22607_i2	CGAGGAGTGTGGCCCATTTA	AGCGGTTCCATATGTGTCTTCC	NM_010177.3	NM_010177.3	Fasl	gld|CD178|CD95L|Fas-L|Faslg|CD95-L|Tnfsf6|APT1LG1|Fas-Ligand	Fas ligand (TNF superfamily, member 6)	cytokine activity|tumor necrosis factor receptor binding	activation of caspase activity|activation of pro-apoptotic gene products|apoptosis|cellular chloride ion homeostasis|endosomal lumen acidification|immune response|induction of apoptosis by extracellular signals|induction of apoptosis by extracellular signals|induction of apoptosis via death domain receptors|induction of necroptosis by extracellular signals|induction of necroptosis of activated-T …	caveola|cytoplasmic membrane-bounded vesicle|external side of plasma membrane|extracellular region|extracellular space|integral to membrane|membrane|membrane raft|perinuclear region of cytoplasm|plasma membrane
1430DGP12O2_P01	A4	Fos	GEA00002545	Fos_2545_i0	ATGGGCTCTCCTGTCAACAC	GCTGTCACCGTGGGGATAA	NM_010234.2	NM_010234.2	Fos	cFos|c-fos|D12Rfj1	FBJ osteosarcoma oncogene	DNA binding|DNA binding|R-SMAD binding|double-stranded DNA binding|promoter binding|protein dimerization activity|protein heterodimerization activity|sequence-specific DNA binding|sequence-specific DNA binding transcription factor activity|sequence-specific DNA binding transcription factor activity|sequence-specific DNA binding transcription factor activity	SMAD protein signal transduction|cellular response to extracellular stimulus|cellular response to reactive oxygen species|nervous system development|positive regulation of transcription|positive regulation of transcription from RNA polymerase II promoter|regulation of transcription, DNA-dependent|regulation of transcription, DNA-dependent|response to drug|response to protein stimulus|transcriptio…	membrane fraction|nucleus|nucleus|nucleus|synaptosome|transcription factor complex
1430DGP12O2_P01	B4	Foxp3	GEA00002574	Foxp3_2574_i1	GACGAGACTTGGAAGACAGTCA	TGGGCATTGGGTTCTTGTCA	NM_054039.1	NM_054039.1	Foxp3	sf|JM2|scurfin	forkhead box P3	DNA binding|DNA binding, bending|NFAT protein binding|NFAT protein binding|RNA polymerase II distal enhancer sequence-specific DNA binding transcription factor activity|chromatin binding|double-stranded DNA binding|histone acetyltransferase binding|histone acetyltransferase binding|histone deacetylase binding|histone deacetylase binding|metal ion binding|protein heterodimerization activity|protei…	B cell homeostasis|CD4-positive, CD25-positive, alpha-beta regulatory T cell differentiation|T cell activation|T cell activation|T cell mediated immunity|T cell receptor signaling pathway|cerebellum development|cytokine production|cytokine production|cytokine production|embryo development|myeloid cell homeostasis|negative regulation of CREB transcription factor activity|negative regulation of CRE…	cytoplasm|intracellular|nucleus|nucleus|transcription factor complex
1430DGP12O2_P01	C4	Gata3	GEA00002558	Gata3_2558_i2	CCTACCGGGTTCGGATGTAA	CCGCAGTTCACACACTCC	NM_008091.3	NM_008091.3	Gata3	Gata-3	GATA binding protein 3	DNA binding|HMG box domain binding|metal ion binding|protein binding|sequence-specific DNA binding|sequence-specific DNA binding transcription factor activity|transcription activator activity|transcription factor binding|zinc ion binding	anatomical structure formation involved in morphogenesis|cell fate determination|mesonephros development|negative regulation of cell proliferation|norepinephrine biosynthetic process|positive regulation of interleukin-4 production|positive regulation of transcription from RNA polymerase II promoter|positive regulation of transcription from RNA polymerase II promoter|positive regulation of transcr…	nucleolus|nucleus|nucleus
1430DGP12O2_P01	D4	Gfi1	GEA00011755	Gfi1_11755_i3	TGAGCCTGGAGCAACACA	AGCGTGGATGACCTCTTGAA	NM_010278.2	NM_010278.2	Gfi1	Pal1|Gfi-1|Pal-1|AW495828	growth factor independent 1	DNA binding|metal ion binding|nucleic acid binding|promoter binding|zinc ion binding	auditory receptor cell differentiation|cell fate commitment|inner ear morphogenesis|mechanosensory behavior|negative regulation of calcidiol 1-monooxygenase activity|negative regulation of cell fate specification|negative regulation of gene-specific transcription from RNA polymerase II promoter|positive regulation of cell fate specification|regulation of transcription|transcription	intracellular|nucleus
1430DGP12O2_P01	E4	Hes1	GEA00011756	Hes1_11756_i2	TGAAGCACCTCCGGAACC	CGCGGTATTTCCCCAACAC	NM_008235.2	NM_008235.2	Hes1	Hry|bHLHb39	hairy and enhancer of split 1 (Drosophila)	DNA binding|N-box binding|RNA polymerase II core promoter proximal region sequence-specific DNA binding transcription factor activity involved in negative regulation of transcription|histone deacetylase binding|protein binding|protein dimerization activity|protein homodimerization activity|sequence-specific DNA binding|sequence-specific DNA binding RNA polymerase II transcription factor activity|…	Notch signaling pathway|Notch signaling pathway|Notch signaling pathway|STAT protein import into nucleus|adenohypophysis development|aorta morphogenesis|artery morphogenesis|ascending aorta morphogenesis|auditory receptor cell differentiation|auditory receptor cell fate determination|cardiac neural crest cell development involved in outflow tract morphogenesis|cell adhesion|cell fate commitment|c…	cytoplasm|intracellular|nucleus
1430DGP12O2_P01	F4	Hif1a	GEA00012863	Hif1a_12863_i5	TCGACACAGCCTCGATATGAA	TTCCGGCTCATAACCCATCA	NM_010431.2	NM_010431.2	Hif1a	MOP1|bHLHe78|AA959795|HIF1alpha	hypoxia inducible factor 1, alpha subunit	DNA binding|DNA binding|Hsp90 protein binding|histone acetyltransferase binding|histone deacetylase binding|protein binding|protein complex binding|protein heterodimerization activity|sequence-specific DNA binding|sequence-specific DNA binding transcription factor activity|sequence-specific DNA binding transcription factor activity|sequence-specific enhancer binding RNA polymerase II transcriptio…	angiogenesis|cartilage development|cell differentiation|cell differentiation|cellular iron ion homeostasis|collagen metabolic process|connective tissue replacement involved in inflammatory response wound healing|elastin metabolic process|embryonic hemopoiesis|embryonic placenta development|embryonic placenta development|epithelial to mesenchymal transition|glucose homeostasis|heart looping|hemogl…	cytoplasm|microtubule-based flagellum|nucleolus|nucleus|nucleus|transcription factor complex
1430DGP12O2_P01	G4	Hk2	GEA00048271	Hk2_48271_i2	AGAACCAGATCTACGCCATTCC	GCATTCGGCAATGTGGTCAA	NM_013820.3	NM_013820.3	Hk2	HKII|AI642394	hexokinase 2	ATP binding|glucose binding|hexokinase activity|hexokinase activity|kinase activity|nucleotide binding|phosphotransferase activity, alcohol group as acceptor|transferase activity	carbohydrate metabolic process|carbohydrate phosphorylation|carbohydrate phosphorylation|glucose metabolic process|glycolysis	mitochondrion
1430DGP12O2_P01	H4	Hmox1	GEA00039424	Hmox1_39424_i2	TCAAGCACAGGGTGACAGAA	ATCACCTGCAGCTCCTCAAA	NM_010442.2	NM_010442.2	Hmox1	HO1|HO-1|Hmox|Hemox|Hsp32|D8Wsu38e	heme oxygenase (decycling) 1	enzyme binding|heme binding|heme oxygenase (decyclizing) activity|metal ion binding|oxidoreductase activity|phospholipase D activity|protein homodimerization activity|signal transducer activity	DNA damage response, signal transduction resulting in induction of apoptosis|angiogenesis|anti-apoptosis|cell death|erythrocyte homeostasis|heme catabolic process|heme oxidation|intracellular signaling pathway|iron ion homeostasis|negative regulation of DNA binding|negative regulation of cell proliferation|negative regulation of mast cell cytokine production|negative regulation of mast cell degra…	caveola|cytosol|endoplasmic reticulum|microsome|nucleolus|nucleus|nucleus
1430DGP12O2_P01	A5	Id2	GEA00011761	Id2_11761_i0	GAACACGGACATCAGCATCC	AGCCACAGAGTACTTTGCTATCA	NM_010496.3	NM_010496.3	Id2	Idb2|C78922|bHLHb26|AI255428	inhibitor of DNA binding 2	ion channel binding|protein binding|protein dimerization activity	Peyer's patch development|adipose tissue development|bundle of His development|cell development|cell maturation|cellular response to lithium ion|cellular senescence|embryonic digestive tract morphogenesis|entrainment of circadian clock|enucleate erythrocyte differentiation|epithelial cell differentiation involved in mammary gland alveolus development|heart development|leukocyte differentiation|ly…	chromatin|cytoplasm|cytoplasm|cytosol|nucleus|nucleus|protein complex
1430DGP12O2_P01	B5	Ifit2	GEA00036805	Ifit2_36805_i1	TGCTTTGAGCGCTTTGACA	GCAGATTGCTCTCCAGTGAC	NM_008332.3	NM_008332.3	Ifit2	Ifi54|AV302338	interferon-induced protein with tetratricopeptide repeats 2	binding	cellular response to interferon-alpha
1430DGP12O2_P01	C5	Ifnb1	GEA00002635	Ifnb1_2635_e0	AGCTCCAAGAAAGGACGAACA	TGGATGGCAAAGGCAGTGTA	NM_010510.1	NM_010510.1	Ifnb1	Ifb|IFNB|IFN-beta	interferon beta 1, fibroblast	cytokine activity|cytokine receptor binding|transcription corepressor activity	activation of caspase activity|defense response|defense response to bacterium|induction of apoptosis|negative regulation of viral transcription|response to virus	extracellular region|extracellular space
1430DGP12O2_P01	D5	Ifng	GEA00002673	Ifng_2673_i0	GGCACAGTCATTGAAAGCCTA	GCCAGTTCCTCCAGATATCCA	NM_008337.3	NM_008337.3	Ifng	Ifg|IFN-g	interferon gamma	cytokine activity|interferon-gamma receptor binding	antigen processing and presentation|cell cycle arrest|defense response to bacterium|defense response to protozoan|endoplasmic reticulum unfolded protein response|immune response|inflammatory cell apoptosis|negative regulation of cell proliferation|negative regulation of growth of symbiont in host|negative regulation of growth of symbiont involved in interaction with host|negative regulation of my…	extracellular region|extracellular space|extracellular space|intracellular
1430DGP12O2_P01	E5	Ikzf1	GEA00011762	Ikzf1_11762_i5	GCATAAAGAGCGATGCCACAA	TCTGCCATCTCGTTGTGGTTA	NM_001025597.1	NM_001025597.1|NM_009578.2	Ikzf1	LyF-1|hlk-1|Ikaros|Zfpn1a1|Znfn1a1|KIAA4227|mKIAA4227|5832432G11Rik	IKAROS family zinc finger 1	DNA binding|metal ion binding|nucleic acid binding|promoter binding|protein binding|protein heterodimerization activity|sequence-specific DNA binding|sequence-specific DNA binding transcription factor activity|specific transcriptional repressor activity|transcription repressor activity|zinc ion binding	B cell differentiation|Peyer's patch development|T cell differentiation|cell cycle|chromatin modification|forebrain development|gland development|hemopoiesis|lymph node development|multicellular organismal development|natural killer cell differentiation|negative regulation of gene-specific transcription from RNA polymerase II promoter|negative regulation of transcription|positive regulation of NK…	centromeric heterochromatin|cytoplasm|intracellular|nucleus|transcription factor complex
1430DGP12O2_P01	F5	Il10	GEA00002698	Il10_2698_i1	AAAGGACCAGCTGGACAACA	TAAGGCTTGGCAACCCAAGTA	NM_010548.2	NM_010548.2	Il10	CSIF|Il-10	interleukin 10	cytokine activity|cytokine activity|interleukin-10 receptor binding	branching involved in embryonic placenta morphogenesis|defense response to bacterium|immune response|inflammatory response|negative regulation of B cell proliferation|negative regulation of apoptosis|negative regulation of chronic inflammatory response to antigenic stimulus|negative regulation of cytokine production|negative regulation of cytokine secretion involved in immune response|negative re…	extracellular region|extracellular space|extracellular space
1430DGP12O2_P01	G5	Il12a	GEA00002715	Il12a_2715_i3	AAACCAGCACATTGAAGACC	GGAAGAAGTCTCTCTAGTAGCC	NM_001159424.1	NM_001159424.1|NM_008351.2	Il12a	p35|Ll12a|Il-12a|IL-12p35|MGC151228|MGC151232	interleukin 12a	cytokine activity|cytokine activity|growth factor activity|interleukin-12 beta subunit binding|interleukin-12 receptor binding|interleukin-27 binding|protein heterodimerization activity	cell cycle arrest|cell migration|defense response to protozoan|immune response|negative regulation of smooth muscle cell proliferation|positive regulation of T cell mediated cytotoxicity|positive regulation of T cell proliferation|positive regulation of cell adhesion|positive regulation of interferon-gamma production|positive regulation of interferon-gamma production|positive regulation of lympho…	extracellular region|extracellular space|extracellular space|interleukin-12 complex|interleukin-12 complex|interleukin-12 complex
1430DGP12O2_P01	H5	Il12b	GEA00002723	Il12b_2723_i1	ATCGTTTTGCTGGTGTCTCC	GGAGTCCAGTCCACCTCTAC	NM_008352.2	NM_008352.2	Il12b	p40|Il-12b|Il12p40|Il-12p40	interleukin 12b	cytokine activity|cytokine receptor activity|interleukin-12 alpha subunit binding|interleukin-12 alpha subunit binding|protein binding|protein heterodimerization activity|protein homodimerization activity	T-helper cell differentiation|cell cycle arrest|cell migration|cell surface receptor linked signaling pathway|defense response to protozoan|defense response to protozoan|natural killer cell activation|natural killer cell activation involved in immune response|negative regulation of growth of symbiont in host|negative regulation of inflammatory response to antigenic stimulus|negative regulation of…	extracellular region|extracellular space|extracellular space|interleukin-12 complex|interleukin-12 complex|interleukin-12 complex|membrane
1430DGP12O2_P01	A6	Il13	GEA00002706	Il13_2706_i0	AGCTTATTGAGGAGCTGAGCAA	CCAGGTCCACACTCCATACC	NM_008355.3	NM_008355.3	Il13	Il-13	interleukin 13	cytokine activity|cytokine receptor binding|interleukin-13 receptor binding	immune response|negative regulation of transforming growth factor-beta production|positive regulation of B cell proliferation|positive regulation of cell proliferation|positive regulation of immunoglobulin production|positive regulation of ion transport|positive regulation of macrophage activation|positive regulation of protein secretion|regulation of proton transport|response to nicotine	extracellular region|extracellular space|extracellular space
1430DGP12O2_P01	B6	Il15	GEA00002752	Il15_2752_i6	CGTGCTCTACCTTGCAAACA	TTTCTCCTCCAGCTCCTCAC	NM_008357.1	NM_008357.1	Il15	AI503618	interleukin 15	cytokine activity|cytokine activity|cytokine receptor binding	NK T cell proliferation|extrathymic T cell selection|immune response|lymph node development|negative regulation of smooth muscle cell proliferation|positive regulation of T cell proliferation|positive regulation of immune response|positive regulation of natural killer cell differentiation|positive regulation of natural killer cell differentiation|positive regulation of natural killer cell prolife…	extracellular region|extracellular space
1430DGP12O2_P01	C6	Il17a	GEA00002739	Il17a_2739_i0	TGAGTCCAGGGAGAGCTTCA	CGCTGCTGCCTTCACTGTA	NM_010552.3	NM_010552.3	Il17a	Il17|Ctla8|IL-17|Ctla-8|IL-17A	interleukin 17A	cytokine activity	cellular response to interleukin-1|fibroblast activation|inflammatory response|positive regulation of cytokine production involved in inflammatory response|positive regulation of cytokine production involved in inflammatory response|positive regulation of interleukin-23 production|positive regulation of osteoclast differentiation|positive regulation of transcription from RNA polymerase II promote…	external side of plasma membrane|extracellular region|extracellular space
1430DGP12O2_P01	D6	Il17f	GEA00002760	Il17f_2760_i0	AAGCAGCCATTGGAGAAACC	GGCAAGTCCCAACATCAACA	NM_145856.2	NM_145856.2	Il17f	C87042|IL-17F	interleukin 17F	cytokine activity|cytokine binding|cytokine receptor binding|protein homodimerization activity	cartilage development|cytokine biosynthetic process|inflammatory response|lymphotoxin A biosynthetic process|negative regulation of angiogenesis|positive regulation of cytokine production involved in inflammatory response|positive regulation of cytokine production involved in inflammatory response|positive regulation of transcription from RNA polymerase II promoter|positive regulation of transcri…	extracellular region|extracellular space
1430DGP12O2_P01	E6	Il18	GEA00002767	Il18_2767_i0	CAAAGAAAGCCGCCTCAAAC	GACGCAAGAGTCTTCTGACA	NM_008360.1	NM_008360.1	Il18	Igif|Il-18	interleukin 18	cytokine activity	T-helper 1 type immune response|T-helper 1 type immune response|angiogenesis|angiogenesis|cellular response to peptide hormone stimulus|detection of mechanical stimulus involved in sensory perception of pain|immune response|induction of apoptosis via death domain receptors|interferon-gamma biosynthetic process|interleukin-13 biosynthetic process|positive regulation of activated T cell proliferati…	apical plasma membrane|cytoplasm|extracellular region|extracellular space|extracellular space
1430DGP12O2_P01	F6	Il1b	GEA00002825	Il1b_2825_i1	TGGCAACTGTTCCTGAACTCA	GGGTCCGTCAACTTCAAAGAAC	NM_008361.3	NM_008361.3	Il1b	Il-1b|IL-1beta	interleukin 1 beta	cytokine activity|cytokine activity|growth factor activity|interleukin-1 receptor binding|protein domain specific binding	activation of MAPK activity|aging|anti-apoptosis|cytokine-mediated signaling pathway|elevation of cytosolic calcium ion concentration|fever|immune response|inflammatory response|leukocyte migration|memory|negative regulation of MAP kinase activity|negative regulation of adiponectin secretion|negative regulation of cell proliferation|negative regulation of glucose transport|negative regulation of …	extracellular region|extracellular space|extracellular space|stored secretory granule|vesicle
1430DGP12O2_P01	G6	Il2	GEA00002849	Il2_2849_i1	CCCAGGATGCTCACCTTCAAA	CCGCAGAGGTCCAAGTTCA	NM_008366.3	NM_008366.3	Il2	Il-2	interleukin 2	carbohydrate binding|cytokine activity|cytokine activity|cytokine activity|glycosphingolipid binding|growth factor activity|interleukin-2 receptor binding|interleukin-2 receptor binding|kappa-type opioid receptor binding|protein binding	G-protein coupled receptor protein signaling pathway|activation of protein kinase C activity by G-protein coupled receptor protein signaling pathway|elevation of cytosolic calcium ion concentration|immune response|negative regulation of B cell apoptosis|negative regulation of heart contraction|negative regulation of inflammatory response|negative regulation of lymphocyte proliferation|negative re…	extracellular region|extracellular space|extracellular space
1430DGP12O2_P01	H6	Il20	GEA00002858	Il20_2858_i3	GTGGGGAAGAAGCAATGGAGAA	CTTTACCACCGCTGCCTGAA	NM_021380.1	NM_021380.1	Il20	Zcyto10|MGC130536	interleukin 20	cytokine activity|interleukin-20 receptor binding|receptor binding	STAT protein nuclear translocation|hemopoiesis	cellular_component|extracellular region|extracellular space
1430DGP12O2_P01	A7	Il21	GEA00002873	Il21_2873_i1	GATCCTGAACTTCTATCAGCTCCA	GGCCTTCTGAAAACAGGCAAA	NM_021782.2	NM_021782.2	Il21		interleukin 21	cytokine activity|cytokine receptor binding|interleukin-2 receptor binding	B cell apoptosis|cell maturation|immune response|positive regulation of B cell differentiation|positive regulation of T cell proliferation|positive regulation of interferon-gamma biosynthetic process|positive regulation of interleukin-10 production|positive regulation of natural killer cell cytokine production|positive regulation of natural killer cell differentiation|positive regulation of natur…	extracellular region|extracellular space
1430DGP12O2_P01	B7	Il22	GEA00002865	Il22_2865_i2	TGGTGCCTTTCCTGACCAAA	TCTGGATGTTCTGGTCGTCAC	NM_016971.2	NM_054079.2|NM_016971.2	Il22	IL-22|Iltif|ILTIFa|MGC129416|MGC129417	interleukin 22	cytokine activity|protein binding	oxygen and reactive oxygen species metabolic process|positive regulation of transcription from RNA polymerase II promoter|positive regulation of transcription from RNA polymerase II promoter|regulation of tyrosine phosphorylation of Stat3 protein	extracellular region|extracellular space
1430DGP12O2_P01	C7	Il23a	GEA00002888	Il23a_2888_i0	CTGCATGCTAGCCTGGAAC	ACTGGATACGGGGCACATTA	NM_031252.2	NM_031252.2	Il23a	p19|IL-23	interleukin 23, alpha subunit p19	cytokine activity|protein binding	T cell proliferation|immune response|inflammatory response|innate immune response|response to virus|tissue remodeling	extracellular region|extracellular space
1430DGP12O2_P01	D7	Il27	GEA00002915	Il27_2915_i2	CCCAATGTTTCCCTGACTTTCC	CGAAGTGTGGTAGCGAGGAA	NM_145636.1	NM_145636.1	Il27	p28|Il30|IL-27|IL-27p28	interleukin 27	cytokine activity|interleukin-27 receptor binding|protein binding|receptor binding	inflammatory response|innate immune response|positive regulation of interferon-gamma biosynthetic process|regulation of T cell proliferation|regulation of T-helper 1 cell differentiation	extracellular region|extracellular space
1430DGP12O2_P01	E7	Il2ra	GEA00002945	Il2ra_2945_i1	TGCGTTGCTTAGGAAACTCC	CTGGTGTTCAAGTTGAGCTGTA	NM_008367.3	NM_008367.3	Il2ra	CD25|Il2r|Ly-43|MGC130561	interleukin 2 receptor, alpha chain	drug binding|interleukin-2 binding|interleukin-2 receptor activity|interleukin-2 receptor activity|receptor activity	T cell homeostasis|activation-induced cell death of T cells|cytokine-mediated signaling pathway|inflammatory response to antigenic stimulus|negative regulation of T cell proliferation|negative regulation of defense response to virus|negative regulation of immune response|negative regulation of inflammatory response|negative regulation of lymphocyte proliferation|positive regulation of T cell diff…	cell surface|external side of plasma membrane|integral to membrane|membrane|plasma membrane
1430DGP12O2_P01	F7	Il3	GEA00002927	Il3_2927_i1	ACTCAAAACTGATGATGAAGGAC	TCTCCTTGGCTTTCCACGAA	NM_010556.4	NM_010556.4	Il3	BPA|PSF|HCGF|Il-3|MCGF|Csfmu	interleukin 3	cytokine activity|cytokine activity|growth factor activity|interleukin-3 receptor binding	cytokine-mediated signaling pathway|hemopoiesis|immune response|myeloid cell apoptosis|negative regulation of apoptosis|negative regulation of autophagy|negative regulation of mast cell apoptosis|positive regulation of DNA replication|positive regulation of JNK cascade|positive regulation of JNK cascade|positive regulation of cell proliferation|positive regulation of cell proliferation|positive r…	extracellular region|extracellular space|extracellular space
1430DGP12O2_P01	G7	Il33	GEA00002980	Il33_2980_i1	GGTCCCGCCTTGCAAAATA	AGAACGGAGTCTCATGCAGTA	NM_133775.2	NM_001164724.1|NM_133775.2	Il33	Il-33|Il1f11|NF-HEV|9230117N10Rik	interleukin 33	cytokine activity|cytokine activity|cytokine activity	negative regulation of T-helper 1 type immune response|negative regulation of immunoglobulin secretion|negative regulation of interferon-gamma production|negative regulation of leukocyte migration|positive regulation of chemokine secretion|positive regulation of chemokine secretion|positive regulation of immunoglobulin secretion|positive regulation of inflammatory response|positive regulation of …	extracellular region|extracellular space|nucleus
1430DGP12O2_P01	H7	Il4	GEA00007672	Il4_7672_i1	ACGGAGATGGATGTGCCAAA	GCACCTTGGAAGCCCTACA	NM_021283.2	NM_021283.2	Il4	Il-4	interleukin 4	cytokine activity|cytokine receptor binding|growth factor activity|interleukin-4 receptor binding|transcription activator activity|transcription repressor activity	B cell activation|immune response|negative regulation of acute inflammatory response|negative regulation of apoptosis|negative regulation of chronic inflammatory response|negative regulation of nitric oxide biosynthetic process|negative regulation of osteoclast differentiation|negative regulation of transcription|positive regulation of B cell activation|positive regulation of B cell proliferation…	extracellular region|extracellular space|extracellular space
1430DGP12O2_P01	A8	Il5	GEA00002969	Il5_2969_i1	GATGAGGCTTCCTGTCCCTA	TTCAGTATGTCTAGCCCCTGAA	NM_010558.1	NM_010558.1	Il5	Il-5	interleukin 5	cytokine activity|cytokine activity|growth factor activity|interleukin-5 receptor binding	cytokine-mediated signaling pathway|immune response|positive regulation of B cell proliferation|positive regulation of JAK-STAT cascade|positive regulation of cell proliferation|positive regulation of eosinophil differentiation|positive regulation of peptidyl-tyrosine phosphorylation	extracellular region|extracellular space|soluble fraction
1430DGP12O2_P01	B8	Il6	GEA00003392	Il6_3392_i0	CCAGAAACCGCTATGAAGTTCC	GTTGTCACCAGCATCAGTCC	NM_031168.1	NM_031168.1	Il6	Il-6	interleukin 6	cytokine activity|cytokine activity|growth factor activity|interleukin-6 receptor binding|interleukin-6 receptor binding|protein binding|receptor binding	acute-phase response|branching involved in salivary gland morphogenesis|branching involved in salivary gland morphogenesis|cell redox homeostasis|cytokine-mediated signaling pathway|defense response to protozoan|defense response to virus|endocrine pancreas development|epithelial cell proliferation involved in salivary gland morphogenesis|glucagon secretion|hepatic immune response|immune response|…	external side of plasma membrane|extracellular region|extracellular space|extracellular space|interleukin-6 receptor complex
1430DGP12O2_P01	C8	Il9	GEA00002976	Il9_2976_i2	CAGCTGCTTGTGTCTCTCC	TGGCATTGGTCAGCTGTAAC	NM_008373.1	NM_008373.1	Il9	P40|Il-9	interleukin 9	cytokine activity|cytokine receptor binding|growth factor activity|interleukin-9 receptor binding	immune response|positive regulation of cell growth|positive regulation of interleukin-5 biosynthetic process	extracellular region|extracellular space|soluble fraction
1430DGP12O2_P01	D8	Irf4	GEA00013411	Irf4_13411_i5	TCCCCATTGAGCCAAGCATA	CGAGGATGTCCCGGTAATACA	NM_013674.1	NM_013674.1	Irf4	Spip|IRF-4|LSIRF|AI385587	interferon regulatory factor 4	DNA binding|sequence-specific DNA binding transcription factor activity|transcription activator activity	histone H3 acetylation|histone H4 acetylation|myeloid dendritic cell differentiation|positive regulation of DNA binding|positive regulation of gene-specific transcription from RNA polymerase II promoter|positive regulation of interleukin-10 biosynthetic process|positive regulation of interleukin-13 biosynthetic process|positive regulation of interleukin-2 biosynthetic process|positive regulation …	cytoplasm|nuclear nucleosome|nucleus
1430DGP12O2_P01	E8	Irf8	GEA00011764	Irf8_11764_i5	TGCCACTGGTGACCGGATA	AGCTGATGACCATCTGGGAGAA	NM_008320.3	NM_008320.3	Irf8	Myls|ICSBP|IRF-8|Icsbp1|AI893568	interferon regulatory factor 8	DNA binding|protein binding|sequence-specific DNA binding transcription factor activity	cellular response to lipopolysaccharide|defense response to bacterium|defense response to protozoan|immune response|myeloid cell differentiation|negative regulation of growth of symbiont in host|phagocytosis|positive regulation of interferon-gamma production|positive regulation of interleukin-12 production|positive regulation of transcription, DNA-dependent|regulation of transcription|regulation …	nucleus
1430DGP12O2_P01	F8	Isg15	GEA00035591	Isg15_35591_i0	TTCCAGGGGACCTAGAGCTA	GACACCAGGAAATCGTTACCC	NM_015783.3	NM_015783.3	Isg15	G1p2|IP17|Irfp|UCRP|IGI15|MGC18616|MGC103144|MGC130321	ISG15 ubiquitin-like modifier	protein binding|protein tag	ISG15-protein conjugation|ISG15-protein conjugation|modification-dependent protein catabolic process|response to virus	cytoplasm|extracellular region
1430DGP12O2_P01	G8	Ldhal6b	GEA00013228	Ldhal6b_13228_e0	AGGAAGACGCATCCAGTTACC	ATACAAGGCACGCTGAGGAA	NM_175349.2	NM_175349.2	Ldhal6b	LDHL|Ldhal|AI326310|4933402O15Rik	lactate dehydrogenase A-like 6B	L-lactate dehydrogenase activity|molecular_function|oxidoreductase activity	biological_process|glycolysis|oxidation-reduction process	mitochondrion
1430DGP12O2_P01	H8	Lef1	GEA00011767	Lef1_11767_i3	ACACATCCCGTCAGATGTCA	GGGTAGAAGGTGGGGATTTCA	NM_010703.3	NM_010703.3	Lef1	Lef-1|AI451430|3000002B05	lymphoid enhancer binding factor 1	C2H2 zinc finger domain binding|DNA binding|armadillo repeat domain binding|beta-catenin binding|caspase inhibitor activity|chromatin binding|enhancer binding|estrogen receptor activity|estrogen receptor binding|gamma-catenin binding|histone binding|promoter binding|promoter binding|sequence-specific DNA binding|sequence-specific DNA binding transcription factor activity|sequence-specific DNA bin…	B cell proliferation|BMP signaling pathway|T cell receptor V(D)J recombination|Wnt receptor signaling pathway|Wnt receptor signaling pathway|Wnt receptor signaling pathway|Wnt receptor signaling pathway|alpha-beta T cell differentiation|anatomical structure regression|apoptosis involved in morphogenesis|canonical Wnt receptor signaling pathway|cell chemotaxis|cell development|cell differentiation…	cytoplasm|cytoplasm|nucleus|nucleus|protein-DNA complex|transcription factor complex|transcription factor complex
1430DGP12O2_P01	A9	Mafb	GEA00011768	Mafb_11768_e0	TGATCCGCCTGAAGCAGAA	CTGCTGGACGCGTTTATACC	NM_010658.3	NM_010658.3	Mafb	kr|Krml|Krml1|Kreisler	v-maf musculoaponeurotic fibrosarcoma oncogene family, protein B (avian)	DNA binding|protein binding|sequence-specific DNA binding|sequence-specific DNA binding transcription factor activity|transcription factor binding	brain segmentation|inner ear morphogenesis|negative regulation of erythrocyte differentiation|positive regulation of transcription from RNA polymerase II promoter|regulation of transcription|regulation of transcription from RNA polymerase II promoter|regulation of transcription, DNA-dependent|respiratory gaseous exchange|rhombomere 5 development|rhombomere 6 development|segment specification|tran…	nucleus|transcription factor complex
1430DGP12O2_P01	B9	Mcl1	GEA00011769	Mcl1_11769_i1	AAACGGGACTGGCTTGTCA	CCGCCTTCTAGGTCCTGTAC	NM_008562.3	NM_008562.3	Mcl1	Mcl-1|AW556805	myeloid cell leukemia sequence 1	BH domain binding|protein binding|protein dimerization activity|protein heterodimerization activity	apoptosis|cell differentiation|multicellular organismal development|negative regulation of apoptosis|negative regulation of apoptosis|regulation of apoptosis|response to cytokine stimulus	cytoplasm|integral to membrane|membrane|mitochondrion|mitochondrion|nucleus
1430DGP12O2_P01	C9	Myc	GEA00011771	Myc_11771_i1	AGTGCTGCATGAGGAGACA	TCTCCACAGACACCACATCAA	NM_010849.4	NM_001177354.1|NM_001177353.1|NM_001177352.1|NM_010849.4	Myc	Myc2|Nird|Niard|bHLHe39|AU016757	myelocytomatosis oncogene	DNA binding|DNA binding|E-box binding|core promoter proximal region sequence-specific DNA binding|double-stranded DNA binding|identical protein binding|protein binding|protein complex binding|protein dimerization activity|protein heterodimerization activity|repressing transcription factor binding|sequence-specific DNA binding|sequence-specific DNA binding transcription factor activity|transcripti…	B cell apoptotic process|DNA-dependent transcription, initiation|MAPK cascade|Wnt receptor signaling pathway|activation of cysteine-type endopeptidase activity involved in apoptotic process|apoptotic DNA fragmentation|branching involved in ureteric bud morphogenesis|canonical Wnt receptor signaling pathway|cell cycle arrest|cellular iron ion homeostasis|cellular response to drug|cellular response…	axon|cytoplasm|nuclear body|nucleolus|nucleoplasm|nucleus|nucleus|protein complex|spindle
1430DGP12O2_P01	D9	Ncf1	GEA00045480	Ncf1_45480_i4	GTGCCCAAAGATGGCAAGAA	AGTCAGCAATGGCCCGATA	NM_010876.3	NM_010876.3	Ncf1	NOXO2|Ncf-1|p47phox|p47<phox>	neutrophil cytosolic factor 1	phosphoinositide binding|protein binding|superoxide-generating NADPH oxidase activity|superoxide-generating NADPH oxidase activity|superoxide-generating NADPH oxidase activity|superoxide-generating NADPH oxidase activity	NADP catabolic process|apoptosis|cell communication|cell proliferation|cellular defense response|defense response to Gram-positive bacterium|defense response to bacterium|defense response to fungus|hydrogen peroxide biosynthetic process|inflammatory response|leukocyte mediated cytotoxicity|leukotriene metabolic process|metabolic process|negative regulation of smooth muscle contraction|neutrophil …	Golgi apparatus|NADPH oxidase complex|cytoplasm|cytosol|cytosol|cytosol|dendrite|membrane fraction|neuronal cell body|plasma membrane|rough endoplasmic reticulum
1430DGP12O2_P01	E9	Nfil3	GEA00018213	Nfil3_18213_i0	TACAGCCGCCCTTTCTTTTCC	GTTGTCCGGCACAGGGTAAA	NM_017373.3	NM_017373.3	Nfil3	E4BP4|AV225605	nuclear factor, interleukin 3, regulated	DNA binding|protein dimerization activity|sequence-specific DNA binding|sequence-specific DNA binding transcription factor activity|transcription regulator activity	circadian rhythm|regulation of transcription|regulation of transcription, DNA-dependent|rhythmic process|transcription|transcription, DNA-dependent	nucleus
1430DGP12O2_P01	F9	Nos2	GEA00013195	Nos2_13195_i25	GAGGAGCAGGTGGAAGACTA	GGAAAAGACTGCACCGAAGATA	NM_010927.3	NM_010927.3	Nos2	iNOS|Nos-2|Nos2a|i-NOS|NOS-II	nitric oxide synthase 2, inducible	FMN binding|NADP or NADPH binding|arginine binding|cAMP-dependent protein kinase regulator activity|calmodulin binding|flavin adenine dinucleotide binding|heme binding|iron ion binding|metal ion binding|nitric-oxide synthase activity|nitric-oxide synthase activity|oxidoreductase activity|protein binding|protein homodimerization activity|protein homodimerization activity|tetrahydrobiopterin binding	G-protein signaling, coupled to cGMP nucleotide second messenger|arginine catabolic process|arginine catabolic process|blood vessel remodeling|cGMP-mediated signaling|defense response to bacterium|defense response to bacterium|inflammatory response|intracellular protein kinase cascade|nitric oxide biosynthetic process|nitric oxide biosynthetic process|ovulation from ovarian follicle|oxidation-red…	cortical cytoskeleton|cytoplasm|cytoplasm|cytosol|cytosol|intracellular|nucleus|perinuclear region of cytoplasm|peroxisome
1430DGP12O2_P01	G9	Notch1	GEA00011772	Notch1_11772_i4	GGACGGCGTGAATACCTACA	GACATTCGTCCACATCCTCTGTA	NM_008714.3	NM_008714.3	Notch1	N1|Mis6|Tan1|lin-12|9930111A19Rik	notch 1	RNA polymerase II transcription factor binding transcription factor activity involved in positive regulation of transcription|calcium ion binding|chromatin DNA binding|chromatin binding|core promoter binding|enzyme binding|enzyme inhibitor activity|metal ion binding|protein binding|receptor activity|sequence-specific DNA binding|sequence-specific DNA binding transcription factor activity	Notch signaling involved in heart development|Notch signaling involved in heart development|Notch signaling involved in heart development|Notch signaling pathway|Notch signaling pathway|Notch signaling pathway|Notch signaling pathway|Notch signaling pathway involved in regulation of secondary heart field cardioblast proliferation|anagen|aortic valve morphogenesis|arterial endothelial cell differe…	Golgi apparatus|MAML1-RBP-Jkappa- ICN1 complex|acrosomal vesicle|cell surface|cytoplasm|integral to membrane|integral to plasma membrane|membrane|nucleus|nucleus|nucleus|plasma membrane|plasma membrane
1430DGP12O2_P01	H9	Nqo1	GEA00012898	Nqo1_12898_i2	AAGCTGCAGACCTGGTGATA	ACGAGCACTCTCTCAAACCA	NM_008706.5	NM_008706.5	Nqo1	Dtd|Ox1|Qr1|Dia4|Nmo1|Ox-1|Nmo-1|Nmor1|AV001255	NAD(P)H dehydrogenase, quinone 1	NAD(P)H dehydrogenase (quinone) activity|NAD(P)H dehydrogenase (quinone) activity|coenzyme binding|electron carrier activity|oxidoreductase activity	negative regulation of catalytic activity|oxidation-reduction process|positive regulation of neuron apoptosis|response to oxidative stress	cytoplasm
1430DGP12O2_P01	A10	Pdia4	GEA00044858	Pdia4_44858_i2	TTGACTATGATGGCTCCAGGAC	CAGGTGGAGGTGTCCAATCA	NM_009787.2	NM_009787.2	Pdia4	Cai|Erp72|ERp-72|AI987846	protein disulfide isomerase associated 4	electron carrier activity|isomerase activity|protein binding|protein disulfide isomerase activity|protein disulfide oxidoreductase activity	cell redox homeostasis|glycerol ether metabolic process	endoplasmic reticulum|endoplasmic reticulum lumen
1430DGP12O2_P01	B10	Ptgs2	GEA00012915	Ptgs2_12915_i8	CTTCTCCCTGAAGCCGTACA	TGTCACTGTAGAGGGCTTTCAA	NM_011198.3	NM_011198.3	Ptgs2	COX2|Cox-2|PHS-2|Pghs2|TIS10|PGHS-2	prostaglandin-endoperoxide synthase 2	enzyme binding|heme binding|lipid binding|metal ion binding|oxidoreductase activity|oxidoreductase activity, acting on single donors with incorporation of molecular oxygen, incorporation of two atoms of oxygen|peroxidase activity|prostaglandin-endoperoxide synthase activity|prostaglandin-endoperoxide synthase activity|protein homodimerization activity	anagen|angiogenesis|bone mineralization|brown fat cell differentiation|cyclooxygenase pathway|cyclooxygenase pathway|decidualization|embryo implantation|fatty acid biosynthetic process|fatty acid metabolic process|inflammatory response|keratinocyte differentiation|learning|lipid metabolic process|maintenance of blood-brain barrier|memory|negative regulation of calcium ion transport|negative regul…	caveola|cytoplasm|cytoplasm|endoplasmic reticulum|intracellular membrane-bounded organelle|membrane|neuron projection|neuron projection|nucleus|protein complex
1430DGP12O2_P01	C10	Rorc	GEA00003469	Rorc_3469_i6	TGGAGCTCTGCCAGAATGAC	GGCCCTGCACATTCTGACTA	NM_011281.2	NM_011281.2	Rorc	TOR|Thor|Nr1f3|RORgamma	RAR-related orphan receptor gamma	DNA binding|ligand-dependent nuclear receptor activity|metal ion binding|receptor activity|sequence-specific DNA binding|sequence-specific DNA binding transcription factor activity|steroid hormone receptor activity|zinc ion binding	T cell differentiation in thymus|alpha-beta T cell differentiation|cell differentiation|lymph node development|mucosal-associated lymphoid tissue development|protein phosphorylation|regulation of transcription|regulation of transcription, DNA-dependent|transcription	nucleus
1430DGP12O2_P01	D10	Runx3	GEA00013435	Runx3_13435_i2	AACCAAGTGGCCAGGTTCAA	ACGGTGATTGTGAGCGTGAA	NM_019732.2	NM_019732.2	Runx3	AML2|Cbfa3|Pebp2a3	runt related transcription factor 3	ATP binding|DNA binding|sequence-specific DNA binding transcription factor activity	axon guidance|cell maturation|hair follicle morphogenesis|induction of apoptosis|negative regulation of cell cycle|negative regulation of epithelial cell proliferation|neuron projection development|regulation of transcription|regulation of transcription, DNA-dependent|transcription	nucleus
1430DGP12O2_P01	E10	Sfpi1	GEA00011781	Sfpi1_11781_i2	AACAGATGCACGTCCTCGATA	CATCCGGGGCATGTAGGAA	NM_011355.1	NM_011355.1	Sfpi1	Dis1|PU.1|Spi1|Dis-1|Spi-1|Sfpi-1|Tcfpu1|Tfpu.1	SFFV proviral integration 1	DNA binding|RNA binding|protein binding|sequence-specific DNA binding|sequence-specific DNA binding transcription factor activity|sequence-specific DNA binding transcription factor activity|transcription activator activity	anatomical structure regression|erythrocyte differentiation|granulocyte differentiation|induction of apoptosis|lymphocyte differentiation|lymphoid progenitor cell differentiation|macrophage differentiation|myeloid dendritic cell differentiation|myeloid leukocyte differentiation|positive regulation of gene-specific transcription|positive regulation of transcription, DNA-dependent|regulation of ery…	nuclear chromatin|nucleus|transcription factor complex
1430DGP12O2_P01	F10	Slc2a1	GEA00044999	Slc2a1_44999_i7	GCTGTGCTGTGCTCATGAC	GATGGCCACGATGCTCAGATA	NM_011400.3	NM_011400.3	Slc2a1	Glut1|Glut-1	solute carrier family 2 (facilitated glucose transporter), member 1	D-glucose transmembrane transporter activity|D-glucose transmembrane transporter activity|dehydroascorbic acid transporter activity|dehydroascorbic acid transporter activity|glucose transmembrane transporter activity|kinase binding|protein binding|substrate-specific transmembrane transporter activity|transporter activity|xenobiotic transporter activity	carbohydrate transport|dehydroascorbic acid transport|dehydroascorbic acid transport|glucose transport|glucose transport|hexose transmembrane transport|transmembrane transport|transport|xenobiotic transport	basolateral plasma membrane|caveola|cell-cell junction|cytoplasm|cytoplasm|integral to membrane|intracellular|membrane|plasma membrane|plasma membrane
1430DGP12O2_P01	G10	Socs1	GEA00012647	Socs1_12647_e1	ATCCGCGTGCACTTCCA	AGCTCGAAAAGGCAGTCGAA	NM_009896.2	NM_009896.2	Socs1	JAB|Cish1|Cish7|SSI-1|SOCS-1	suppressor of cytokine signaling 1	insulin-like growth factor receptor binding|kinase inhibitor activity|protein binding|protein kinase binding	JAK-STAT cascade|cytokine-mediated signaling pathway|cytokine-mediated signaling pathway|fat cell differentiation|intracellular signaling pathway|negative regulation of JAK-STAT cascade|negative regulation of insulin receptor signaling pathway|negative regulation of signal transduction|negative regulation of tyrosine phosphorylation of Stat3 protein|regulation of catalytic activity|regulation of …	cellular_component
1430DGP12O2_P01	H10	Socs3	GEA00012643	Socs3_12643_i0	GCCGGAGATTTCGCTTCG	ACTTGCTGTGGGTGACCAT	NM_007707.3	NM_007707.3	Socs3	Cis3|Ef10|Ssi3|Cish3|EF-10|SSI-3	suppressor of cytokine signaling 3	protein binding	JAK-STAT cascade|branching involved in embryonic placenta morphogenesis|intracellular protein kinase cascade|intracellular signaling pathway|negative regulation of insulin receptor signaling pathway|negative regulation of signal transduction|placenta blood vessel development|positive regulation of cell differentiation|positive regulation of cell differentiation|regulation of cell differentiation|…	cytoplasm
1430DGP12O2_P01	A11	Sod2	GEA00039948	Sod2_39948_i3	AAGGAGCAAGGTCGCTTACA	AATCCCCAGCAGCGGAATAA	NM_013671.3	NM_013671.3	Sod2	MnSOD|Sod-2|MGC6144	superoxide dismutase 2, mitochondrial	DNA binding|identical protein binding|manganese ion binding|metal ion binding|oxidoreductase activity|oxygen binding|superoxide dismutase activity|superoxide dismutase activity|superoxide dismutase activity	age-dependent response to oxidative stress|age-dependent response to reactive oxygen species|anti-apoptosis|apoptosis|detection of oxygen|erythrophore differentiation|glutathione metabolic process|heart development|hemopoiesis|hydrogen peroxide biosynthetic process|hydrogen peroxide metabolic process|iron ion homeostasis|liver development|locomotory behavior|mitochondrion organization|negative re…	cytoplasm|mitochondrial inner membrane|mitochondrial nucleoid|mitochondrion|mitochondrion|soluble fraction
1430DGP12O2_P01	B11	Spib	GEA00022810	Spib_22810_i1	CTGGATGGCCCACACTTAA	CCCCATCTGAATCTGGGTAAC	NM_019866.1	NM_019866.1	Spib	Spi-B	Spi-B transcription factor (Spi-1/PU.1 related)	DNA binding|sequence-specific DNA binding|sequence-specific DNA binding transcription factor activity	macrophage differentiation|regulation of transcription|regulation of transcription, DNA-dependent|transcription	microtubule cytoskeleton|nucleus|transcription factor complex
1430DGP12O2_P01	C11	Sqstm1	GEA00043389	Sqstm1_43389_i6	GCTGAAGGAAGCTGCCCTATA	TCTGGGAGAGGGACTCAATCA	NM_011018.2	NM_011018.2	Sqstm1	Osi|p62|A170|STAP|OSF-6	sequestosome 1	SH2 domain binding|metal ion binding|protein binding|protein homodimerization activity|protein kinase C binding|protein kinase binding|transcription cofactor activity|ubiquitin binding|zinc ion binding	anti-apoptosis|apoptosis|cell differentiation|induction of apoptosis by extracellular signals|positive regulation of protein phosphorylation|protein heterooligomerization|regulation of I-kappaB kinase/NF-kappaB cascade	cytoplasm|cytosol|endosome|nucleoplasm|nucleus
1430DGP12O2_P01	D11	Tbx21	GEA00003791	Tbx21_3791_i0	CAAGTTCAACCAGCACCAGAC	CCACGGTGAAGGACAGGAA	NM_019507.2	NM_019507.2	Tbx21	TBT1|Tbet|Tblym	T-box 21	DNA binding|sequence-specific DNA binding transcription factor activity	positive regulation of isotype switching to IgG isotypes|regulation of immune response|regulation of transcription|regulation of transcription, DNA-dependent|transcription	neuronal cell body|nucleus
1430DGP12O2_P01	E11	Tcf7	GEA00009958	Tcf7_9958_i8	AAGAGGCGGTCAAGGGAAAA	GGCCTTCTCCGGGTAAGTAC	NM_009331.3	NM_009331.3	Tcf7	Tcf1|TCF-1|AI465550	transcription factor 7, T-cell specific	DNA binding|promoter binding|sequence-specific DNA binding transcription factor activity	T cell receptor V(D)J recombination|Wnt receptor signaling pathway|alpha-beta T cell differentiation|cellular response to interleukin-4|embryonic digestive tract morphogenesis|embryonic genitalia morphogenesis|embryonic hindgut morphogenesis|neural tube development|regulation of apoptosis|regulation of cell proliferation|regulation of transcription|regulation of transcription, DNA-dependent|trans…	nucleus|nucleus
1430DGP12O2_P01	F11	Tcf7l2	GEA00013322	Tcf7l2_13322_i4	CAGCTGACGTAGACCCCAAA	GGGCGACAGCGGGTAATA	NM_009333.3	NM_001142924.1|NM_001142923.1|NM_001142922.1|NM_001142921.1|NM_001142920.1|NM_001142919.1|NM_001142918.1|NM_009333.3	Tcf7l2	Tcf4|TCF4B|TCF4E|Tcf-4|mTcf-4B|mTcf-4E	transcription factor 7-like 2, T-cell specific, HMG-box	DNA binding|RNA polymerase II transcription factor activity|beta-catenin binding|beta-catenin binding|gamma-catenin binding|nuclear hormone receptor binding|protein binding|protein kinase binding|sequence-specific DNA binding|sequence-specific DNA binding transcription factor activity|specific transcriptional repressor activity|transcription factor binding	Wnt receptor signaling pathway|anti-apoptosis|blood vessel development|canonical Wnt receptor signaling pathway involved in positive regulation of epithelial to mesenchymal transition|cell cycle arrest|cell proliferation|embryonic digestive tract morphogenesis|embryonic genitalia morphogenesis|embryonic hindgut morphogenesis|fat cell differentiation|glucose homeostasis|maintenance of DNA repeat e…	beta-catenin-TCF7L2 complex|cytosol|nucleoplasm|nucleus|nucleus|protein-DNA complex|transcription factor complex
1430DGP12O2_P01	G11	Xbp1	GEA00018065	Xbp1_18065_i1	CAGCAAGTGGTGGATTTGGAA	CAAGGCCGTGAGTTTTCTCC	NM_013842.2	NM_013842.2	Xbp1	TREB5|XBP-1|TREB-5|D11Ertd39e	X-box binding protein 1	DNA binding|protein dimerization activity|sequence-specific DNA binding|sequence-specific DNA binding transcription factor activity	endoplasmic reticulum unfolded protein response|epithelial cell maturation|epithelial cell maturation involved in salivary gland development|exocrine pancreas development|regulation of transcription|regulation of transcription, DNA-dependent|response to drug|response to electrical stimulus|serotonin secretion, neurotransmission|transcription|transcription from RNA polymerase II promoter	nucleus
1430DGP12O2_P01	H11	Zbtb10	GEA00041525	Zbtb10_41525_i2	CTGAAGCCTGCAGTGGTCAA	AAGTGCCAGGCATCAAACCA	NM_177660.3	NM_177660.3	Zbtb10	RINZF|AU021107|4832414A18	zinc finger and BTB domain containing 10	DNA binding	negative regulation of transcription from RNA polymerase II promoter	nucleus
1430DGP12O2_P01	A12	Zbtb46	GEA00018481	Zbtb46_18481_i1	GCTCTCCAGTACCTTCATTCC	CTCAGTGACCGTCAGGTCTA	NM_028125.3	NM_028125.3|NM_027656.2	Zbtb46	Btbd4|2610019F01Rik|4933406L05Rik	zinc finger and BTB domain containing 46	metal ion binding|molecular_function|nucleic acid binding|protein binding|zinc ion binding	biological_process|regulation of transcription|transcription	cellular_component|intracellular|nucleus
1430DGP12O2_P01	B12	Zbtb7b	GEA00018300	Zbtb7b_18300_i0	GGACGCGCTTCTTCCTACA	TGGGATTCCAATCAGGTCATCC	NM_009565.4	NM_009565.4	Zbtb7b	Thpok|Zfp67|c-Krox|MGC102577	zinc finger and BTB domain containing 7B	DNA binding|metal ion binding|nucleic acid binding|protein binding|protein homodimerization activity|sequence-specific DNA binding transcription factor activity|zinc ion binding	cell differentiation|multicellular organismal development|positive regulation of transcription from RNA polymerase II promoter|regulation of transcription|transcription	intracellular|nucleus
1430DGP12O2_P01	C12	Zfpm1	GEA00023029	Zfpm1_23029_i3	ATTCTACGGGAGCATCCAGAC	CATCCACCATCAGGGTCACA	NM_009569.3	NM_009569.3	Zfpm1	FOG|Fog1	zinc finger protein, multitype 1	DNA binding|metal ion binding|nucleic acid binding|protein binding|transcription corepressor activity|zinc ion binding	heart development|negative regulation of transcription from RNA polymerase II promoter|regulation of transcription|transcription	intracellular|nucleus
1430DGP12O2_P01	D12	NA
1430DGP12O2_P01	E12	NA
1430DGP12O2_P01	F12	NA
1430DGP12O2_P01	G12	NA
1430DGP12O2_P01	H12	NA
