# Supplementary material for: Functional genomics identifies negative regulatory nodes controlling phagocyte oxidative burst
Source: Nat Commun. 2015 Jul 21;6:7838. doi: 10.1038/ncomms8838 (PMC4518307; doi:10.1038/ncomms8838)
Supplement: Supplementary Data 3 — Metabolite profiling. Identification and quantification of polar metabolites from LC/MS spectral data. [file ncomms8838-s4.xls]

## Sheet: cells
Supplementary Data 3. Metabolite profiling.
			cell extract	cell extract	cell extract	cell extract	cell extract	cell extract	cell extract	cell extract	cell extract	cell extract	cell extract	cell extract	cell extract	cell extract	cell extract	cell extract	cell extract	cell extract	cell extract	cell extract	cell extract	cell extract	cell extract	cell extract	cell extract	cell extract	cell extract	cell extract	cell extract	cell extract	cell extract	cell extract	cell extract	cell extract	cell extract	cell extract
		shRNA	LacZ	LacZ	LacZ	LacZ	LacZ	LacZ	LacZ	LacZ	LacZ	Empty T	Empty T	Empty T	Empty T	Empty T	Empty T	Empty T	Empty T	Empty T	Pfkl #1	Pfkl #1	Pfkl #1	Pfkl #1	Pfkl #1	Pfkl #1	Pfkl #1	Pfkl #1	Pfkl #1	Pfkl #2	Pfkl #2	Pfkl #2	Pfkl #2	Pfkl #2	Pfkl #2	Pfkl #2	Pfkl #2	Pfkl #2
		Virus Lot	LSB49	LSB49	LSB49	LSB49	LSB49	LSB49	LSB49	LSB49	LSB49	LSB09	LSB09	LSB09	LSB09	LSB09	LSB09	LSB09	LSB09	LSB09	LSA77	LSA77	LSA77	LSA77	LSA77	LSA77	LSA77	LSA77	LSA77	LSB04	LSB04	LSB04	LSB04	LSB04	LSB04	LSB04	LSB04	LSB04
		Stimulation	untreated	untreated	untreated	IFNg+Zym	IFNg+Zym	IFNg+Zym	IFNg+Zym	IFNg+Zym	IFNg+Zym	untreated	untreated	untreated	IFNg+Zym	IFNg+Zym	IFNg+Zym	IFNg+Zym	IFNg+Zym	IFNg+Zym	untreated	untreated	untreated	IFNg+Zym	IFNg+Zym	IFNg+Zym	IFNg+Zym	IFNg+Zym	IFNg+Zym	untreated	untreated	untreated	IFNg+Zym	IFNg+Zym	IFNg+Zym	IFNg+Zym	IFNg+Zym	IFNg+Zym
		Stim Time (h)	0	0	0	4	4	4	20	20	20	0	0	0	4	4	4	20	20	20	0	0	0	4	4	4	20	20	20	0	0	0	4	4	4	20	20	20
Method	Metabolite	HMDB ID	1	2	3	4	5	6	7	8	9	10	11	12	13	14	15	16	17	18	19	20	21	22	23	24	25	26	27	28	29	30	31	32	33	34	35	36
CMH	2-aminoadipate	HMDB00510				13223.4	10061.9	13031.1	21986.2	20435	22486.8			10658.5	29978.6	29732.3	30237.8	31533.6	28481.5	44882.1				22608.3	21730.1	18214	27883.5	32227.6	28550.9				9806.33	11514.4	14425.8	27987.6	9662.38
CMH	3-hydroxykynurenate	HMDB00732
CMH	2-phosphoglycerate	HMDB00362	30229.4	17638.2	25811.6	75680.2	104424	117689	105053	95488.4	100858	35782.2	42989.1	35354.7	201169	246045	224003	147118	149736	163471	14838.9	14859.2	15970.1	123816	112589	107230	101798	111368	91443.8	11598.9	16717.2	14331.6	83987.3	80209.1	93997.6	83213.4	37583.3
CMH	alpha-glycerophosphate	HMDB00126	301482	296189	311292	331838	385692	368203	540544	486890	528503	620240	630080	661648	707811	763136	721248	853298	897122	845031	149735	137002	146752	275354	274012	279211	380633	408420	423270	116296	116990	110707	254675	253336	224299	262871	140986	6586.5
CMH	4-pyridoxate	HMDB00017
CMH	5-methyl-THF	HMDB01396																											185.864			185.83			185.389
CMH	aconitate	HMDB00072	50363.8	39617.6	45072.3	52040.5	67461.1	91125.9	17257.1	19713.6	12039.5	106881	97056.3	111248	93128.6	96480.2	99891.5	40035.8	73996	52696.1	68921.9	57265.1	62482.3	79028.1	72536.6	85120.3	30189	26639.2	21166.3	27012.1	31760.4	40860.1	63738.2	49245.5	60051.9	23363.7	11632.6
CMH	adenine	HMDB00034		9091.35		15427.7	10131.5	9211.24			5181.43	13178.8			72704.3	19867.3	14225.9	11635.3	34363.1	30506.7		11135.8	12325.6	43764.4	32278.2	39142.4	88097.4	100932	118224	11211.3	8649.98		57007.2	56780.3	69525.8	63040.9	33406.8
CMH	adenylosuccinate	HMDB00536						3758.76	30350.4	24659.4	17653.6				14805.6	23004.9	17918.6	38619.2	53162.7	47712.9							3623.42									3883.72
CMH	adipate	HMDB00448	76389	69319	78463.2	74248.8	85916.7	76183.8	70941	91523.5	60528.8	78358.8	88215.5	80977.7	84818.1	109465	91384.8	117910	173328	116865	95865.5	62374.1	68355.8	77019.4	67100.8	74034.2	109620	112305	90094.3	50411.5	50359.1	57316.4	74724.6	78249.3	75260.8	109238	73231.2	58550
CMH	alpha-ketoglutarate	HMDB00208					210915	192351	408943	385047	387146				348611	391537	368108	357151	358917	359041				208491		178141	415844	453887	433041				188751	150550		316861
CMH	AMP	HMDB00045	362920	282675	334180	392820	439319	383190	753202	704697	687343	337359	327024	363666	828112	847483	775026	1.75741e+06	2.05614e+06	1.70351e+06	313185	213579	215905	339176	324795	379754	367098	419636	371873	124041	147608	193359	298462	302527	271458	348978	154556	7236.11
CMH	ADP	HMDB01341	551873	573334	536791	635454	896155	983248	1.56999e+06	1.37496e+06	1.21583e+06	748870	710042	887789	1.49173e+06	1.7711e+06	1.77035e+06	2.04089e+06	2.33968e+06	2.26598e+06	454141	327856	316438	662667	692766	547034	876954	922266	800953	288774	312303	356641	771754	744232	619501	770999	350318	20835.3
CMH	cAMP	HMDB00058	5754.14		4593.28	10510.1	10591.8	8547.53	15439.1	9651.89	11697.1	5574.19	4446.91	5006.9	13936.3	13397.9	14308.3	11713.6	13254.8	9472.28	1852.81		4087.94	5804.16	4458.33	6322.66	5946.54	9478.63	10749.9				7234.32	6680.26	5394.45	3901.59	4993.11
CMH	CDP	HMDB01546	9566.66	6987.94	9848.31	10809.9	17839	17282.3	99971.2	82347.9	65240.8	10034.3	12095.1	10592.1	56863.9	63177	60401.5	92354.6	124685	108388	3312.11	5946.75	4731.4	10964.1	15609.3	16167.2	31774.8	33607.8	21555.3	5203.04	6504.26	6875.71	7990.73	10189.3	8734.11	21553.6	12080.2
CMH	citrate	HMDB00094	2.7971e+06	2.9947e+06	2.96482e+06	3.30805e+06	4.17604e+06	5.43343e+06	5.11662e+06	4.45343e+06	3.50722e+06	5.78348e+06	5.28891e+06	5.55063e+06	6.70413e+06	7.68656e+06	7.04335e+06	9.31393e+06	9.7743e+06	9.47999e+06	3.74596e+06	2.94808e+06	3.59545e+06	4.58854e+06	4.48739e+06	5.18022e+06	4.92976e+06	5.127e+06	4.60218e+06	2.17664e+06	2.3772e+06	2.36577e+06	3.64598e+06	4.31957e+06	3.72534e+06	5.54663e+06	2.58292e+06	107808
CMH	isocitrate	HMDB00193	143727	140679	132604	95464.5	118110	145582	34760.7	20297.6	21073.5	369290	290583	312289	231098	264059	228395	35537.9	23121	24950.8	225053	160299	158939	168847	183706	176714	30061.6	37181.6	34469	97985.2	106506	107673	127559	146387	143956	29455.8	21398.7	3783.14
CMH	CMP	HMDB00095	113137	74191.2	84762.1	90697.2	124382	161091	599549	266518	268250	90259.9	93818.5	109964	151588	166458	186528	420434	437107	422016	35267.5	14904.3	17766.6	22985.9	27587.9	23239.6	44128.8	47012.9	51664	17134.2	13677.6	15666.1	16898.4	15741.8	14374.2	27172.4	20247.3	2773.99
CMH	cystathionine	HMDB00099	7094.66	5384.01		8024.46	6729.94	8904.79	13410.6	16373	20187.7	11283.9	9454.7	9451.12	17270	10314	13341.3	11367.6	25805.2	19664.1	3977.02	4215.25		9718.33	9339.72	7598.53	16761.5	22352.3	21815.7				6504.57	4696.41	5964.86	14689.3	12296.8
CMH	cytidine	HMDB00089	106102	102392	96628.5	93968	104809	111497	657632	634261	554911	324213	331821	355420	482343	475467	522735	1.65356e+06	1.94447e+06	1.69869e+06	162017	134649	146989	74295.4	76332.7	84718.1	184706	174311	162616	81764.5	93842.1	93465.8	96446.5	98489.5	89941.4	136223	62810
CMH	dCMP	HMDB01202		2810.2	2914.93	6976.79	3993.66	5929.4	10896.4	10724.9	10277.4				14472.8	12751.8	13777.7	22419.3	32989.8	23090				5052.57		3564.28			4591.33							3367.69
CMH	DHAP/glyceraldehyde 3P	HMDB01473	53980.1	53193.8	48886.2	296999	246106	328284	1.38072e+06	1.36468e+06	1.13859e+06	55663	56030.3	42425	1.57859e+06	1.96745e+06	1.71126e+06	2.70566e+06	2.79953e+06	2.85307e+06	29862.2	35011.4		216072	232240	254590	527838	656017	565789	21744.1		21928.7	230487	218440	220027	407677	151830
CMH	dTMP	HMDB01227	1858.33	2393.87	2902.5		918.023					2230.09	2601.57	2415.93			1295.67						2574.26	700.391	1114.92							1671.94			743.318
CMH	erythrose-4-phosphate	HMDB01321	7999.02	6788.52	7046.01	20505.6	20579.6	19536.7	43509.1	41466.3	32570.4	15100.6	13106.8	13383.3	66758.5	81438.2	64199.8	46790.7	60736.3	43816.5			10358.3	38206.1	38622.3	40452.4	52001.9	53165.7	56320.1	7260.54	11208.6		26712.1	29841.9	27055.1	46641.9	22302.7	5141.98
CMH	hexose monophosphate	HMDB01401	109635	107705	81727.4	430154	478250	516488	1.34293e+06	1.21784e+06	1.1784e+06	121837	133582	127305	1.40272e+06	1.47303e+06	1.53132e+06	1.88922e+06	2.06832e+06	1.90266e+06	84246.1	94694.8	96881.1	970193	1.04741e+06	1.03089e+06	1.74796e+06	1.96324e+06	1.7745e+06	53797.8	70310.1	72932.8	688917	661489	621128	1.22692e+06	565439	48604.9
CMH	folate	HMDB00121	21184.5	22728.9	30085.5	13319.9	16968.5	32705.5	39953.8	26347.1	20998.3	23414.4	22134.6	15709.5	29508.3	36236.1	32197.5	32212	36048.6	27951.3	28060.1	19449.2	17747.2	22738.2	21727.9	30540.9	27821.1	39581.8	30310.7	23183.1	27502.1	24604.9	32333.5	27926.6	25982.8	31443.1	10815.5
CMH	fructose/glucose/galactose	HMDB00122	3.94792e+06	3.97838e+06	4.12158e+06	2.83613e+06	2.93519e+06	7.05291e+06	5.60764e+06	3.90427e+06	4.37583e+06	3.6461e+06	3.92928e+06	3.19473e+06	5.43691e+06	4.90023e+06	4.98214e+06	4.341e+06	4.66115e+06	4.0973e+06	4.99159e+06	4.23201e+06	5.23176e+06	5.21116e+06	6.0211e+06	5.28297e+06	7.34479e+06	9.43399e+06	7.15787e+06	5.76922e+06	6.19202e+06	6.24764e+06	7.78633e+06	8.3853e+06	6.45042e+06	6.62926e+06	2.95014e+06	93138.3
CMH	hexose diphosphate	HMDB01058	376723	478558	217787	1.07164e+06	1.44948e+06	1.50331e+06	1.10679e+07	1.02256e+07	9.09016e+06	339844	274513	295044	9.8026e+06	1.05822e+07	1.09882e+07	1.61827e+07	1.88347e+07	1.71348e+07	296052	320602	219632	1.07678e+06	1.0755e+06	939390	2.29361e+06	2.63075e+06	2.66922e+06	116797	99068.5	115985	1.03871e+06	859023	913130	1.83004e+06	726488	143996
CMH	fumarate/maleate	HMDB00134	453125	366986	312304	1.31769e+06	1.50361e+06	1.64712e+06	2.45294e+06	2.25705e+06	2.39139e+06	509290	471684	537462	2.27383e+06	2.31957e+06	2.49018e+06	3.11562e+06	3.18025e+06	3.0693e+06	232503	281933	281958	1.17042e+06	1.25943e+06	1.1723e+06	2.26438e+06	2.35522e+06	2.26416e+06	150416	162160	205369	1.11182e+06	1.16143e+06	1.13193e+06	2.11107e+06	1.26032e+06	88489.2
CMH	GDP	HMDB01201		25386.5	32458.1	27582.3	45192.8	45572.2	109005	86390.8	77780.4	46324.6	43085.2	35948.3	111553	133761	132169	154558	185956	158568	26806.2	22946	27856.2	42240.3	37918.4	32817.7	61779.8	61153	46741.3	23887.3	25026.1	25402.7	37229.4	40213.2	38617.3	36402.5	17838.9
CMH	glucuronate	HMDB00127	11119.2	10220.2	10095	13340.1	26946.2	21023.1	24565.1	14904.5	25719.5	11065.1	16132.8	12910.8	29291.1	29887.2	30107.7	46221.2	41142.4	35247.8	7658.33	6833.02	6610.55	15161.1	25621.9	14375.9	11682	24420.6	19802.7		7265.47	3394.79	13769.1	13818.9	7490.92	21214.2	24409.3	3751.05
CMH	glutathione oxidized	HMDB03337	366139	390867	323037	174534	205070	349003	598358	497332	358019	364232	266771	259130	468499	506452	355508	515809	408593	511318	231835	128417	153632	188563	152471	273455	291500	314398	317933	212618	192122	224107	273838	366739	307133	385215	94312.8	2822.01
CMH	glutathione reduced	HMDB00125	4.43848e+06	4.32355e+06	4.3482e+06	6.00746e+06	7.11982e+06	6.77135e+06	8.15802e+06	7.91133e+06	8.49804e+06	4.96894e+06	5.8557e+06	6.12254e+06	7.98828e+06	8.74553e+06	9.34723e+06	8.27729e+06	8.47328e+06	8.89677e+06	2.53501e+06	2.33102e+06	2.77731e+06	4.44757e+06	4.3329e+06	4.4801e+06	5.56257e+06	6.01606e+06	5.3539e+06	1.88563e+06	2.2013e+06	2.15198e+06	4.09802e+06	4.47714e+06	3.84643e+06	5.16275e+06	2.89567e+06	88077.1
CMH	GMP	HMDB01397	56986.3	53265.8	57113.2	77789.4	90714.9	80606.6	224302	163307	156810	82968.9	92994.8	109025	221329	189097	210507	486393	558942	471185	56863.8	39204	39178.2	72653	75835.4	76213.8	100833	93140.3	69716.8	30988	27320.4	32784.3	57657.7	50643.7	44434.5	59523.4	32180.8	2744.39
CMH	guanine	HMDB00132			2229.15	2601.91	5214.12	4421.3	4075.88		2044.07	4088.54	3648.33		3984.82	3739.74	5113.78	6064.81		6115.73				4205.76	4831.38	3159.32	6887.7	5200.68			4088.21	2373.47	2785.56	3344.92	3342.26
CMH	guanosine	HMDB00133	23802.9	21182.9	23042.6	20626.3	20625.6	23546	133340	123378	107229	24951	26537.4	31514.6	107025	102955	95256.2	294024	384420	283819	23365.8	22369.3	21720.2	23893.9	21184.3	25534.6	37639.6	35194.4	26966.9	18215.6	19881.6	21183.6	24375.5	25239.9	31400.5	35257.6	19498
CMH	hippurate	HMDB00714
CMH	hypoxanthine	HMDB00157	128289	94150.4	96401.3	159345	113588	151472	585849	474928	496542	66734.4	45399.1	57046.7	351363	306074	329478	678291	732400	733144	31605.4	36789.7	34524.1	17955.2	17950.2	16109.5	68127.5	61659.2	67185.5	87003.2	86104.1	93166.2	55356.7	78017	73588.7	201788	87354.4	3538.58
CMH	IMP	HMDB00175	47326.6	45778.8	28734.6	201837	146972	224505	2.91955e+06	2.57445e+06	2.44705e+06	73119.3	78773	81764	2.2805e+06	2.11023e+06	2.52608e+06	6.15859e+06	6.33982e+06	6.43751e+06	29572.6	33790.1	23061	41225.4	29363.8	41459.6	83975.3	81532.1	76660.8	19169.9	25812.8	19292.6	19488.4	24199.7	27858.1	57679.8	21662.3	5631.31
CMH	inosine	HMDB00195	30410.3	27101	28392.7	264116	228101	262753	4.16649e+06	3.53592e+06	3.51402e+06	39941.6	40404.1	35735.6	2.51836e+06	2.26783e+06	2.51208e+06	6.44462e+06	7.65373e+06	6.40092e+06	19375.2	33226.6	23812.5	49657.6	50084.1	49072	137019	125442	147169	23340.8	29454.6	29165.5	74683.5	93242.2	92833	182057	96828.4	3653.6
CMH	kynurenine	HMDB00684	2601.16		1300.75	1672.63	2601.44	4831.62	2973		2973.59	2415.57	929.217		3159.36	3530.92	4460.1	4645.85	2973.22	3345.18	1672.46	1114.95	2601.57	2229.18					1486.66			1858.31	3716.52	4274.03	4645.82	3164.28
CMH	lactate	HMDB00190	2.29385e+06	1.49727e+06	2.14347e+06	7.59185e+06	1.05864e+07	9.44388e+06	1.18972e+07	9.43425e+06	1.00943e+07	2.83032e+06	2.61546e+06	2.61356e+06	1.48011e+07	1.44953e+07	1.60454e+07	1.98696e+07	2.12004e+07	2.20886e+07	2.24056e+06	2.22886e+06	2.39076e+06	6.13269e+06	7.15017e+06	6.51102e+06	7.90827e+06	8.5086e+06	7.68627e+06	1.09641e+06	1.32385e+06	1.81043e+06	4.4387e+06	4.16376e+06	3.87188e+06	6.32884e+06	4.64333e+06	608979
CMH	lactose	HMDB00186	146240	151631	160384	154184	178542	199656	247251	218301	241947	355122	322985	376435	448082	458334	402547	500988	581420	494959	172075	171323	155229	217620	223124	236053	262115	277769	256871	87153.4	75168.7	75863.8	150525	125433	153118	144013	65719.9	6638.45
CMH	malate	HMDB00156	2.17625e+06	1.77734e+06	1.82646e+06	6.03324e+06	7.48476e+06	7.47867e+06	1.20609e+07	1.23696e+07	1.11688e+07	2.41945e+06	2.32583e+06	2.28173e+06	1.22273e+07	1.31875e+07	1.20183e+07	1.54459e+07	1.64398e+07	1.61923e+07	1.37635e+06	1.19832e+06	1.23664e+06	6.12998e+06	5.5551e+06	5.82114e+06	1.15293e+07	1.22296e+07	1.17661e+07	733373	769444	813134	5.39457e+06	5.39512e+06	5.11671e+06	1.06283e+07	6.04169e+06	220229
CMH	NAD	HMDB00902	179150	176169	196673	448258	631456	519912	708520	610860	647854	533847	390603	508993	1.10624e+06	1.50279e+06	1.12746e+06	968083	1.15779e+06	1.00091e+06	169643	177292	227050	629324	574962	627231	629057	754929	661681	106909	110677	122837	494200	404685	467784	367331	238833	7066.43
CMH	NADP	HMDB00217	31590.3	22453.7	23450.5	44023	71357.5	81051.7	105776	88694.7	81780.8	47426.9	44743.4	59279.7	138100	153597	183216	122545	118189	129354	23972.1	15805.7	18346.9	92164.8	103327	97013.6	63208.3	76554.4	73372.7	12264.1	9492.03	14481.1	55026.5	54261.6	57792	61337.6	30876
CMH	nicotinate	HMDB01488
CMH	orotate	HMDB00226	8955.05		10670.4	25693.5	39546.2	45143	82280.8	64135.3	85247.9	12164.8	7491.8	11914.3	65550.3	69236.1	85987.5	261389	274795	233798		13227.1	10653.2	26561.1	23393.6	34406.7	118260	100758	110297	5067.11		9883.34	13215	19446.8	31294.3	140631	76412.1
CMH	oxalate	HMDB02329	99476.9	89817.4	92336.8	75352.7	95750.3	92010.9	79245.6	86058.4	74782.5	96362.4	77240.9	83385.7	74694.2	87476	81147.8	84259	112572	108105	74804.2	93235.6	82046.2	79147.1	71513	92886.5	82197.4	78709.2	64759.9	96720.1	79573	86317.3	77336.1	78622.5	76876.6	92221.6	90386.9	101717
CMH	pantothenate	HMDB00210	368566	342076	409513	1.41427e+06	1.68095e+06	1.56317e+06	1.14054e+06	929326	1.29024e+06	400268	504298	473587	1.08272e+06	1.1458e+06	1.08036e+06	1.07813e+06	1.02247e+06	1.03508e+06	356197	397604	368677	1.25177e+06	1.36837e+06	1.20127e+06	847038	961041	946281	410524	351258	334636	722905	892634	692251	541408	935557	38409.9
CMH	PEP	HMDB00263	8547.75	6291.15	8176.16	15649.4	28227.8	26013.7	9379.85	10884	9567.02	18384.3	12599.9	14865.2	35243.4	45334.9	37726.7	18769	15976.4	21366.5	5574.34		3652.13	24245.5	35322.6	26377.9	18953.5	16723	18170.3	3328.47	3346.67	2361.15	17481.7	22971.4	21406.2	19097.2	6813.4
CMH	pyruvate	HMDB00243													130135									57376.5	116738			133874
CMH	quinolinate	HMDB00232				14382.2	19551.1	13934.1							10757.1		10251.6							10536	12708.3	12281.9							23355	29244.9	20323.5
CMH	pentose monophosphate	HMDB01548	16123.1	17791.1	14026.5	233637	219772	248082	932438	901916	798025	25234.8	20909.9	20773.3	711636	823642	775185	1.34945e+06	1.31915e+06	1.37796e+06	9356.5	9679.26	8846.15	479483	497175	459250	433070	468848	428077	3584.42	8494.67	7115.91	157878	212909	181639	336741	152881	7754.6
CMH	salicylurate	HMDB00840
CMH	sorbitol	HMDB00247	832718	744836	764885	1.32801e+06	1.45028e+06	1.84463e+06	2.53532e+06	2.37571e+06	2.35103e+06	1.01778e+06	1.00533e+06	1.01988e+06	2.96521e+06	3.2092e+06	3.03222e+06	3.99099e+06	4.43384e+06	4.26862e+06	788960	831088	858200	2.05227e+06	2.05128e+06	2.03106e+06	2.6778e+06	3.04301e+06	2.69639e+06	748558	728590	693457	1.35561e+06	1.43492e+06	1.29097e+06	1.62972e+06	836369	74802.2
CMH	succinate	HMDB00254	980508	788140	790467	4.91239e+06	5.21815e+06	5.2008e+06	2.7933e+06	3.34642e+06	3.53267e+06	827627	884326	874706	4.73407e+06	5.03523e+06	4.47885e+06	4.4398e+06	4.92982e+06	4.70092e+06	698527	703436	773060	5.52508e+06	5.64488e+06	5.49931e+06	5.99202e+06	6.18151e+06	5.37912e+06	475368	500811	483683	5.93098e+06	5.58355e+06	5.70966e+06	7.30857e+06	3.92708e+06	308174
CMH	methylmalonate	HMDB00202	58543.3	57938	37414.3	91771.6	122079	111512	45289.3	36703.8	29655	98699.2	83657	100653	406806	442880	400561	120464	153442	108959	65410	48417.7	50844	197389	205042	187328	37951.1	33973.9	45969		54984.7		132818	129142	140498	45639.9	26695.5
CMH	sucrose	HMDB00258	1.42108e+07	1.43773e+07	1.43144e+07	1.51892e+07	1.75013e+07	1.80523e+07	2.09829e+07	2.13396e+07	1.90213e+07	3.38376e+07	3.26968e+07	3.45559e+07	3.79103e+07	3.98685e+07	4.07394e+07	4.60451e+07	4.95708e+07	4.81548e+07	1.72735e+07	1.45715e+07	1.60195e+07	2.13953e+07	2.01503e+07	2.03548e+07	2.37847e+07	2.54812e+07	2.28563e+07	6.07794e+06	6.35151e+06	6.58526e+06	1.2383e+07	1.10937e+07	1.09639e+07	1.18168e+07	5.54745e+06	206821
CMH	thymine	HMDB00262	72212.2	100466	89688.7		46485.3	63709.6	76120.1	56566.6	59047	221807	193820	217379	64398.9	76466	80082.3	148755	172267	144014	143604	88393.9	133589	65360.4	56801.1	53766.1	73690.8	81379.2	81984.4	90111.4	94727.7	92977.1	62271.3		62929.3	83611.5	45986.9
CMH	UMP	HMDB00288	48877.9	43197.9	45322.7	68552.2	68035.6	74713	221380	249778	190089	75319.3	71482.3	82395.1	391024	365882	370817	626712	746922	738996	42486.9	30828.6	38055.4	56454	59049.4	61405.1	47096.5	52836.8	43731.5	15226.8	23271.5	32660	56651.6	41706.8	42827.8	42512.8	25362.5
CMH	UDP	HMDB00295	41442.5	37956.7	43642.2	30490.8	43047.7	44748.3	119955	114106	83940.5	53866.6	54349.5	61354	207212	203701	234483	194054	233316	207905	42163.1	32396.8	29018.4	39518.6	44130.2	40025.6	35495.1	51379.2	41210.2	24464.7	28134.5	33914.3	46984.2	50658.6	43922.1	34078.4	19353.8
CMH	UDP-galactose/UDP-glucose	HMDB00286	453312	489037	499324	547857	701164	767439	1.02079e+06	888461	842494	874703	964409	1.00557e+06	1.71162e+06	1.81269e+06	1.70734e+06	1.58103e+06	1.59421e+06	1.61993e+06	452315	375369	373026	773053	836843	833140	681998	871800	788090	256226	278199	291667	636312	634973	615641	637030	274658
CMH	UDP-glucuronate	HMDB00935	11149.3	18586.2	10777.9	12095.5	22670.3	26004.7	55748.3	48713.6	36607.3	27317.1	34009.8	36036.8	69684.9	76747	88454.3	34006.6	48697.6	42368.3	12450.4	10067.7	10220.8	39012.6	35484.8	33447.4	42739.2	54633.5	36793.3	12636.2	9662.68	8753.32	29939.8	26177	21928	28989	9849
CMH	uracil	HMDB00300	99106.9	101379	100084	316360	365809	413508	447320	419282	409473	249503	231263	254808	750038	767260	774752	812237	901472	810467	133351	114143	145627	438634	425643	485706	500610	523408	457025	99611.8	120173	101007	450366	475004	479795	416930	190359
CMH	urate	HMDB00289	183797	243242	239308	412023	437019	540388	390742	379087	318575	693908	794539	917375	1.7858e+06	1.74472e+06	1.61617e+06	1.21119e+06	1.45443e+06	1.327e+06	219785	170318	182671	190438	202734	203992	279927	308308	331891	69479.2	103503	102059	432971	546197	420748	225242	85819.3	2297.49
CMH	uridine	HMDB00296	533560	572334	534827	104224	113040	138882	793265	763719	620001	3.38215e+06	3.45929e+06	3.3799e+06	1.08085e+06	1.1304e+06	1.19545e+06	2.47293e+06	3.17203e+06	2.40806e+06	1.65995e+06	1.2794e+06	1.31241e+06	93621	91440.5	88389.1	134191	136639	125599	339833	409243	405902	140593	177131	179706	99946.4	35239.4
CMH	xanthine	HMDB00292	85263.1	68312.3	84656.8	88855.3	81842.3	98574.7	209997	185660	195570	39236.2	36874.6	39229	178200	155789	186584	332397	344627	378623	38185.4	39469.9	59076.2	22480.9	15271.1	20938.1	50245	52935.5	50654	102665	124189	97882	95237.2	113358	113685	201887	88562.8
CMH	XMP	HMDB01554				3715.12	3721.73	5202.89	11149.5	6891.37	8176.46		1657.63	2950.7	6874.24		8544.1	17706.6	16553.5	20545			2414.8		2582.01									2443.49		5007.74
CMH	cholate	HMDB00619
CMH	glycocholate	HMDB00138
CMH	glycodeoxycholate/glycochenodeoxycholate	HMDB00631
CMH	taurodeoxycholate/taurochenodeoxycholate	HMDB00896	5760.68		4635.11	7989.98	3522.81	5196.27	10219.2	5257.1	7062.08	6794.42	5202	5016.8		8509.01	5759.65	11694.1	11952.2	9625.56		7805.03	5368.46	5575.48	4453.76	5945.48	9105.33	5203.1	5664.8	4535.02	5388.96	3902.44	6415.76	8176.64	4645.72	8734.38	6328.17	1862.87
CMH	hydroxyphenylacetate	HMDB00020	5760.76		3739.75			3343.88		2587.33			4645.97	2601.47			5751.53			2765.29		5389.14									2510.35				3796.55			3920.73
CMH	indoxylsulfate	HMDB00682					68657.8	42360.9	253363	152203	203299				88846.1	110669	130383	156633	109536	194856				68906.7	89126.6				114728							94819.5	164155
CMH	gentisate	HMDB00152
CMH	phosphocreatine	HMDB01511	1.1787e+06	1.19003e+06	1.22914e+06	2.97502e+06	3.31041e+06	3.51726e+06	3.04768e+06	3.28001e+06	3.352e+06	2.4348e+06	2.30185e+06	2.71718e+06	3.78764e+06	3.96149e+06	3.79451e+06	3.09407e+06	2.96569e+06	3.14958e+06	1.29989e+06	1.15898e+06	1.25265e+06	2.94277e+06	3.27175e+06	3.58155e+06	4.59959e+06	4.51277e+06	4.54838e+06	608814	684481	754379	2.15365e+06	2.13411e+06	2.04215e+06	3.29301e+06	1.55852e+06	33448
CMH	3-methyladipate/pimelate	HMDB00555
CMH	6-phosphogluconate	HMDB01316				7004.61	14102.4	11586.9	22069.9	13811.9	13716.7	4643.88		3699.42	17354.6	22424.7	21634.8	24268.3	18061.3	18949.7				22122.1	23357.1	25458.1	19087.9	19269	26261.9				5911.25	9543.66	10714.1	11660.7	12142.6
CMH	alpha-hydroxybutyrate	HMDB00008																			4019.99	10732.3	9936.72	7538.3	6829.93		6266.89							6295.29
CMH	beta-hydroxybutyrate	HMDB00442				3140.93												3026.16	3621.33	5468.77														3807.6
CMH	2-hydroxyglutarate	HMDB00694	264371	215827	232915	472829	550271	596513	1.99465e+06	2.01166e+06	1.83008e+06	467851	521283	524335	1.11898e+06	1.28556e+06	1.14628e+06	2.48124e+06	2.71907e+06	2.61577e+06	265954	200470	249905	671001	642029	753187	1.93141e+06	2.15751e+06	2.08371e+06	113659	146099	114197	507268	518883	500975	1.38133e+06	737328	40434.6
CMH	inositol	HMDB00211	15603.2	13936.7	21211.2	25025	18979.2	35598	14967.4	13013.7	18250.1	17975.8	20036.6	15202.9	36907.3	42706.6	29842.8	20821.1	23533.1	30257.8		9624.22	12260.6	23635.2	14901.4	24879.2	20208.6	19308.9	16867.3				18059.6	7812.64	13583.6
CMH	MDA	HMDB06112				9337.17	10536.5		11525.2	7634.02	8478.49	3853.19	3583.37	2583.67	11072.8	11436.2	13067.8	16508.1	12653.5	14917.8		5643.31		4983.76	6794.62		8126.47	8503.21	4068.19				6267.29				5127.99
CMH	4-hydroxymandelate	HMDB00822	16527.3	27798.7	13570.7			28695.8	11874.4	30429	24819.6	28448.4	29247.5		25545.5	17879.9	17641	17050.5	18897.9		22719.3	18575.8	24739.4	21103.3	19541.6	28660.6	29670	15599.7	23703.7	30676.3	23229.9	18565.1	31575.9	35784.7	25042.6	30872	21731.4
CMH	4-hydroxybenzaldehyde	HMDB11718	9914	13029.5		11915.9		10409.4	14438	9440.53	19871.1			9872.4	27477.7	15658	7598.53			21293.9	16069.8			17610.9							15596.5				12768.4	15180.7
HIL	glycine	HMDB00123	438922	405408	409460	548772	527833	529692	527845	500593	529619	583654	608961	533033	891057	871345	897236	845381	893336	851419	365697	511251	501712	693723	821821	740591	727899	839321	554042	472409	367096	352268	581776	809666	1.00961e+06	674553	438544	137694
HIL	alanine	HMDB00161	1.70767e+06	1.89199e+06	1.79456e+06	3.16247e+06	3.5642e+06	3.69682e+06	3.07921e+06	2.73735e+06	3.08149e+06	2.55604e+06	2.6347e+06	2.79922e+06	5.42274e+06	5.3592e+06	6.30312e+06	3.97097e+06	4.52294e+06	4.42045e+06	1.72378e+06	1.67968e+06	1.97261e+06	3.9167e+06	4.39401e+06	3.41313e+06	3.69749e+06	3.28873e+06	3.09345e+06	1.45581e+06	1.6276e+06	1.49657e+06	2.84342e+06	2.80884e+06	2.59571e+06	2.54355e+06	1.49544e+06	430022
HIL	serine	HMDB00187	832553	818697	904695	1.24598e+06	1.3699e+06	1.37251e+06	1.95334e+06	1.635e+06	1.77842e+06	1.15793e+06	1.14759e+06	1.21031e+06	2.06063e+06	2.07124e+06	2.53425e+06	2.18139e+06	2.47485e+06	2.34272e+06	916788	867963	936183	1.43182e+06	1.99561e+06	1.44017e+06	1.84725e+06	1.82912e+06	1.73326e+06	735403	802386	739475	1.36936e+06	1.50537e+06	1.27361e+06	1.4665e+06	1.08798e+06	364818
HIL	threonine	HMDB00167	1.28131e+06	1.41357e+06	1.39082e+06	2.37388e+06	2.92701e+06	2.80953e+06	3.34586e+06	3.02311e+06	3.22796e+06	2.08906e+06	2.2491e+06	2.11474e+06	4.37998e+06	4.32718e+06	5.06223e+06	4.58826e+06	5.19187e+06	4.85371e+06	1.33826e+06	1.42585e+06	1.57871e+06	2.79246e+06	3.7462e+06	2.66665e+06	3.71091e+06	3.5017e+06	3.36484e+06	1.18691e+06	1.2731e+06	1.27491e+06	2.63087e+06	2.5753e+06	2.3859e+06	2.86798e+06	1.60702e+06	187083
HIL	methionine	HMDB00696	332459	335588	334350	739855	913914	911244	1.0945e+06	970942	981350	614984	611367	591218	1.5886e+06	1.58055e+06	1.87971e+06	1.6226e+06	1.80467e+06	1.74589e+06	335988	318027	381161	878864	1.13162e+06	869110	1.19659e+06	1.13902e+06	1.03404e+06	324234	346857	314015	924285	896648	819742	989667	385782
HIL	aspartate	HMDB00191	3.91675e+06	4.09887e+06	4.30131e+06	3.22995e+06	4.09782e+06	3.04055e+06	1.43004e+06	1.39949e+06	1.42223e+06	6.02292e+06	6.10611e+06	6.4046e+06	4.04878e+06	4.86653e+06	4.86803e+06	3.7553e+06	4.39845e+06	4.10842e+06	2.62509e+06	2.31882e+06	2.83549e+06	4.95898e+06	6.02936e+06	4.58339e+06	2.64578e+06	2.37956e+06	2.0396e+06	2.49519e+06	2.58766e+06	2.66751e+06	6.6119e+06	7.26749e+06	7.04954e+06	3.37612e+06	1.45143e+06
HIL	glutamate	HMDB00148	1.52988e+07	1.58203e+07	1.55195e+07	2.27297e+07	2.52189e+07	2.32286e+07	1.71782e+07	1.66252e+07	1.65445e+07	2.72012e+07	2.80857e+07	2.7297e+07	4.5251e+07	4.826e+07	5.13368e+07	3.52369e+07	4.06512e+07	3.77938e+07	1.26811e+07	1.21688e+07	1.23489e+07	2.75409e+07	2.97973e+07	2.57768e+07	2.2307e+07	2.12798e+07	2.02355e+07	7.08909e+06	8.0205e+06	7.67882e+06	2.40835e+07	2.38165e+07	2.44067e+07	1.86615e+07	7.8573e+06	566142
HIL	asparagine	HMDB00168	252239	308183	289147	444031	553318	557774	804827	676140	737200	537112	567333	582018	997698	926554	1.14681e+06	1.02349e+06	1.18353e+06	1.03653e+06	239652	265901	316195	547875	714349	522448	868181	816105	786815	188657	227251	208411	501296	477723	430717	651449	264209
HIL	glutamine	HMDB00641	1.52762e+07	1.73166e+07	1.61975e+07	2.7547e+07	3.16518e+07	3.14615e+07	5.10988e+07	4.29725e+07	4.73962e+07	2.52501e+07	2.75219e+07	2.4975e+07	5.97927e+07	5.89674e+07	7.32216e+07	6.90607e+07	8.16017e+07	7.65136e+07	1.61229e+07	1.55681e+07	1.70447e+07	3.33088e+07	4.1968e+07	3.13267e+07	5.85864e+07	5.15504e+07	4.76634e+07	1.38049e+07	1.46149e+07	1.41264e+07	2.97592e+07	2.99542e+07	2.89495e+07	3.72923e+07	1.44223e+07	947862
HIL	histidine	HMDB00177	1.02365e+06	1.18492e+06	1.05126e+06	2.01706e+06	5.06056e+06	2.34328e+06	2.1277e+06	1.86566e+06	3.98933e+06	1.63256e+06	2.00439e+06	1.76374e+06	2.58315e+06	2.65836e+06	3.40738e+06	3.10385e+06	3.42886e+06	3.40747e+06	1.11152e+06	1.32949e+06	2.03827e+06	2.96528e+06	8.41066e+06	1.7823e+06	3.16396e+06	2.99745e+06	2.12538e+06	1.17062e+06	1.09123e+06	1.04721e+06	3.07008e+06	2.06238e+06	1.67803e+06	1.858e+06	3.28766e+06	322335
HIL	arginine	HMDB00517	5.86114e+06	6.39474e+06	6.07437e+06	8.41244e+06	1.49193e+07	9.77584e+06	1.23889e+07	1.11417e+07	1.48761e+07	8.12135e+06	1.02004e+07	8.58877e+06	9.01411e+06	8.13304e+06	1.14047e+07	7.78974e+06	7.63586e+06	7.60607e+06	5.83696e+06	6.85321e+06	9.27014e+06	9.89471e+06	2.05983e+07	7.1158e+06	1.3915e+07	1.34869e+07	1.1381e+07	6.83215e+06	6.61029e+06	6.25323e+06	1.15248e+07	9.45409e+06	7.91587e+06	8.10497e+06	1.01673e+07	2.04164e+06
HIL	lysine	HMDB00182	1.52087e+06	1.70071e+06	1.62108e+06	2.57837e+06	6.57028e+06	3.4837e+06	4.95294e+06	4.05685e+06	6.82666e+06	2.14851e+06	2.73437e+06	2.43643e+06	3.13169e+06	2.87165e+06	4.14889e+06	4.18339e+06	4.16178e+06	4.20295e+06	1.64702e+06	1.91465e+06	2.97244e+06	3.79017e+06	9.62679e+06	2.20805e+06	5.61128e+06	5.42864e+06	4.23126e+06	1.89386e+06	1.87298e+06	1.85298e+06	4.28788e+06	2.89457e+06	2.2667e+06	3.36208e+06	4.6928e+06	531419
HIL	valine	HMDB00883	5.63035e+07	5.699e+07	5.52695e+07	6.67637e+07	5.933e+07	6.28258e+07	6.07801e+07	6.11901e+07	5.70833e+07	6.72511e+07	6.33746e+07	6.91204e+07	7.58598e+07	7.2602e+07	7.85378e+07	7.17546e+07	6.91832e+07	6.76564e+07	5.51407e+07	5.56992e+07	5.71483e+07	6.38499e+07	6.31995e+07	6.37668e+07	5.5072e+07	5.7756e+07	5.3704e+07	5.52432e+07	5.74875e+07	5.56346e+07	6.14548e+07	6.37066e+07	6.47507e+07	5.55829e+07	4.96527e+07	4.48169e+07
HIL	leucine	HMDB00687	3.25272e+06	3.02879e+06	3.54289e+06	5.90916e+06	7.49322e+06	7.84778e+06	8.57989e+06	7.99541e+06	7.62878e+06	4.70897e+06	4.68407e+06	4.47116e+06	1.13044e+07	1.1415e+07	1.35549e+07	1.20371e+07	1.28925e+07	1.33855e+07	3.16687e+06	3.28082e+06	3.51209e+06	7.13836e+06	8.48091e+06	6.60263e+06	9.68853e+06	8.96669e+06	8.44835e+06	3.75688e+06	3.41404e+06	3.35914e+06	7.758e+06	8.06747e+06	7.01166e+06	7.99236e+06	3.99195e+06	716263
HIL	isoleucine	HMDB00172	4.06825e+06	3.87795e+06	4.11509e+06	6.88863e+06	7.40001e+06	8.77672e+06	9.46815e+06	8.15258e+06	8.3241e+06	5.2313e+06	5.57053e+06	5.53201e+06	1.21932e+07	1.18966e+07	1.39858e+07	1.31382e+07	1.39807e+07	1.37993e+07	3.79061e+06	3.86727e+06	4e+06	7.97303e+06	8.80869e+06	7.50459e+06	9.63871e+06	9.52488e+06	8.74247e+06	3.47875e+06	3.65286e+06	3.40486e+06	8.24474e+06	8.17247e+06	7.40876e+06	7.85569e+06	3.94337e+06	873291
HIL	phenylalanine	HMDB00159	1.81806e+06	1.91013e+06	2.00354e+06	3.74326e+06	4.08859e+06	4.85604e+06	5.55763e+06	4.91346e+06	4.99357e+06	2.89724e+06	3.12009e+06	2.77553e+06	7.79741e+06	7.80439e+06	8.74264e+06	8.36648e+06	9.1451e+06	8.82991e+06	2.05173e+06	2.05756e+06	2.31266e+06	4.68126e+06	5.44427e+06	4.40208e+06	6.10463e+06	5.92272e+06	5.7129e+06	2.17183e+06	2.06872e+06	2.02053e+06	5.12077e+06	5.1014e+06	4.67449e+06	5.13886e+06	2.40543e+06	252692
HIL	tyrosine	HMDB00158	586091	642592	664642	1.05804e+06	1.21191e+06	1.3318e+06	1.58471e+06	1.37287e+06	1.42847e+06	1.07971e+06	1.18996e+06	1.19688e+06	2.24691e+06	2.2734e+06	2.7587e+06	2.58316e+06	2.75776e+06	2.68607e+06	668033	661610	804009	1.31124e+06	1.57389e+06	1.27446e+06	1.70892e+06	1.65239e+06	1.62206e+06	557431	579315	539975	1.33519e+06	1.28249e+06	1.23626e+06	1.28015e+06	574954
HIL	tryptophan	HMDB00929	459850	846592	567395	1.03558e+06	1.14016e+06	1.29359e+06	1.73718e+06	1.52518e+06	1.61527e+06	1.23483e+06	1.27711e+06	1.24544e+06	2.63491e+06	2.77435e+06	3.29837e+06	3.26423e+06	3.24808e+06	3.48703e+06	605801	623718	630415	1.34296e+06	1.52974e+06	1.31822e+06	2.03204e+06	1.93793e+06	1.85949e+06	399048	677367	468706	1.20449e+06	1.32127e+06	1.22122e+06	1.44082e+06	1.04416e+06
HIL	proline	HMDB00162	5.46868e+06	5.58591e+06	6.24934e+06	8.46359e+06	1.05381e+07	9.92376e+06	1.3225e+07	1.13441e+07	1.13218e+07	8.15481e+06	8.92515e+06	8.70032e+06	1.84947e+07	1.65728e+07	2.01241e+07	1.78734e+07	2.02332e+07	1.92648e+07	4.72199e+06	4.95276e+06	5.2942e+06	9.23694e+06	9.99924e+06	8.93905e+06	1.33845e+07	1.17244e+07	1.18589e+07	4.62588e+06	4.98138e+06	4.55975e+06	9.65439e+06	1.00546e+07	9.55127e+06	1.07352e+07	5.47952e+06	1.79971e+06
HIL	cis/trans hydroxyproline	HMDB00725				171498	221280	191000	179788	212805	236991	145266	137190	124836	420942	431147	470108	428332	498263	457401				237803	264080	185638	350654	276019	231643				200567	199629	208289	218573	122289
HIL	ornithine	HMDB00214	774321	602512	611960	715120	971900	795960	1.01924e+06	670275	978333	602148	795214	643335	726165	592491	694163	707960	804691	798945	751978	642298	648305	644354	1.30445e+06	556383	970390	878537	733109	601251	564565	558542	619364	692274	679784	657294	1.02219e+06	573408
HIL	citrulline	HMDB00904	74478.5	85015.2		2.26197e+06	2.36326e+06	2.40628e+06	1.86053e+07	1.75278e+07	1.83544e+07		57834.8		4.01895e+06	3.70719e+06	4.90049e+06	8.73449e+06	9.1254e+06	9.22929e+06		49107.9	116432	1.44664e+06	1.62758e+06	1.27612e+06	1.3014e+07	1.27921e+07	1.25023e+07		40938.2	78812.4	1.24174e+06	800365	1.06583e+06	1.43772e+07	5.26956e+06	278751
HIL	taurine	HMDB00251	9.73162e+07	1.02253e+08	1.0387e+08	1.58871e+08	1.68265e+08	1.58953e+08	2.10867e+08	1.98822e+08	1.99381e+08	1.74867e+08	1.72943e+08	1.74963e+08	2.32111e+08	2.47174e+08	2.74893e+08	2.70103e+08	2.77445e+08	2.69923e+08	9.62889e+07	8.65838e+07	1.02297e+08	1.63257e+08	1.80134e+08	1.61941e+08	2.02091e+08	1.90139e+08	1.89651e+08	5.8385e+07	6.24126e+07	6.46102e+07	1.45376e+08	1.4376e+08	1.44949e+08	1.75587e+08	7.60374e+07	1.79749e+06
HIL	serotonin	HMDB00259
HIL	GABA	HMDB00112	635802	764539	747713	1.27098e+06	1.526e+06	1.4182e+06	2.12765e+06	1.95765e+06	2.03858e+06	985625	958366	983615	2.66737e+06	2.54596e+06	2.8506e+06	3.94773e+06	4.19866e+06	4.32466e+06	731882	682617	707964	1.39061e+06	1.54857e+06	1.38509e+06	2.23056e+06	2.25495e+06	2.14517e+06	319996	436397	393295	992990	993298	981783	1.36553e+06	645333
HIL	dimethylglycine	HMDB00092
HIL	argininosuccinate	HMDB00052				29159.7		35270.8	555338	496189	602983				43535.6	45701.5		176700	151097	169519							522738	495738	423476							411582	79152.4
HIL	ADMA	HMDB01539	249662	270505	267428	173969	274578	257781	369929	335526	357581	562573	632045	595338	465022	436322	525071	586325	616720	518410	204168	254374	247930	207575	436312	203920	364624	336513	299234	126598	112389	104171	181047	156948	155345	281099	114312
HIL	SDMA	HMDB03334
HIL	NMMA	n/a	13111.9	4807.82	13460.3	8427.43	7515.49	24362.1	3134.67	9423.34	17364.3	9623.21	13621.8	9210.03	7606.56	8464.84	6757.56	8203.25	12995.9	6900.9	7481.28	13109.4	15177.8	7034.07	18521	21952.7	8457.47	9159.16	9769.69	22429.7	12053.9	24176.7	6900.38	7916.21	15455.7	27462.5	6395.35	11677.6
HIL	allantoin	HMDB00462				211988	191680	286238	269281	283694	214851	200361	283921	215438	511054	626804	660644	640322	796203	679793		98079.2	74956.3	225874	446238	232487	322683	284636	279172				210578	236673	254605	183045
HIL	aminoisobutyric acid	HMDB01906	635802	764539	747713	1.27098e+06	1.526e+06	1.4182e+06	2.1278e+06	1.95765e+06	2.03858e+06	985625	966571	983615	2.66737e+06	2.54596e+06	2.8506e+06	3.94773e+06	4.19866e+06	4.32466e+06	733795	682617	707964	1.39061e+06	1.54857e+06	1.38509e+06	2.23056e+06	2.25495e+06	2.14517e+06	319996	436397	393295	992990	993298	982531	1.36553e+06	645333
HIL	anthranilic acid	HMDB01123
HIL	kynurenic acid	HMDB00715
HIL	1-methylhistamine	HMDB00898
HIL	carnosine	HMDB00033
HIL	histamine	HMDB00870	150770	143514	303880	140413	353633	92686.2	228529	144339	285841	68937.7		43090.4	184063	53785.4	111894	139496	240914	178524	426200	120524	75639.1	362605	138612	50793.7	205070	94790.8	341442		97801.3	51683.4	140213	127920	348857	146178	157044	38607.2
HIL	N-carbamoyl-beta-alanine	HMDB00026
HIL	thiamine	HMDB00235	1.6028e+06	1.56904e+06	1.56366e+06	3.37532e+06	3.90385e+06	4.69141e+06	4.53803e+06	3.67219e+06	3.29055e+06	2.56241e+06	2.53024e+06	2.37782e+06	7.64347e+06	8.0096e+06	9.58245e+06	1.05592e+07	1.24895e+07	1.1451e+07	1.57281e+06	1.71778e+06	1.75305e+06	5.62915e+06	5.86709e+06	5.48634e+06	5.07742e+06	5.07803e+06	4.56118e+06	1.46558e+06	1.31379e+06	1.39637e+06	3.10995e+06	3.06846e+06	2.79202e+06	2.48169e+06	960006
HIL	niacinamide	HMDB01406	2.15948e+06	2.33389e+06	2.58094e+06	4.32687e+06	4.59329e+06	6.5301e+06	6.42323e+06	6.92643e+06	5.42793e+06	3.33006e+06	3.32694e+06	3.06359e+06	9.2079e+06	9.33541e+06	9.61873e+06	9.07199e+06	9.6331e+06	9.75647e+06	2.51454e+06	2.8007e+06	2.66927e+06	4.38903e+06	4.93369e+06	4.4315e+06	6.8722e+06	6.01924e+06	6.79445e+06	2.99365e+06	2.89219e+06	2.76612e+06	5.46776e+06	5.19495e+06	5.24201e+06	5.75376e+06	2.70707e+06
HIL	betaine	HMDB00043	5.12387e+07	5.29083e+07	5.2458e+07	6.37465e+07	5.50161e+07	5.88871e+07	5.85075e+07	5.93376e+07	5.47163e+07	6.3078e+07	6.08325e+07	6.84541e+07	7.32047e+07	6.8531e+07	7.42341e+07	6.73579e+07	6.60601e+07	6.53488e+07	4.96945e+07	5.22451e+07	5.44888e+07	6.16548e+07	5.96101e+07	6.13216e+07	5.09209e+07	5.48729e+07	5.19615e+07	5.20954e+07	5.14905e+07	5.15032e+07	5.71685e+07	5.87679e+07	6.24656e+07	5.26762e+07	4.55916e+07	4.13898e+07
HIL	choline	HMDB00097	1.61601e+08	1.69304e+08	1.70507e+08	1.26088e+08	1.45603e+08	1.30095e+08	1.76395e+08	1.75408e+08	1.64135e+08	2.16204e+08	2.08575e+08	2.53083e+08	1.94493e+08	2.02737e+08	2.22263e+08	2.63856e+08	2.9139e+08	2.75052e+08	9.23247e+07	7.99645e+07	8.6645e+07	1.27124e+08	1.25818e+08	1.18403e+08	1.56474e+08	1.38018e+08	1.51909e+08	6.00313e+07	6.08341e+07	6.49613e+07	1.02209e+08	1.01271e+08	9.78396e+07	1.37953e+08	5.82648e+07	3.87665e+06
HIL	phosphocholine	HMDB01565	6.45414e+06	6.62719e+06	5.7895e+06	9.89445e+06	1.01242e+07	9.22106e+06	1.04284e+07	9.39889e+06	9.92713e+06	1.14444e+07	1.1715e+07	1.20781e+07	2.41574e+07	2.59784e+07	2.88031e+07	1.89025e+07	2.09396e+07	2.00142e+07	5.48735e+06	6.17959e+06	6.58152e+06	1.68283e+07	1.72737e+07	1.57804e+07	1.77549e+07	1.65917e+07	1.54212e+07	3.68825e+06	4.23626e+06	4.23289e+06	1.04252e+07	1.0767e+07	1.03179e+07	1.4347e+07	4.80683e+06
HIL	phosphoethanolamine	HMDB00224	7.10307e+06	7.39974e+06	7.23563e+06	1.20073e+07	1.31629e+07	1.19954e+07	9.47672e+06	7.39891e+06	8.84937e+06	1.12928e+07	1.16258e+07	1.14672e+07	1.55969e+07	1.74377e+07	1.83721e+07	1.55114e+07	1.77092e+07	1.61331e+07	4.30434e+06	4.24184e+06	4.58697e+06	1.06107e+07	1.15179e+07	9.91361e+06	1.09705e+07	1.04626e+07	9.5183e+06	2.8362e+06	3.3358e+06	3.31261e+06	1.14497e+07	1.19265e+07	1.10681e+07	1.05738e+07	4.0916e+06
HIL	alpha-glycerophosphocholine	HMDB00086	3.7001e+07	3.53978e+07	3.5781e+07	1.21659e+08	1.2558e+08	1.21391e+08	2.11295e+08	1.85933e+08	1.79046e+08	1.27757e+08	1.25721e+08	1.16675e+08	2.7555e+08	2.62643e+08	3.02407e+08	2.58362e+08	2.56917e+08	2.58893e+08	1.43353e+07	1.16283e+07	1.20366e+07	7.63314e+07	7.32091e+07	7.14353e+07	1.13123e+08	1.02965e+08	1.08179e+08	9.22012e+06	9.70595e+06	1.00995e+07	1.40314e+08	1.32686e+08	1.34205e+08	1.74335e+08	6.28394e+07	974394
HIL	acetylcholine	HMDB00895	3.40774e+06	3.73037e+06	3.61673e+06	2.41883e+06	2.77728e+06	2.59053e+06	1.94219e+06	1.59752e+06	1.68263e+06	1.07927e+07	1.05938e+07	1.12384e+07	6.06826e+06	5.95136e+06	6.94429e+06	3.97785e+06	4.39872e+06	4.23827e+06	4.3299e+06	3.6486e+06	3.99032e+06	2.94065e+06	3.01521e+06	2.64563e+06	1.60529e+06	1.4392e+06	1.49243e+06	2.23868e+06	2.45186e+06	2.42997e+06	2.30423e+06	2.19822e+06	2.05724e+06	1.43559e+06	583686
HIL	spermidine	HMDB01257
HIL	creatine	HMDB00064	2.67261e+07	3.11134e+07	3.07317e+07	5.82011e+07	5.9728e+07	5.82423e+07	1.9315e+08	1.80011e+08	1.67477e+08	4.22423e+07	4.39258e+07	4.53724e+07	1.03664e+08	1.076e+08	1.22434e+08	2.20253e+08	2.37934e+08	2.28168e+08	2.28455e+07	1.98594e+07	2.14409e+07	3.68733e+07	4.13091e+07	3.79002e+07	8.35057e+07	8.00204e+07	7.8315e+07	1.2418e+07	1.40247e+07	1.42833e+07	2.66117e+07	2.92574e+07	3.09233e+07	5.81411e+07	2.23287e+07	1.23305e+06
HIL	creatinine	HMDB00562	7.05652e+06	6.20785e+06	9.30849e+06	1.2302e+07	1.1129e+07	1.54388e+07	3.77734e+07	1.94402e+07	9.54989e+06	1.65377e+07	1.27901e+07	1.08624e+07	1.25576e+07	1.7473e+07	1.48202e+07	1.48345e+07	1.41123e+07	1.34988e+07	6.42273e+06	7.37234e+06	4.91517e+06	1.10579e+07	1.08551e+07	1.12888e+07	1.29883e+07	1.29655e+07	1.59162e+07	4.28318e+06	4.34001e+06	4.73348e+06	6.42563e+06	6.88812e+06	1.01183e+07	1.36431e+07	5.26423e+06	1.65476e+06
HIL	trimethylamine-N-oxide	HMDB00925	100786	134710	147232	132401	120560	95758.7	114137	126821	100873	82545.7	153261	161283	174062	145440	155206	109297	188558	186001	151803	80405.1	107851	153375	95860.3	134953	79499.4	133310	111839	125155	111360	92610.9	135047	122340	99743.3	146069	84764.1	52409.2
HIL	glucose	HMDB03345
HIL	adenosine	HMDB00050	181974	244744	227618	156151	992303	121974	231609	192437	182918	332060	229860	174824	213069	223251	237965	474329	560423	442248	230272	280365	245584	149609	174321	246165	111937	129421	94485.1	255648	390007	422618	270599	336742	461048	222405	95168.9
HIL	cytosine	HMDB00630
HIL	thymidine	HMDB00273
HIL	xanthosine	HMDB00299
HIL	2-deoxyadenosine	HMDB00101	171715	206474	171172							171972	164165	93630							259556	162778	267212								106231	116641				51780.1
HIL	2-deoxycytidine	HMDB00014	77849.1		101361							912947	936949	839488				362442	458821	357181	294306	173059	196932									77200.3
HIL	cotinine	HMDB01046	1.07026e+06	1.40334e+06	1.68109e+06	374332	1.61734e+06	916843	470129	1.27066e+06	449498	1.29581e+06	614622	1.70473e+06	782798	1.04996e+06	1.1961e+06	796202	750361	1.15268e+06	1.93608e+06	699158	233643	621633	1.58286e+06	163738	1.58583e+06	444912	929608	564952	1.19381e+06	348049	1.00122e+06	1.11245e+06	1.41558e+06	208034	1.16948e+06	1.10133e+06
HIL	pipecolic acid	HMDB00716
HIL	pyroglutamic acid	HMDB00267	223633	279159	256783	426387	328889	701713	715820	514126	387732	355255	267482	373590	803741	734518	897743	807296	962330	805472	277391	286338	276717	533680	523781	544535	452692	434296	513956	282673	300222	269536	437090	515968	411026	458392	301265	227504
HIL	1-methylnicotinamide	HMDB00699	400754	481184	429316	1.11406e+06	654734	360598	539462	478934	625961	268275	555877	240023	304560	233984	242839	439062	364610	323584	115289	108746	143517	112986	191780	171791	161015	226031	223140	154462	288636	315735	205601	216053	276774	274772	158020
HIL	butyrobetaine	HMDB01161	3.40774e+06	3.73037e+06	3.61673e+06	2.41883e+06	2.77728e+06	2.59053e+06	1.94219e+06	1.59752e+06	1.68263e+06	1.07927e+07	1.05938e+07	1.12384e+07	6.06826e+06	5.95136e+06	6.94429e+06	3.97785e+06	4.39872e+06	4.23827e+06	4.3299e+06	3.6486e+06	3.99032e+06	2.94065e+06	3.01521e+06	2.64563e+06	1.60529e+06	1.4392e+06	1.49243e+06	2.23868e+06	2.45186e+06	2.42997e+06	2.30423e+06	2.19822e+06	2.05724e+06	1.43559e+06	583686
HIL	putrescine	HMDB01414	820383	1.08692e+06	731258	2.77293e+06	2.61421e+06	3.26234e+06	7.01527e+06	4.98913e+06	5.24496e+06	1.12623e+06	828323	1.00717e+06	4.32134e+06	2.40029e+06	5.26975e+06	4.86407e+06	5.28731e+06	5.47462e+06	1.15778e+06	815981	909611	4.24052e+06	4.24461e+06	3.3249e+06	3.93393e+06	4.52252e+06	4.72389e+06	893848	858875	693886	3.45514e+06	3.53634e+06	3.70703e+06	3.90722e+06	1.61033e+06	577746
HIL	methionine sulfoxide	HMDB02005
HIL	beta-alanine	HMDB00056
HIL	anserine	HMDB00194
HIL	carnitine	HMDB00062	4.37016e+06	4.74087e+06	4.30414e+06	7.63025e+06	7.86296e+06	7.75134e+06	4.94494e+06	4.20061e+06	4.42081e+06	1.62106e+07	1.43019e+07	1.63598e+07	2.06315e+07	2.03983e+07	2.48767e+07	8.4345e+06	9.87295e+06	9.18498e+06	6.02939e+06	4.76847e+06	5.64787e+06	1.06049e+07	1.11956e+07	1.00286e+07	3.20425e+06	2.89278e+06	3.75066e+06	2.49978e+06	2.64243e+06	2.53724e+06	8.03192e+06	7.93915e+06	8.01585e+06	3.47688e+06	2.26704e+06	1.10829e+06
HIL	C2 carnitine	HMDB00201	2.12376e+07	2.18243e+07	2.2651e+07	2.3995e+07	2.54111e+07	2.48536e+07	1.69526e+07	1.49748e+07	1.47182e+07	3.67792e+07	3.59182e+07	3.91337e+07	3.82972e+07	3.88161e+07	4.44742e+07	2.99965e+07	3.24192e+07	3.08153e+07	1.44903e+07	1.33415e+07	1.48675e+07	1.805e+07	1.93885e+07	1.71666e+07	9.06705e+06	8.10114e+06	7.59749e+06	1.0454e+07	1.08338e+07	1.12069e+07	1.49827e+07	1.40603e+07	1.48014e+07	8.66759e+06	3.43825e+06	308481
HIL	C3 carnitine	HMDB00824	760558	686806	764596	1.8485e+06	2.18734e+06	1.97454e+06	320148	280246	293491	2.80007e+06	2.70121e+06	2.85788e+06	5.94984e+06	6.44033e+06	6.78941e+06	1.04242e+06	1.0821e+06	951482	609392	495450	648882	4.15686e+06	4.3969e+06	4.05681e+06	343766	305646	239784	155322	197397	186418	2.31704e+06	2.41098e+06	2.25725e+06	358969	150846
HIL	C4 carnitine	HMDB02013	268888	320951	295823	567496	584650	578864	268119	215837	199094	641247	596314	652165	1.59766e+06	1.63421e+06	1.81556e+06	532442	667151	651182	229651	216613	220416	650766	644006	590938	197789	196241	177242	151861	161022	137741	386436	407137	404309	222601	58965.4
HIL	C4-OH carnitine	HMDB13127	147739	108490	143059	346205	324656	369735	533602	530782	454563	207312	200226	195969	963182	888047	1.08514e+06	998637	1.11166e+06	1.05174e+06	93529.1	80254.6	67079.7	357973	364575	335768	336188	353271	327887		31493.3	30015.1	177898	165444	191794	294987	72126.4
HIL	C5 carnitine	HMDB00688	323417	291430	315659	570749	629241	600080	341672	297040	266565	797978	769878	807107	1.2925e+06	1.33336e+06	1.44577e+06	462828	489670	468674	244889	202737	273991	793636	800121	655625	241775	269033	251083	119890	153607	104919	444338	415804	428638	217608	136267	127510
HIL	C5-DC carnitine	HMDB13130
HIL	C6 carnitine	HMDB00705	74052.7	70996.8	96386.5	207189	185473	200701	167872	152150	95552.7	181837	142312	166149	803663	767885	939267	441802	532538	535162	53931.4	40126.5	41258.8	224230	216662	224090	146052	150586	137701	37745.5	24172.6	24892	133930	133810	137275	197766	49046.5
HIL	C8 carnitine	HMDB00791					16901	19982.2	54267.2						268048	306877	358226	107756	133861	119253				36364		24862.6	23380.2	24096.1	22245.2					15135.9		44616.4
HIL	C12 carnitine	HMDB02250						33067.8	67550	63647.9	65719.2		19299.7	16813.7	91147.7	68523.8	106501	166849	135199	177474		8455.41							20721.2							26295.9
HIL	C14 carnitine	HMDB05066	78232.1	66804.8	65361.5	306756	279046	323958	576165	463106	487853	357679	295146	352989	683030	628616	705226	694689	699364	703570	83802.2	64855.7	76338.9	139207	135793	126921	355261	246939	279378	33453.4		40275.3	116365	118914	154631	238019	65717.3
HIL	C14:1 carnitine	HMDB02014					30749.2	32004.7	109551	83358.1	82298.4				72386.6	78111	94320.6	163259	145064	162120							46400.1		49523.3							46877.9
HIL	C16 carnitine	HMDB00222	604227	649103	713507	1.13971e+06	1.02668e+06	1.44231e+06	3.12066e+06	2.77552e+06	2.88004e+06	1.83301e+06	1.70018e+06	2.08301e+06	1.97946e+06	1.68747e+06	2.08155e+06	3.05674e+06	2.60131e+06	2.7698e+06	451585	413875	433333	593815	561995	631261	2.19859e+06	1.9822e+06	2.09275e+06	323683	326789	332879	420373	426676	450124	1.09461e+06	400776
HIL	C16-OH carnitine	HMDB13337							105720	75245.2	56124.6							116682	45182.1	80056							41133.4	16071	36583
HIL	C18 carnitine	HMDB00848	46153.5	33487.3	68320.8	162369	138930	168833	728623	605412	620405	241608	227505	268660	202647	194409	279630	556769	348078	395803	53017.1	46922.2	25804.4	70957.6	73870.8	59327.4	539220	497806	523514	16358.9	29930.6		18383	31675	18532.2	223880	48909.4
HIL	C18:1 carnitine	HMDB13338	312629	400162	337330	964124	917226	1.01892e+06	2.06383e+06	2.12793e+06	1.90937e+06	1.04129e+06	1.03515e+06	1.08174e+06	1.57339e+06	1.52703e+06	1.72328e+06	2.15197e+06	2.17526e+06	2.1696e+06	214050	173457	181547	416730	443953	412339	1.4007e+06	1.31125e+06	1.28669e+06	135116	146417	149224	437772	336746	418776	772068	216535
HIL	C18:1-OH carnitine	HMDB13339							125415	105684	130882							144343	85769.5	96360.5							42923.7	33123.8	47203.8
HIL	C18:2 carnitine	HMDB06469	20023	13825.5	16433.6	195351	221724	243531	545235	542806	427148	112519	67895.3	88153.3	81294.9	95017.5	78678.4	233862	210023	238034				56090.1	45718.6	61658.8	246292	199666	254608		16435.9		62840.6	53964.5	79567.3	119054
HIL	C20:4 carnitine	n/a	714052	761258	1.53605e+06	624245	2.07808e+06	6.1962e+06	1.67855e+07	1.87345e+06	623723	3.02115e+06	1.16461e+06	895460	422661	1.81976e+06	3.82893e+06	713093	1.89932e+06	1.69144e+06	1.30346e+06	3.74461e+06	1.6619e+06	5.57531e+06	1.22309e+06	992217	1.63168e+06	843160	1.02353e+06	400266	1.48427e+06	530583	1.39875e+06	688692	684247	1.09737e+06	4.0822e+06	4.53134e+06

## Sheet: sample info
Sample #	shRNA	Virus Lot	Stimulation	Stim Time (hr)
1	LacZ	LSB49	untreated	0
2	LacZ	LSB49	untreated	0
3	LacZ	LSB49	untreated	0
4	LacZ	LSB49	IFNg+Zym	4
5	LacZ	LSB49	IFNg+Zym	4
6	LacZ	LSB49	IFNg+Zym	4
7	LacZ	LSB49	IFNg+Zym	20
8	LacZ	LSB49	IFNg+Zym	20
9	LacZ	LSB49	IFNg+Zym	20
10	Empty T	LSB09	untreated	0
11	Empty T	LSB09	untreated	0
12	Empty T	LSB09	untreated	0
13	Empty T	LSB09	IFNg+Zym	4
14	Empty T	LSB09	IFNg+Zym	4
15	Empty T	LSB09	IFNg+Zym	4
16	Empty T	LSB09	IFNg+Zym	20
17	Empty T	LSB09	IFNg+Zym	20
18	Empty T	LSB09	IFNg+Zym	20
19	Pfkl #1	LSA77	untreated	0
20	Pfkl #1	LSA77	untreated	0
21	Pfkl #1	LSA77	untreated	0
22	Pfkl #1	LSA77	IFNg+Zym	4
23	Pfkl #1	LSA77	IFNg+Zym	4
24	Pfkl #1	LSA77	IFNg+Zym	4
25	Pfkl #1	LSA77	IFNg+Zym	20
26	Pfkl #1	LSA77	IFNg+Zym	20
27	Pfkl #1	LSA77	IFNg+Zym	20
28	Pfkl #2	LSB04	untreated	0
29	Pfkl #2	LSB04	untreated	0
30	Pfkl #2	LSB04	untreated	0
31	Pfkl #2	LSB04	IFNg+Zym	4
32	Pfkl #2	LSB04	IFNg+Zym	4
33	Pfkl #2	LSB04	IFNg+Zym	4
34	Pfkl #2	LSB04	IFNg+Zym	20
35	Pfkl #2	LSB04	IFNg+Zym	20
36	Pfkl #2	LSB04	IFNg+Zym	20
