# Supplementary material for: Functional genomics identifies negative regulatory nodes controlling phagocyte oxidative burst
Source: Nat Commun. 2015 Jul 21;6:7838. doi: 10.1038/ncomms8838 (PMC4518307; doi:10.1038/ncomms8838)
Supplement: Supplementary Data 4 — Ubiquitin profiling. Identification and quantification of ubiquitinated peptides from MS/MS spectral data. [file ncomms8838-s5.xls]

## Sheet: Fold Change by Protein Type
Supplementary Data 4. Ubiquitin profiling.
Legend: * - ubiquitination, # - oxidized methionine, – - no Fold Change determined, Bold Intensity = manually reviewed values. Red intensity = multiple identifications for one m/z.
		Normalized Fold Change																			Normalized Intensity								Average Intensity				% CV				Raw Ratio				Log2 Ratio				Normalized Log2 Ratio				Raw Fold Change
Index	Index in Detail	Luc Control Zymosan : Untreated	RNF145 Zymosan : Untreated	Untreated RNF145 : Luc Control	Zymosan RNF145 : Luc Control	Max Intensity	Area or Height	Max % CV	Gene Name	Protein Name	Site	Description	Accession	URL	Peptide	Charge	Calc. m/z	Count in Details	Area or Height	Average RT	Luc Control (CS18217)	Luc Control (CS18218)	Luc Zymosan (CS18219)	Luc Zymosan (CS18220)	RNF145 Control (CS18221)	RNF145 Control (CS18222)	RNF145 Zymosan (CS18223)	RNF145 Zymosan (CS18224)	Luc Control Untreated	Luc Control Zymosan	RNF145 Untreated	RNF145 Zymosan	Luc Control Untreated	Luc Control Zymosan	RNF145 Untreated	RNF145 Zymosan	Luc Control Zymosan : Untreated	RNF145 Zymosan : Untreated	Untreated RNF145 : Luc Control	Zymosan RNF145 : Luc Control	Luc Control Zymosan : Untreated	RNF145 Zymosan : Untreated	Untreated RNF145 : Luc Control	Zymosan RNF145 : Luc Control	Luc Control Zymosan : Untreated	RNF145 Zymosan : Untreated	Untreated RNF145 : Luc Control	Zymosan RNF145 : Luc Control	Luc Control Zymosan : Untreated
1	Adaptor/scaffold
2	124	-1.17148	-1.84495	-1.59706	-2.53568	322745	A	29.6178	2400001E08Rik	LAMTOR1	§20	ragulator complex protein LAMTOR1	Q9CQ22	http://www.phosphosite.org/proteinAction.do?id=6785&showAllSites=true	K*LLLDPSSTPTK	2	707.401	3	A	38.5764	308080	337410	260830	234484	214343	140110	93002.9	68702.8	322745	247657	177227	80852.9	6.42588	7.52207	29.6178	21.2519	0.767345	0.456212	0.549123	0.326471	-0.382052	-1.13222	-0.8648	-1.61497	-0.228338	-0.883586	-0.675416	-1.34237	-1.30319
3	171	-1.25915	-1.02947	-3.84868	-3.17231	658499	A	36.1136	Dab2	DAB2	356	disabled homolog 2 isoform b	P98078	http://www.phosphosite.org/proteinAction.do?id=3075&showAllSites=true	TGK*PEAQGGPWPYPSSQTQQAVR	3	862.09	4	A	42.7343	826654	490343	587218	353016	154314	145784	118976	126382	658499	470117	150049	122679	36.1136	35.2265	4.01975	4.26896	0.713923	0.817593	0.227865	0.260954	-0.486159	-0.290546	-2.13375	-1.93813	-0.332445	-0.0419062	-1.94436	-1.66553	-1.40071
4	252	-1.03926	1.16955	-2.67082	-2.21527	862626	A	17.3877	Grip2	GRIP2	767	glutamate receptor interacting protein 2	G3XA20	http://www.phosphosite.org/proteinAction.do?id=23288&showAllSites=true	EALK*GGLLATR	2	621.862	1	A	25.2197	899468	825784	725484	766808	291952	274544	244546	313110	862626	746146	283248	278828	6.03998	3.91619	4.3457	17.3877	0.86497	0.984396	0.328356	0.373692	-0.209278	-0.0226888	-1.60667	-1.42008	-0.0555634	0.225951	-1.41728	-1.14748	-1.15611
5	265	2.84778	2.21895	1.32028	1.02043	1.21092e+06	A	31.1891	Lat2	LAB	77	linker for activation of T-cells family member 2 isoform a	Q9JHL0	http://www.phosphosite.org/proteinAction.do?id=3426&showAllSites=true	QVWPGPQMDTAPNK*SFER	3	734.685	1	A	51.0976	566057	379987	1.33526e+06	1.08658e+06	604467	490918	1.2485e+06	797316	473022	1.21092e+06	547693	1.02291e+06	27.815	14.5218	14.6599	31.1891	2.55996	1.86767	1.15786	0.844737	1.35612	0.901239	0.211458	-0.243426	1.50984	1.14988	0.400843	0.0291716	2.55996
6	298	1.27144	2.32246	1.4349	2.59986	533348	A	24.0932	Strap	STRAP	§122	serine-threonine kinase receptor-associated protein	Q9Z1Z2	http://www.phosphosite.org/proteinAction.do?id=4434&showAllSites=true	TVDFTQDSNYLLTGGQDK*LLR	3	833.422	2	A	66.3211	215670	217970	269204	226418	319324	226359	532056	534640	216820	247811	272842	533348	0.75006	12.2085	24.0932	0.342573	1.14294	1.95479	1.25838	2.15223	0.192744	0.967014	0.331566	1.10584	0.346458	1.21565	0.52095	1.37843	1.14294
7	301	-1.18434	-1.82905	-1.72774	-2.69002	186632	A	72.0019	Stub1	CHIP	23	STIP1 homology and U box-containing protein 1	Q9WUD1	http://www.phosphosite.org/proteinAction.do?id=11196&showAllSites=true	LGTGGGGSPDK*SPSAQELK	3	633.985	1	A	28.9209	212087	161178	147988	135326	100044	89420.3	65788.4	21398.8	186632	141657	94732.1	43593.6	19.2884	6.32076	7.92977	72.0019	0.759015	0.460178	0.507587	0.307741	-0.397799	-1.11974	-0.978274	-1.70021	-0.244085	-0.871098	-0.78889	-1.42761	-1.3175
8	Adhesion or extracellular matrix protein
9	383	-2.63223	-1.45809	-1.61748	1.10707	1.92547e+06	A	16.7088	Acta1; Acta2; Actb; Actc1; Actg1; Actg2	ACTA1; ACTA2; ACTB; ACTC1; ACTG1; ACTG2	§52; §52; §50; §52; §50; §51	actin, alpha skeletal muscle	P68134; P62737; P60710; P68033; P63260; P63268	http://www.phosphosite.org/proteinAction.do?id=4802&showAllSites=true	MGQK*DSYVGDEAQSK	3	586.265	19	A	25.009	2.15296e+06	1.69798e+06	664215	650920	992710	1.09523e+06	551120	654154	1.92547e+06	657567	1.04397e+06	602637	16.7088	1.42967	6.94418	12.0894	0.34151	0.577254	0.542191	0.916464	-1.55	-0.792721	-0.883128	-0.125849	-1.39629	-0.544082	-0.693744	0.146749	-2.92817
10	384	-4.1973	-2.37431	-1.49831	1.17032	171452	A	9.3242	Acta1; Acta2; Actb; Actc1; Actg1; Actg2	ACTA1; ACTA2; ACTB; ACTC1; ACTG1; ACTG2	§52, §63; §52, §63; §50, §61; §52, §63; §50, §61; §51, §62	actin, alpha skeletal muscle	P68134; P62737; P60710; P68033; P63260; P63268	http://www.phosphosite.org/proteinAction.do?id=4802&showAllSites=true	MGQK*DSYVGDEAQSK*R	3	676.313	4	A	24.2867	179448	163455	36857.3	36582.1	106970	93736.5	35143	36007	171452	36719.7	100353	35575	6.59571	0.529956	9.3242	1.71733	0.21417	0.354499	0.585314	0.968827	-2.22317	-1.49615	-0.772717	-0.0456897	-2.06946	-1.24751	-0.583333	0.226908	-4.6692
11	486	-1.33374	-1.33265	-2.44435	-2.46227	728680	A	49.5621	Arpc4	ARPC4	35	actin-related protein 2/3 complex subunit 4 isoform 2	P59999	http://www.phosphosite.org/proteinAction.do?id=1285368&showAllSites=true	HNK*PEVEVR	3	407.883	1	A	18.7112	616020	841340	573014	409240	238611	284258	107252	222987	728680	491127	261435	165119	21.8649	23.5796	12.3461	49.5621	0.673995	0.631589	0.358778	0.336205	-0.56919	-0.662942	-1.47883	-1.57259	-0.415476	-0.414303	-1.28945	-1.29999	-1.48369
12	498	-1.40253	1.13886	-2.62329	-1.65572	303089	A	53.4495	Canx	calnexin	§550	calnexin precursor	P35564	http://www.phosphosite.org/proteinAction.do?id=2837&showAllSites=true	DEEEEEEKLEEK*QK	3	635.957	1	A	28.5743	353977	252202	209173	179349	139619	63029.3	121906	72347	303089	194261	101324	97126.6	23.7442	10.8561	53.4495	36.0804	0.640936	0.958571	0.334305	0.49998	-0.641747	-0.0610432	-1.58076	-1.00006	-0.488033	0.187596	-1.39138	-0.72746	-1.56022
13	624	1.45229	1.14826	2.44907	1.92072	2.36207e+06	A	36.0547	Dync1h1	DNCH1	1076	cytoplasmic dynein 1 heavy chain 1	Q9JHU4	http://www.phosphosite.org/proteinAction.do?id=7506&showAllSites=true	LGEDLNK*WQALLVQIR	3	670.709	5	A	79.9939	991002	1.20853e+06	1.46841e+06	1.40311e+06	1.75987e+06	2.96427e+06	2.01923e+06	2.54655e+06	1.09977e+06	1.43576e+06	2.36207e+06	2.28289e+06	13.9865	3.21604	36.0547	16.3335	1.30551	0.966479	2.14779	1.59002	0.384612	-0.0491901	1.10285	0.669049	0.538326	0.199449	1.29224	0.941647	1.30551
14	628	-1.15478	1.29468	1.71368	2.54135	3.63879e+06	A	33.0456	Dync1h1	DNCH1	3105	cytoplasmic dynein 1 heavy chain 1	Q9JHU4	http://www.phosphosite.org/proteinAction.do?id=7506&showAllSites=true	CVLNWFGDWSTEALYQVGK*EFTSK	3	993.804	2	A	101.235	2.74108e+06	1.70271e+06	2.00231e+06	1.45695e+06	3.078e+06	3.60038e+06	3.1337e+06	4.14388e+06	2.22189e+06	1.72963e+06	3.33919e+06	3.63879e+06	33.0456	22.2955	11.0619	19.6304	0.778449	1.08972	1.50286	2.1038	-0.361326	0.12396	0.58771	1.073	-0.207612	0.372599	0.777094	1.34559	-1.28461
15	649	1.35018	1.0979	-2.70321	-3.35148	397543	A	12.2368	Epn1	epsin 1	153	epsin-1	Q80VP1	http://www.phosphosite.org/proteinAction.do?id=7197&showAllSites=true	EK*LAQTATASSAAVG	2	759.892	4	A	32.5	300494	354585	419252	375834	114062	98460	106691	89698	327540	397543	106261	98194.5	11.6774	7.72273	10.3822	12.2368	1.21373	0.924088	0.324422	0.247003	0.279442	-0.113898	-1.62406	-2.0174	0.433156	0.134741	-1.43467	-1.7448	1.21373
16	650	-3.25686	1.2008	-2.62246	1.47922	216732	A	44.8749	Ezr; Msn; Rdx	ezrin; moesin; radixin	§253; §253; §253	ezrin	P26040; P26041; P26043	http://www.phosphosite.org/proteinAction.do?id=1589&showAllSites=true	NISFNDK*K	2	540.278	3	A	25.6571	240183	193280	58083	61558.3	53077.6	91877.7	50008.8	96497.1	216732	59820.7	72477.7	73253	15.3025	4.10794	37.8542	44.8749	0.276012	1.0107	0.334412	1.22454	-1.8572	0.0153508	-1.5803	0.292243	-1.70348	0.26399	-1.39092	0.564841	-3.62303
17	673	1.01815	1.06025	2.66224	2.74992	7.0546e+06	A	11.6283	Gm5620; Tuba1b; Tuba4a	TUBA3C; TUBA1B; TUBA4A	351; §352; §352	PREDICTED: tubulin alpha-1B chain	XP_486246; P05213; P68368	http://www.phosphosite.org/proteinAction.do?id=25230&showAllSites=true	SIQFVDWCPTGFK*VGINYQPPTVVPGGDLAK	3	1168.93	16	A	80.8809	2.89591e+06	3.14728e+06	2.9929e+06	2.53812e+06	6.74591e+06	7.3633e+06	6.12677e+06	6.46436e+06	3.02159e+06	2.76551e+06	7.0546e+06	6.29557e+06	5.8825	11.6283	6.18827	3.79176	0.915248	0.892405	2.33473	2.27646	-0.127765	-0.164229	1.22326	1.18679	0.0259489	0.0844107	1.41264	1.45939	-1.0926
18	680	-1.09525	1.41275	1.61224	2.47448	1.7671e+06	A	52.6212	Gm5620; Tuba1a; Tuba1b; Tuba1c; Tuba3a; Tuba3b; Tuba4a; Tuba8	TUBA3C; TUBA1A; TUBA1B; TUBA1C; TUBA3D; TUBA3E; TUBA4A; TUBA8	§95; §96; §96; §96; §96; §96; §96; §96	PREDICTED: tubulin alpha-1B chain	XP_486246; P68369; P05213; P68373; P05214; NP_033475; P68368; Q9JJZ2	http://www.phosphosite.org/proteinAction.do?id=25230&showAllSites=true	QLFHPEQLITGK*EDAANNYAR	3	843.754	6	A	53.8148	1.33151e+06	770594	1.00101e+06	724299	1.67746e+06	1.29471e+06	2.42461e+06	1.10958e+06	1.05105e+06	862656	1.48608e+06	1.7671e+06	37.736	22.6818	18.2123	52.6212	0.820756	1.1891	1.4139	2.04844	-0.284975	0.249866	0.499684	1.03452	-0.131261	0.498505	0.689068	1.30712	-1.21839
19	685	1.20499	-1.28134	2.58515	1.66078	3.69163e+06	A	11.0393	Gsn	gelsolin	§595	gelsolin isoform 2	P13020	http://www.phosphosite.org/proteinAction.do?id=8709&showAllSites=true	SGALNSNDAFVLK*TPSAAYLWVGAGASEAEK	3	1080.21	9	A	75.7863	1.5479e+06	1.70877e+06	1.77325e+06	1.75438e+06	3.41699e+06	3.96627e+06	2.23567e+06	2.61426e+06	1.62833e+06	1.76382e+06	3.69163e+06	2.42497e+06	6.98584	0.756517	10.5211	11.0393	1.08321	0.656882	2.26712	1.37484	0.115307	-0.606293	1.18086	0.459263	0.269021	-0.357654	1.37025	0.731861	1.08321
20	702	1.4751	-1.2203	2.70433	1.49021	2.23944e+06	A	23.8489	Isg15	ISG15	§106	ubiquitin-like protein ISG15 precursor	Q64339	http://www.phosphosite.org/proteinAction.do?id=11994288&showAllSites=true	GHSNIYEVFLTQTVDTLK*K	3	769.737	6	A	76.668	831349	1.05717e+06	1.06662e+06	1.43758e+06	1.86179e+06	2.6171e+06	1.40881e+06	1.68047e+06	944259	1.2521e+06	2.23944e+06	1.54464e+06	16.9106	20.949	23.8489	12.4361	1.32601	0.689741	2.37164	1.23364	0.407096	-0.535873	1.24589	0.302916	0.56081	-0.287234	1.43527	0.575514	1.32601
21	755	-1.13689	1.07525	2.04864	2.4841	1.94962e+07	A	25.1503	Lcp1	L-plastin	610	plastin-2	Q61233	http://www.phosphosite.org/proteinAction.do?id=4251&showAllSites=true	VYALPEDLVEVNPK*M#VMTVFACLM#GK	3	1034.18	35	A	98.3258	1.27815e+07	8.92179e+06	9.608e+06	7.55268e+06	1.78148e+07	2.11776e+07	1.68125e+07	1.84768e+07	1.08516e+07	8.58034e+06	1.94962e+07	1.76447e+07	25.1503	16.938	12.1967	6.66987	0.790695	0.90503	1.79661	2.05641	-0.338806	-0.143963	0.845281	1.04012	-0.185092	0.104677	1.03466	1.31272	-1.26471
22	762	-1.2279	1.16993	2.54517	3.62671	5514978	A	19.0529	Lcp1	L-plastin	622	plastin-2	Q61233	http://www.phosphosite.org/proteinAction.do?id=4251&showAllSites=true	VYALPEDLVEVNPKM#VM#TVFACLM#GK*	3	1039.51	8	A	89.7	2417421	2524171	2052547	1565155	4846953	6183003	5090030	5771371	2470796	1808851	5514978	5.4307e+06	3.05503	19.0529	17.1303	8.87143	0.732092	0.984718	2.23207	3.00229	-0.449902	-0.0222168	1.15838	1.58606	-0.296188	0.226423	1.34776	1.85866	-1.36595
23	767	-2.07033	1.05435	-2.9123	-1.34504	220814	A	68.0298	Lcp1	L-plastin	§97	plastin-2	Q61233	http://www.phosphosite.org/proteinAction.do?id=4251&showAllSites=true	K*EGICAIGGTSEQSSVGTQHSYSEEEK	4	753.843	1	A	34.9842	305091	136537	49756	141998	78618.2	54369	65318.8	52699.1	220814	95877.1	66493.6	59009	53.9756	68.0298	25.7871	15.1222	0.434198	0.887438	0.301129	0.615465	-1.20357	-0.172281	-1.73154	-0.700252	-1.04986	0.0763584	-1.54216	-0.427654	-2.3031
24	804	-1.26347	1.23022	-2.61296	-1.69477	592725	A	23.7092	Myh10; Myh10; Myh14; Myh9	MYH10; MYH10 iso3; MYH14; MYH9	§410; §420; §433; §403	myosin-10	Q61879; Q5SV64; Q6URW6; Q8VDD5	http://www.phosphosite.org/proteinAction.do?id=8739&showAllSites=true	DYVQK*AQTK	2	597.809	4	A	20.5614	603502	581947	351011	492410	189947	207921	213123	198855	592725	421710	198934	205989	2.57136	23.7092	6.38897	4.89776	0.711478	1.03546	0.335627	0.488461	-0.491109	0.0502761	-1.57507	-1.03369	-0.337395	0.298916	-1.38569	-0.761088	-1.40552
25	866	-1.53465	1.74174	-1.04006	2.54922	686117	A	36.734	Parp9; Parp9	PARP9; PARP9 iso2	§68; §32	poly [ADP-ribose] polymerase 9	Q8CAS9; Q8CAS9-2	http://www.phosphosite.org/proteinAction.do?id=13937&showAllSites=true	WQIPIK*HNVFEILK	3	627.024	1	A	69.8212	469451	640654	349441	300809	558160	377878	507899	864335	555052	325125	468019	686117	21.8104	10.5769	27.2378	36.734	0.585756	1.466	0.843198	2.11032	-0.771628	0.551887	-0.246057	1.07746	-0.617914	0.800526	-0.0566725	1.35006	-1.7072
26	877	2.78296	2.76578	1.12001	1.1041	3.20195e+07	A	10.1054	Pfn1	profilin 1	§70	profilin-1	P62962	http://www.phosphosite.org/proteinAction.do?id=4245&showAllSites=true	SSFFVNGLTLGGQK*CSVIR	3	728.712	40	A	64.5	13124055	1.24742e+07	29731550	3.43075e+07	12819926	12323444	3.05275e+07	2.80044e+07	1.27991e+07	3.20195e+07	12571685	2.92659e+07	3.59015	10.1054	2.79251	6.09602	2.50169	2.32793	0.982229	0.914003	1.32291	1.21904	-0.0258681	-0.129729	1.47662	1.46768	0.163516	0.142869	2.50169
27	901	1.0841	-1.38133	-1.84092	-2.77924	658444	A	70.2284	Plec	plectin 1	§129	plectin isoform 12alpha	Q9QXS1	http://www.phosphosite.org/proteinAction.do?id=3451&showAllSites=true	SPHVQTMQGPLGCPPK*R	3	668.668	8	A	33.661	827429	489459	522711	760644	469437	157905	264112	118149	658444	641678	313671	191131	36.2948	26.2194	70.2284	54.0003	0.974537	0.609335	0.476383	0.297861	-0.037211	-0.714694	-1.06981	-1.74729	0.116503	-0.466054	-0.880423	-1.47469	-1.02613
28	921	1.08244	-3.16318	1.18489	-2.91323	747838	A	71.191	Rac1	Rac1	§116	ras-related C3 botulinum toxin substrate 1 precursor	P63001	http://www.phosphosite.org/proteinAction.do?id=1793&showAllSites=true	HHCPNTPIILVGTK*LDLR	4	550.302	1	A	55.0481	751484	687880	729142	671415	739201	756476	98820.3	299164	719682	700279	747838	198992	6.24924	5.82904	1.6334	71.191	0.973038	0.26609	1.03912	0.284162	-0.0394312	-1.91001	0.0553663	-1.81522	0.114283	-1.66137	0.24475	-1.54262	-1.02771
29	992	-1.72218	-1.20661	-2.84858	-2.01207	526195	A	13.3558	Sec13	SEC13	§175	protein SEC13 homolog	Q9D1M0	http://www.phosphosite.org/proteinAction.do?id=3575082&showAllSites=true	WAPAVVPGSLIDQPSGQK*PNYIK	3	860.459	2	A	61.2716	520225	532165	258920	290400	177297	146698	114277	111731	526195	274660	161997	113004	1.60447	8.10435	13.3558	1.5935	0.521974	0.697565	0.307866	0.411432	-0.937951	-0.5196	-1.69963	-1.28128	-0.784236	-0.27096	-1.51024	-1.00868	-1.9158
30	993	-1.72218	-1.20661	-2.84858	-2.01207	526195	A	13.3558	Sec13	SEC13	180	protein SEC13 homolog	Q9D1M0	http://www.phosphosite.org/proteinAction.do?id=3575082&showAllSites=true	WAPAVVPGSLIDQPSGQKPNYIK*	3	860.459	1	A	61.2716	520225	532165	258920	290400	177297	146698	114277	111731	526195	274660	161997	113004	1.60447	8.10435	13.3558	1.5935	0.521974	0.697565	0.307866	0.411432	-0.937951	-0.5196	-1.69963	-1.28128	-0.784236	-0.27096	-1.51024	-1.00868	-1.9158
31	1073	-1.78564	1.26694	1.14531	2.57009	1.56759e+06	A	43.5715	Tuba1a; Tuba1b; Tuba3a; Tuba3b; Tuba4a	TUBA1A; TUBA1B; TUBA3D; TUBA3E; TUBA4A	§280; §280; §280; §280; §280	tubulin alpha-1A chain	P68369; P05213; P05214; NP_033475; P68368	http://www.phosphosite.org/proteinAction.do?id=2788&showAllSites=true	TYAPVISAEK*AYHEQLSVAEITNACFEPANQM#VK	4	985.728	3	A	69.081	1.63441e+06	1.29271e+06	963796	509789	1.69288e+06	1.24716e+06	1.53167e+06	1.60351e+06	1.46356e+06	736792	1.47002e+06	1.56759e+06	16.5093	43.5715	21.4398	3.24092	0.503424	1.06637	1.00441	2.12759	-0.990153	0.0927137	0.00635216	1.08922	-0.836439	0.341353	0.195736	1.36182	-1.9864
32	1101	2.87632	-1.09235	1.03955	-3.04704	1.64372e+06	A	19.206	Txnip	TXNIP	§64	thioredoxin-interacting protein isoform 1	Q8BG60	http://www.phosphosite.org/proteinAction.do?id=5140226&showAllSites=true	VLWMQGSQQCK*QTLDYLR	3	790.056	9	A	61.0593	639219	632214	1.43467e+06	1.85277e+06	636803	522315	507217	385923	635717	1.64372e+06	579559	446570	0.779226	17.9864	13.9685	19.206	2.58562	0.770534	0.911663	0.271682	1.37051	-0.37607	-0.133428	-1.88001	1.52422	-0.12743	0.0559561	-1.60741	2.58562
33	Apoptosis
34	1143	1.08554	1.11092	2.58185	2.62085	3.66951e+06	A	13.353	Anxa5	ANXA5	§124	annexin A5	P48036	http://www.phosphosite.org/proteinAction.do?id=8355&showAllSites=true	TPEELSAIK*QVYEEEYGSNLEDDVVGDTSGYYQR	3	1333.27	15	A	78.0362	1.65026e+06	1.59103e+06	1.71723e+06	1.4457e+06	3.43762e+06	3.9014e+06	3.1072e+06	3.75514e+06	1.62064e+06	1.58146e+06	3.66951e+06	3.43117e+06	2.58416	12.1408	8.93693	13.353	0.975824	0.935047	2.26423	2.16961	-0.0353068	-0.0968891	1.17902	1.11744	0.118407	0.15175	1.36841	1.39004	-1.02477
35	1174	-1.3274	1.08442	1.75971	2.51254	3.05706e+06	A	21.4936	Fam188a	FAM188A	§64	2310047O13Rik protein	Q9CV28	http://www.phosphosite.org/proteinAction.do?id=2611864&showAllSites=true	WTQGFVFSESEGSALEQFEGGPCAVIAPVQAFLLKK*	3	1348.01	1	A	98.5148	2.28202e+06	1.67988e+06	1.53837e+06	1.14469e+06	2.64951e+06	3.4646e+06	2.60181e+06	2.97882e+06	1.98095e+06	1.34153e+06	3.05706e+06	2.79032e+06	21.4936	20.7506	18.8534	9.55422	0.677215	0.912746	1.54323	2.07995	-0.562315	-0.131715	0.625952	1.05655	-0.4086	0.116925	0.815336	1.32915	-1.47664
36	1203	2.09888	3.17741	1.07301	1.61125	625872	A	74.252	Gpi1	G6PI	§362	glucose-6-phosphate isomerase	P06745	http://www.phosphosite.org/proteinAction.do?id=7319&showAllSites=true	FAAYFQQGDMESNGK*YITK	3	771.36	2	A	50.8055	379270	118120	440136	498316	281131	186917	801736	450009	248695	469226	234024	625872	74.252	8.76752	28.4669	39.7379	1.88675	2.67439	0.941008	1.33384	0.915905	1.41921	-0.087721	0.415586	1.06962	1.66785	0.101663	0.688184	1.88675
37	1205	1.00082	2.64609	1.25587	3.29358	2.93011e+06	A	14.4766	Gpi1	G6PI	§438	glucose-6-phosphate isomerase	P06745	http://www.phosphosite.org/proteinAction.do?id=7319&showAllSites=true	ANFLAQTEALMK*GK	3	545.956	16	A	64.9596	1072241	1.31679e+06	1038198	1.11114e+06	1364346	1266874	3.13393e+06	2.72629e+06	1.19452e+06	1.07467e+06	1315610	2.93011e+06	14.4766	4.79973	5.23887	9.83735	0.89967	2.22719	1.10137	2.72651	-0.152532	1.15522	0.139304	1.44706	0.00118195	1.40386	0.328688	1.71966	-1.11152
38	1208	2.55494	1.821	2.38297	1.6847	6.04009e+06	A	34.1398	Gpi1	G6PI	440	glucose-6-phosphate isomerase	P06745	http://www.phosphosite.org/proteinAction.do?id=7319&showAllSites=true	ILLANFLAQTEALMKGK*	3	659.04	4	A	91.711	2209652	1561750	3285425	5376439	3323251	4558305	5382670	6697503	1885701	4330932	3940778	6.04009e+06	24.2953	34.1398	22.161	15.3926	2.29672	1.53271	2.08982	1.39464	1.19958	0.616089	1.06338	0.479892	1.35329	0.864728	1.25276	0.75249	2.29672
39	Cell cycle regulation
40	1272	1.93837	1.35748	2.84659	1.97741	1.47443e+06	A	35.3373	2400003C14Rik	KIAA0174	§205, §206	IST1 homolog	Q9CX00	http://www.phosphosite.org/proteinAction.do?id=8142&showAllSites=true	NYNVPYEPDSVVMAEAPVGVETDLIDVGFTDDVK*K*GGPGR	4	1120.29	1	A	80.593	550345	483497	846082	955353	1.21225e+06	1.36864e+06	1.10601e+06	1.84285e+06	516921	900718	1.29045e+06	1.47443e+06	9.14435	8.5783	8.56935	35.3373	1.74247	1.14258	2.49641	1.63695	0.801131	0.192292	1.31985	0.711014	0.954845	0.440931	1.50924	0.983612	1.74247
41	1282	-1.20124	1.28389	-2.70041	-1.76522	231072	A	25.1244	Cdc20	Cdc20	§136	cell division cycle protein 20 homolog	Q9JJ66	http://www.phosphosite.org/proteinAction.do?id=6875&showAllSites=true	LSGK*PQNAPEGYQNR	3	591.627	1	A	25.0724	272123	190020	156031	189809	79019.7	71065.2	80972.1	81215.3	231072	172920	75042.5	81093.7	25.1244	13.8126	7.49535	0.212056	0.748339	1.08064	0.324758	0.468967	-0.418237	0.111882	-1.62256	-1.09244	-0.264523	0.360521	-1.43318	-0.819845	-1.33629
42	1309	-1.89445	-1.84903	-3.07454	-3.02529	212385	A	24.4702	Marcksl1	MLP	§110	MARCKS-related protein	P28667	http://www.phosphosite.org/proteinAction.do?id=6587&showAllSites=true	K*EGGGDSSASSPTEEEQEQGEMSACSDEGTAQEGK	3	1235.16	1	A	31.2119	244653	180117	101363	100194	64648	56513	32348.2	22805	212385	100778	60580.5	27576.6	21.4863	0.820116	9.49531	24.4702	0.474509	0.455206	0.285239	0.273636	-1.07549	-1.13541	-1.80975	-1.86967	-0.921778	-0.88677	-1.62037	-1.59707	-2.10744
43	1338	-2.53488	-2.04913	-1.86753	-1.52197	344452	A	20.3852	Pcm1	PCM-1	§1342	pericentriolar material 1 protein	Q9R0L6	http://www.phosphosite.org/proteinAction.do?id=3167&showAllSites=true	HSAQTEEPVQAK*LFSR	3	647.997	2	A	40.3522	394103	294801	113686	130617	166586	156919	59423.8	73457.2	344452	122151	161752	66440.5	20.3852	9.80077	4.22588	14.9353	0.354625	0.410754	0.469593	0.54392	-1.49563	-1.28365	-1.09052	-0.878535	-1.34192	-1.03501	-0.901133	-0.605937	-2.81988
44	1341	-2.15218	-2.6575	-1.34718	-1.67705	399431	A	34.963	Pcm1	PCM-1	§259	pericentriolar material 1 protein	Q9R0L6	http://www.phosphosite.org/proteinAction.do?id=3167&showAllSites=true	FLQK*ILAR	2	551.84	7	A	43.5708	413088	385775	125590	208083	229118	290921	89417.9	75290.2	399431	166836	260020	82354	4.83529	34.963	16.8068	12.1303	0.417685	0.316723	0.650974	0.493622	-1.25951	-1.65871	-0.619328	-1.01852	-1.1058	-1.41007	-0.429944	-0.745925	-2.39415
45	1343	-3.35995	-3.25279	-2.29664	-2.24151	314862	A	21.3429	Pcm1	PCM-1	§277	pericentriolar material 1 protein	Q9R0L6	http://www.phosphosite.org/proteinAction.do?id=3167&showAllSites=true	DPQQEPMEETENLK*K	3	643.967	1	A	35.9376	344236	285487	71526.1	96952.4	128647	111816	30605.9	31616.1	314862	84239.2	120231	31111	13.1936	21.3429	9.89879	2.29592	0.267544	0.25876	0.381854	0.369317	-1.90215	-1.95032	-1.38891	-1.43707	-1.74844	-1.70168	-1.19952	-1.16447	-3.73771
46	1344	-2.76595	-2.29159	-1.14874	1.04222	411962	A	20.387	Pcm1	PCM-1	§393	pericentriolar material 1 protein	Q9R0L6	http://www.phosphosite.org/proteinAction.do?id=3167&showAllSites=true	NPSVSEHLPDEK*VQLFSK	3	723.371	1	A	49.4276	435120	388804	114587	153189	339503	289505	106131	124901	411962	133888	314504	115516	7.94992	20.387	11.2411	11.4897	0.325	0.367295	0.763429	0.862781	-1.62149	-1.44499	-0.389433	-0.212934	-1.46778	-1.19635	-0.200049	0.0596641	-3.07693
47	1350	-2.22853	-3.1723	-1.06713	-1.53144	184119	A	28.2634	Pcm1	PCM-1	§785	pericentriolar material 1 protein	Q9R0L6	http://www.phosphosite.org/proteinAction.do?id=3167&showAllSites=true	K*YLPAITSTPTVNENDSSTSK	3	789.727	1	A	43.2982	179867	188370	59426.1	89111.7	179128	123492	43710.5	36582.3	184119	74268.9	151310	40146.4	3.26558	28.2634	26.0001	12.5552	0.403375	0.265325	0.821809	0.540555	-1.3098	-1.91417	-0.283126	-0.887488	-1.15609	-1.66553	-0.0937415	-0.61489	-2.47908
48	1364	1.04263	-1.4618	-1.67189	-2.56891	326176	A	18.6735	Pcna	PCNA	168	proliferating cell nuclear antigen	P17918	http://www.phosphosite.org/proteinAction.do?id=7831&showAllSites=true	IGDAVVISCAKNGVK*	3	548.963	6	A	40.5633	369245	283108	311260	300160	189437	152752	87484.9	109544	326176	305710	171094	98514.5	18.6735	2.5674	15.1617	15.8334	0.937254	0.57579	0.524546	0.322248	-0.0934883	-0.796385	-0.93086	-1.63376	0.0602258	-0.547746	-0.741476	-1.36116	-1.06695
49	1403	-1.03096	1.39333	1.75404	2.49926	1.01189e+07	A	39.0662	Psmd2	PSMD2	569	26S proteasome non-ATPase regulatory subunit 2	Q8VDM4	http://www.phosphosite.org/proteinAction.do?id=16593&showAllSites=true	LGLNHLGK*GEAIEAILAALEVVSEPFR	4	740.91	14	A	102.593	6.86896e+06	4.3493e+06	6.24183e+06	3.53976e+06	8.39501e+06	8.86158e+06	1.04578e+07	9.77993e+06	5.60913e+06	4.8908e+06	8.62829e+06	1.01189e+07	31.7638	39.0662	3.82362	4.73679	0.871935	1.17275	1.53826	2.06896	-0.197708	0.229899	0.621298	1.0489	-0.0439936	0.478538	0.810682	1.3215	-1.14687
50	1419	1.8827	-1.14354	-1.46761	-3.18545	445274	A	32.4978	Smc4	Smc4	§1185	structural maintenance of chromosomes protein 4	Q8CG47	http://www.phosphosite.org/proteinAction.do?id=7619&showAllSites=true	K*IFNLSGGEK	2	603.827	2	A	36.7	323557	202640	450130	440419	193233	121199	142130	89304	263098	445274	157216	115717	32.4978	1.54213	32.3986	32.2802	1.69243	0.736038	0.597556	0.259878	0.759092	-0.442147	-0.742855	-1.94409	0.912806	-0.193508	-0.553471	-1.6715	1.69243
51	Chaperone
52	1532	1.75066	1.50238	3.72395	3.16998	4.54363e+06	A	25.4919	Hsp90aa1	HSP90A	100	heat shock protein HSP 90-alpha	P07901	http://www.phosphosite.org/proteinAction.do?id=2030&showAllSites=true	TLTIVDTGIGMTK*ADLINNLGTIAK	3	896.493	25	A	84.3922	1.29854e+06	901898	1.46344e+06	1.99944e+06	3.76006e+06	3.42619e+06	4.55113e+06	4.53614e+06	1.10022e+06	1.73144e+06	3.59312e+06	4.54363e+06	25.4919	21.8895	6.57036	0.23327	1.57372	1.26454	3.26583	2.62419	0.654183	0.338608	1.70745	1.39187	0.807898	0.587248	1.89683	1.66447	1.57372
53	1540	-1.035	1.80035	1.6945	3.13193	1687982	A	27.0953	Hsp90aa1; Hsp90ab1	HSP90A; HSP90B	116; 111	heat shock protein HSP 90-alpha	P07901; P11499	http://www.phosphosite.org/proteinAction.do?id=2030&showAllSites=true	SGTK*AFMEALQ	2	648.816	7	A	53	753776	745415	526315	775789	1259951	967912	1739471	1636493	749596	651052	1.11393e+06	1687982	0.788708	27.0953	18.5382	4.31382	0.868538	1.51534	1.48604	2.5927	-0.20334	0.599639	0.571476	1.37445	-0.0496254	0.848278	0.76086	1.64705	-1.15136
54	1543	1.05461	1.20387	2.76256	3.12806	264499	A	56.3691	Hsp90aa1; Hsp90ab1	HSP90A; HSP90B	§284; §275	heat shock protein HSP 90-alpha	P07901; P11499	http://www.phosphosite.org/proteinAction.do?id=2030&showAllSites=true	EK*YIDQEELNK	2	761.873	4	A	32.4496	132002	83484.4	98129.1	106157	322608	199452	369925	159072	107743	102143	261030	264499	31.8413	5.55753	33.3618	56.3691	0.948025	1.01329	2.42271	2.58949	-0.0770031	0.0190432	1.27662	1.37267	0.076711	0.267683	1.46601	1.64527	-1.05482
55	1547	1.04768	-1.46559	2.6643	1.72115	592615	A	60.3867	Hsp90aa1; Hsp90ab1	HSP90A; HSP90B	359; 350	heat shock protein HSP 90-alpha	P07901; P11499	http://www.phosphosite.org/proteinAction.do?id=2030&showAllSites=true	K*NNIKLYVR	3	421.251	1	A	29.6494	291953	215306	276282	201449	711638	473592	485664	195015	253629	238866	592615	340339	21.3689	22.1526	28.4037	60.3867	0.941791	0.574301	2.33654	1.42482	-0.0865219	-0.800121	1.22437	0.510775	0.0671922	-0.551481	1.41376	0.783373	-1.06181
56	1576	-1.46526	2.42808	1.42035	5.0124	720273	A	48.1461	Hsp90ab1	HSP90B	§319	heat shock protein HSP 90-beta	P11499	http://www.phosphosite.org/proteinAction.do?id=3035&showAllSites=true	SLTNDWEDHLAVK*HFSVEGQLEFR	3	991.149	1	A	65.904	220492	345394	114489	232681	287236	417640	693268	747279	282943	173585	352438	720273	31.2144	48.1461	26.1633	5.30242	0.613497	2.04369	1.24561	4.14941	-0.704872	1.03117	0.316858	2.0529	-0.551158	1.27981	0.506242	2.3255	-1.63
57	1581	-1.01722	1.6532	2.13073	3.55423	1861521	A	65.0108	Hsp90ab1	HSP90B	423	heat shock protein HSP 90-beta	P11499	http://www.phosphosite.org/proteinAction.do?id=3035&showAllSites=true	CLELFSELAEDK*ENYKK	3	744.028	1	A	59.5	654786	777073	341838	923516	1223553	1452036	1808308	1914734	715930	632677	1.33779e+06	1861521	12.078	65.0108	12.0767	4.04264	0.883714	1.39149	1.86861	2.94229	-0.178348	0.476625	0.901967	1.55694	-0.024634	0.725265	1.09135	1.82954	-1.13159
58	1582	-1.01722	1.6532	2.13073	3.55423	1861521	A	65.0108	Hsp90ab1	HSP90B	427	heat shock protein HSP 90-beta	P11499	http://www.phosphosite.org/proteinAction.do?id=3035&showAllSites=true	CLELFSELAEDKENYK*K	3	744.028	1	A	59.5	654786	777073	341838	923516	1223553	1452036	1808308	1914734	715930	632677	1.33779e+06	1861521	12.078	65.0108	12.0767	4.04264	0.883714	1.39149	1.86861	2.94229	-0.178348	0.476625	0.901967	1.55694	-0.024634	0.725265	1.09135	1.82954	-1.13159
59	1588	-1.03453	1.51553	1.84128	2.86353	1.14368e+07	A	17.9497	Hsp90ab1	HSP90B	§435	heat shock protein HSP 90-beta	P11499	http://www.phosphosite.org/proteinAction.do?id=3035&showAllSites=true	FYEAFSK*NLK	3	454.235	16	A	44.2	6257076	4847631	4662896	4986332	10066870	7864653	10955596	11917983	5.55235e+06	4824614	8.96576e+06	1.14368e+07	17.9497	4.74035	17.3683	5.95019	0.868931	1.27561	1.61477	2.37051	-0.202686	0.351184	0.691327	1.2452	-0.0489717	0.599823	0.880711	1.51779	-1.15084
60	1591	1.03879	1.10118	2.37749	2.4999	2.75693e+06	A	8.84147	Hsp90ab1	HSP90B	526	heat shock protein HSP 90-beta	P11499	http://www.phosphosite.org/proteinAction.do?id=3035&showAllSites=true	GFEVVYMTEPIDEYCVQQLK*EFDGK	3	1046.82	13	A	79.0827	1.3667e+06	1.27782e+06	1.27812e+06	1.19135e+06	2.67236e+06	2.84149e+06	2.39551e+06	2.71501e+06	1.32226e+06	1.23473e+06	2.75693e+06	2.55526e+06	4.75317	4.9689	4.33783	8.84147	0.933805	0.926852	2.08501	2.06949	-0.0988065	-0.10959	1.06006	1.04927	0.0549077	0.13905	1.24944	1.32187	-1.07089
61	1594	1.11628	1.37949	2.12905	2.60981	853258	A	10.9656	Hsp90ab1; Hsp90b1	HSP90B; GRP94	§53; §114	heat shock protein HSP 90-beta	P11499; P08113	http://www.phosphosite.org/proteinAction.do?id=3035&showAllSites=true	ELISNASDALDK*IR	3	553.629	4	A	54.1213	388719	398442	364318	425564	718866	750870	889999	816517	393580	394941	734868	853258	1.74677	10.9656	3.07952	6.08959	1.00346	1.1611	1.86714	2.16047	0.004979	0.215497	0.900827	1.11134	0.158693	0.464136	1.09021	1.38394	1.00346
62	1633	2.51583	2.44282	1.72108	1.65763	3.91151e+06	A	35.765	Hspa8	HSC70	§126	heat shock cognate 71 kDa protein	P08109	http://www.phosphosite.org/proteinAction.do?id=4250&showAllSites=true	SFYPEEVSSMVLTK*MK	3	663.994	11	A	72.9003	1124000	1.3968e+06	2129601	3.57135e+06	1831160	1973626	3.5138e+06	4.30922e+06	1.2604e+06	2.85048e+06	1902393	3.91151e+06	15.3047	35.765	5.29537	14.3793	2.26156	2.0561	1.50936	1.37223	1.17732	1.03991	0.593932	0.456522	1.33103	1.28855	0.783316	0.72912	2.26156
63	Chromatin, DNA-binding, DNA repair or DNA replication protein
64	1718	-1.26816	-1.34822	-2.51157	-2.6919	1.79551e+07	A	25.5448	2810417H13Rik	PAF	§15	PCNA-associated factor	Q9CQX4	http://www.phosphosite.org/proteinAction.do?id=14910&showAllSites=true	K*AVASQAPR	2	521.294	16	A	14.3974	1.59683e+07	1.99419e+07	1.13051e+07	1.41498e+07	5.13703e+06	7.40194e+06	3.43916e+06	4.38887e+06	1.79551e+07	1.27275e+07	6.26948e+06	3.91401e+06	15.6491	15.804	25.5448	17.1576	0.708849	0.624296	0.349176	0.307525	-0.496451	-0.679697	-1.51798	-1.70122	-0.342737	-0.431058	-1.32859	-1.42862	-1.41074
65	1723	1.27329	1.09377	-2.31816	-2.72064	8.28888e+07	A	36.1658	2810417H13Rik	PAF	§24	PCNA-associated factor	Q9CQX4	http://www.phosphosite.org/proteinAction.do?id=14910&showAllSites=true	K*VLGSSTFVTNSSSSSR	3	619.981	27	A	35.8	90209929	54624081	71619577	94158018	34402020	20390020	28603262	21839042	72417005	8.28888e+07	27396020	25221152	34.7474	19.2271	36.1658	18.9643	1.1446	0.920614	0.378309	0.304277	0.194849	-0.119332	-1.40236	-1.71654	0.348563	0.129307	-1.21298	-1.44395	1.1446
66	1832	1.13813	-4.03441	4.95234	1.06983	404268	A	58.8742	H2afx; Hist2h2ab	H2AX; HIST2H2AB	§119; §119	histone H2A.x	P27661; Q64522	http://www.phosphosite.org/proteinAction.do?id=2541&showAllSites=true	LLGGVTIAQGGVLPNIQAVLLPK*K	3	838.511	56	A	89.9989	118879	67286.7	109435	81031.4	572566	235970	65571.2	103112	93082.8	95233.1	404268	84341.6	39.1922	21.0896	58.8742	31.4736	1.0231	0.208628	4.3431	0.885634	0.0329478	-2.261	2.11873	-0.175218	0.186662	-2.01236	2.30811	0.0973797	1.0231
67	1880	-1.32804	1.36696	-2.82994	-1.57159	1.5447e+06	A	22.0377	Hist1h1a	H1F1	54	histone H1.1	P43275	http://www.phosphosite.org/proteinAction.do?id=17071&showAllSites=true	KKPAGPSVSELIVQAVSSSK*ER	4	603.587	5	A	60.1	1303988	1.78541e+06	1045691	1.04549e+06	547985	409398	614101	487422	1.5447e+06	1.04559e+06	478692	550762	22.0377	0.0135646	20.4716	16.264	0.67689	1.15056	0.309893	0.526747	-0.563008	0.202332	-1.69016	-0.924819	-0.409293	0.450971	-1.50077	-0.652221	-1.47735
68	1932	-1.89539	1.57133	-2.60035	1.13608	127696	A	50.1011	Hist1h1c	H1C	195	histone H1.2	P15864	http://www.phosphosite.org/proteinAction.do?id=5384&showAllSites=true	AVKPK*AAKPK	3	384.58	3	A	10.9417	163718	91673.7	54211	66914.1	41258.8	44873	36779.4	77136	127696	60562.5	43065.9	56957.7	39.8939	14.8317	5.93421	50.1011	0.474273	1.32257	0.337254	0.940478	-1.07621	0.403346	-1.56809	-0.0885345	-0.922497	0.651985	-1.37871	0.184063	-2.10849
69	1961	-2.9049	-1.07691	-2.40284	1.11353	126161	A	65.3444	Hist1h1e	H1E	197	histone H1.4	P43274	http://www.phosphosite.org/proteinAction.do?id=7682&showAllSites=true	TVKPK*AAKPK	3	394.584	2	A	11.0724	111299	141023	39041		35192.9	56898.6	19359.8	52617.1	126161	39041	46045.8	35988.4	16.6595		33.3326	65.3444	0.309454	0.78158	0.364977	0.921811	-1.6922	-0.355534	-1.45412	-0.117457	-1.53849	-0.106895	-1.26474	0.155141	-3.23149
70	1968	-1.08804	5.25534	-12.656	-2.2314	839510	A	72.5318	Hist1h2aa; Hist2h2ab; Hist2h2ac	H2A.4; HIST2H2AB; HIST2H2AC	§119; §119; §119	histone cluster 1, H2aa	Q8CGP4; Q64522; Q64523	http://www.phosphosite.org/proteinAction.do?id=10344701&showAllSites=true	VTIAQGGVLPNIQAVLLPK*KTESHK	3	919.199	1	A	64.3186	418108	1.26091e+06	337869	1.04933e+06	33150.5	83194.5	233510	281127	839510	693601	58172.5	257319	70.9881	72.5318	60.8302	13.085	0.826197	4.42337	0.0692935	0.37099	-0.275442	2.14515	-3.85114	-1.43055	-0.121728	2.39378	-3.66175	-1.15795	-1.21036
71	1969	1.0951	2.48997	-5.92639	-2.62771	7.17187e+06	A	23.7939	Hist1h2aa; Hist2h2ab; Hist2h2ac	H2A.4; HIST2H2AB; HIST2H2AC	§125; §125; §125	histone cluster 1, H2aa	Q8CGP4; Q64522; Q64523	http://www.phosphosite.org/proteinAction.do?id=10344701&showAllSites=true	VTIAQGGVLPNIQAVLLPKKTESHK*	4	689.651	5	A	64.2609	6.0336e+06	8.31015e+06	5.87231e+06	8.24804e+06	952260	1.17031e+06	2.16802e+06	2.28042e+06	7.17187e+06	7.06018e+06	1.06129e+06	2.22422e+06	22.4455	23.7939	14.5281	3.57329	0.984426	2.09578	0.147979	0.315038	-0.0226456	1.06749	-2.75654	-1.6664	0.131069	1.31613	-2.56715	-1.39381	-1.01582
72	1970	1.15036	1.49915	-35.2459	-27.266	4.09292e+06	A	101.021	Hist1h2ab; Hist1h2af; Hist1h2ah; Hist2h2aa2; Hist3h2a	H2A.1; H2AE; HIST1H2AH; H2AO; HIST3H2A	§119; §119; §119; §119; §119	histone H2A type 1	P22752; Q8CGP5; Q8CGP6; Q6GSS7; Q8BFU2	http://www.phosphosite.org/proteinAction.do?id=4876&showAllSites=true	VTIAQGGVLPNIQAVLLPK*KTESHHK	3	964.885	3	A	60.6914	1.13068e+06	6.78528e+06	1.4976e+06	6.68825e+06	93282.8	103680	163855	84676.4	3.95798e+06	4.09292e+06	98481.3	124266	101.021	89.6754	7.46507	45.055	1.0341	1.26182	0.0248817	0.0303612	0.0483693	0.335509	-5.32877	-5.04163	0.202083	0.584148	-5.13939	-4.76903	1.0341
73	1978	1.09415	-1.19002	-9.80628	-12.8725	6.49913e+07	A	20.6488	Hist1h2ab; Hist1h2af; Hist1h2ah; Hist2h2aa2; Hist3h2a	H2A.1; H2AE; HIST1H2AH; H2AO; HIST3H2A	§120; §120; §120; §120; §120	histone H2A type 1	P22752; Q8CGP5; Q8CGP6; Q6GSS7; Q8BFU2	http://www.phosphosite.org/proteinAction.do?id=4876&showAllSites=true	VTIAQGGVLPNIQAVLLPKK*TESHHK	5	579.334	10	A	60.6914	5.92058e+07	7.07767e+07	5.77793e+07	7.00675e+07	5.87366e+06	5.75074e+06	4.71113e+06	3.51068e+06	6.49913e+07	6.39234e+07	5.8122e+06	4.1109e+06	12.5892	13.5929	1.49552	20.6488	0.983569	0.707289	0.0894304	0.0643098	-0.0239018	-0.499629	-3.48309	-3.95882	0.129812	-0.250989	-3.29371	-3.68622	-1.01671
74	1980	1.06644	-1.21483	-12.1158	-15.8246	4.37323e+07	A	41.8912	Hist1h2ab; Hist1h2af; Hist1h2ah; Hist2h2aa2; Hist3h2a	H2A.1; H2AE; HIST1H2AH; H2AO; HIST3H2A	§126; §126; §126; §126; §126	histone H2A type 1	P22752; Q8CGP5; Q8CGP6; Q6GSS7; Q8BFU2	http://www.phosphosite.org/proteinAction.do?id=4876&showAllSites=true	VTIAQGGVLPNIQAVLLPKKTESHHK*	4	723.916	13	A	60.6914	3.07781e+07	5.66864e+07	3.08455e+07	5.30032e+07	3.28291e+06	3.04803e+06	2.43731e+06	1.94903e+06	4.37323e+07	4.19243e+07	3.16547e+06	2.19317e+06	41.8912	37.3718	5.24685	15.7428	0.958659	0.692843	0.0723829	0.0523127	-0.0609097	-0.5294	-3.78821	-4.2567	0.0928044	-0.28076	-3.59882	-3.9841	-1.04312
75	2028	-1.01562	-1.55752	-1.79108	-2.76914	6.18633e+06	A	33.4459	Hist1h2ba; Hist1h2bb; Hist1h2bc; Hist1h2be; Hist1h2bh; Hist1h2bm; Hist1h2bn; Hist1h2bp; Hist2h2bb; Hist2h2be; Hist3h2ba; Hist3h2bb-ps	H2B1A; H2B1N; H2B1C; H2B1K; H2B2E; H2B1D; H2B; Hist1h2bp; H2B1H; H2B1L; Hist3h2ba; HIST3H2BB	§48; §47; §47; §47; §47; §47; §47; §47; §47; §47; §47; §47	histone H2B type 1-A	P70696; Q64475; Q6ZWY9; NP_001171124; Q64478; P10854; P10853; Q8CGP2; Q64525; Q64524; Q9D2U9; Q8CGP0	http://www.phosphosite.org/proteinAction.do?id=15481&showAllSites=true	VLK*QVHPDTGISSK	3	541.634	14	A	26.3599	6.97341e+06	5.39925e+06	5.65715e+06	5.29402e+06	2.99865e+06	3.05948e+06	1.24979e+06	2.02404e+06	6.18633e+06	5.47558e+06	3.02906e+06	1.63691e+06	17.9929	4.68936	1.42003	33.4459	0.88511	0.540403	0.489638	0.298948	-0.176072	-0.887893	-1.03021	-1.74204	-0.0223574	-0.639254	-0.84083	-1.46944	-1.1298
76	2034	2.1106	1.04956	-1.42176	-2.88237	353342	A	29.945	Hist1h2bb; Hist1h2bc; Hist1h2be; Hist1h2bh; Hist1h2bm; Hist1h2bn; Hist1h2bp; Hist1h2bp; Hist2h2bb	H2B1N; H2B1C; H2B1K; H2B2E; H2B1D; H2B; Hist1h2bp; Hist1h2bp iso3; H2B1H	§35; §35; §35; §35; §35; §35; §35; §35; §35	histone H2B type 1-B	Q64475; Q6ZWY9; NP_001171124; Q64478; P10854; P10853; Q8CGP2; Q8C622; Q64525	http://www.phosphosite.org/proteinAction.do?id=8395&showAllSites=true	K*ESYSVYVYK	3	460.566	5	A	37.567	190140	182331	407244	299440	139199	90551	105370	97591.5	186235	353342	114875	101481	2.96522	21.5737	29.945	5.42024	1.89729	0.883404	0.616827	0.287203	0.923937	-0.178855	-0.697063	-1.79986	1.07765	0.0697839	-0.507679	-1.52726	1.89729
77	2045	-1.31854	-1.36278	-2.45865	-2.56185	3.86903e+06	A	24.8281	Hist1h3a; Hist1h3g; Hist2h3b	H3; HIST3H3; H3 iso2	§28; §28; §28, §73	histone H3.1	P68433; NP_659539; P84228	http://www.phosphosite.org/proteinAction.do?id=7542&showAllSites=true	K*SAPATGGVK	2	515.288	8	A	14.0193	4.14799e+06	3.59007e+06	2.77316e+06	2.50238e+06	1.13777e+06	1.62233e+06	784967	919752	3.86903e+06	2.63777e+06	1.38005e+06	852360	10.1966	7.25898	24.8281	11.1816	0.681765	0.617629	0.356691	0.323137	-0.552654	-0.695187	-1.48725	-1.62978	-0.39894	-0.446548	-1.29787	-1.35719	-1.46678
78	2046	-1.73628	-1.41139	-3.95339	-3.23984	429531	A	28.4928	Hist1h3a; Hist1h3g; Hist2h3b	H3; HIST3H3; H3 iso2	§37; §37; §37, §82	histone H3.1	P68433; NP_659539; P84228	http://www.phosphosite.org/proteinAction.do?id=7542&showAllSites=true	KSAPATGGVK*KPHR	3	516.63	10	A	12.4066	443293	415770	192482	252286	76085.8	114480	53453.7	60191.1	429531	222384	95282.9	56822.4	4.53104	19.0156	28.4928	8.38407	0.517736	0.596355	0.22183	0.255515	-0.949712	-0.745757	-2.17247	-1.96852	-0.795998	-0.497118	-1.98309	-1.69592	-1.93149
79	2053	-1.1142	-1.64472	-1.83455	-2.73012	1.02075e+07	A	44.6346	Hist1h4b; Hist1h4n	H4; H4H4	§32; §32	histone H4	P62806; NP_783588	http://www.phosphosite.org/proteinAction.do?id=1878&showAllSites=true	DNIQGITK*PAIR	3	480.604	16	A	39.1683	1.34291e+07	6.98587e+06	9.20002e+06	7.27068e+06	6.0232e+06	3.73592e+06	2.55641e+06	2.43784e+06	1.02075e+07	8.23535e+06	4.87956e+06	2.49713e+06	44.6346	16.5658	33.1454	3.35772	0.806794	0.511752	0.478037	0.30322	-0.309727	-0.966482	-1.06481	-1.72156	-0.156013	-0.717843	-0.875423	-1.44896	-1.23947
80	2065	-1.35558	1.19459	-2.82419	-1.75823	3.16845e+06	A	7.62329	Hist2h2aa2; Hist2h2ac	H2AO; HIST2H2AC	§119; §119	histone H2A type 2-A	Q6GSS7; Q64523	http://www.phosphosite.org/proteinAction.do?id=12276&showAllSites=true	KVTIAQGGVLPNIQAVLLPK*K	4	576.106	6	A	66.9689	2.99765e+06	3.33924e+06	2.16069e+06	2.04153e+06	968620	999139	1.00618e+06	972352	3.16845e+06	2.10111e+06	983880	989266	7.62329	4.01049	2.19332	2.41798	0.663135	1.00547	0.310524	0.47083	-0.592625	0.00787675	-1.68722	-1.08672	-0.438911	0.256516	-1.49784	-0.814123	-1.50799
81	2106	1.9842	-1.04411	2.8717	1.37494	5.56741e+06	A	41.9327	Oasl1	OASL	175	59 kDa 2-5-oligoadenylate synthase-like protein	Q8VI94	http://www.phosphosite.org/proteinAction.do?id=11403&showAllSites=true	ALGPSCPSSEVYANLIK*ANGYPGNFSPSFSELQR	3	1257.94	10	A	75.2287	1.55519e+06	2.86616e+06	3.95449e+06	3.93169e+06	4.7633e+06	6.37153e+06	4.11724e+06	4.85889e+06	2.21067e+06	3.94309e+06	5.56741e+06	4.48807e+06	41.9327	0.408771	20.4257	11.6849	1.78366	0.806131	2.51842	1.13821	0.83484	-0.310914	1.33252	0.186767	0.988555	-0.0622745	1.5219	0.459365	1.78366
82	2171	-1.04022	1.71235	1.74625	3.08532	529767	A	37.7477	Sp110	SP110	49	sp110 nuclear body protein	Q8BVK9	http://www.phosphosite.org/proteinAction.do?id=16031&showAllSites=true	MYK*ESLEACQNLVPLSK	3	708.687	1	A	51.8516	258761	221274	152054	262780	354299	380839	654470	405063	240018	207417	367569	529767	11.0441	37.7477	5.10559	33.2896	0.864173	1.44127	1.53143	2.55412	-0.210607	0.527342	0.614875	1.35282	-0.0568932	0.775981	0.804259	1.62542	-1.15718
83	Cytoskeletal protein
84	2257	1.1244	-1.7765	-1.92039	-3.86725	3.86685e+06	A	41.5381	Aif1	AIF1	§76	allograft inflammatory factor 1	O70200	http://www.phosphosite.org/proteinAction.do?id=14463&showAllSites=true	MLEK*LGVPK	3	376.886	16	A	39.0502	4.94934e+06	2.702e+06	4.55485e+06	3.17885e+06	2.16986e+06	1.32426e+06	782302	873180	3.82567e+06	3.86685e+06	1.74706e+06	827741	41.5381	25.1621	34.2247	7.76335	1.01076	0.473791	0.456668	0.214061	0.0154455	-1.07768	-1.13078	-2.22391	0.16916	-0.829038	-0.941399	-1.95131	1.01076
85	2265	1.57418	-1.09402	2.53341	1.45914	2.01069e+06	A	36.481	Cap1	CAP1	§411	adenylyl cyclase-associated protein 1	P40124	http://www.phosphosite.org/proteinAction.do?id=4370&showAllSites=true	VPTISINK*TDGCHAYLSK	3	706.693	8	A	42.4192	1.05709e+06	752917	1.61102e+06	950301	2.35925e+06	1.66214e+06	1.79931e+06	1.29456e+06	905006	1.28066e+06	2.01069e+06	1.54693e+06	23.7663	36.481	24.5151	23.072	1.41508	0.769353	2.22175	1.20792	0.500887	-0.378283	1.15169	0.272525	0.654601	-0.129643	1.34108	0.545123	1.41508
86	2273	-1.66541	-1.17066	-2.87448	-2.03701	218167	A	37.522	Ccdc6	CCDC6	§259	coiled-coil domain-containing protein 6	D3YZP9	http://www.phosphosite.org/proteinAction.do?id=11670&showAllSites=true	FLK*NEVER	3	383.54	3	A	27.1744	239459	196875	100631	134887	84221	48901	54154	41559	218167	117759	66561	47856.5	13.802	20.5697	37.522	18.6098	0.539765	0.718987	0.305092	0.406394	-0.889596	-0.475962	-1.71268	-1.29905	-0.735881	-0.227323	-1.5233	-1.02645	-1.85266
87	ENZYME, MISC.
88	2404	-1.00392	-1.09992	-2.40855	-2.66038	533473	A	20.3227	Suv39h1	SUV39H1	§138	histone-lysine N-methyltransferase SUV39H1	O54864	http://www.phosphosite.org/proteinAction.do?id=16821&showAllSites=true	WEQELNAK*R	3	429.886	4	A	29.5188	469161	597784	527969	427399	222156	166330	151242	146039	533473	477684	194243	148640	17.0488	14.8873	20.3227	2.47501	0.895424	0.765229	0.364111	0.311169	-0.159358	-0.386036	-1.45755	-1.68423	-0.00564341	-0.137397	-1.26817	-1.41163	-1.11679
89	Endoplasmic reticulum or golgi
90	2446	2.50403	-1.29866	1.97842	-1.65708	2.2062e+06	A	30.4007	Iigp1	Iigp1	§385	interferon-inducible GTPase 1	Q9QZ85	http://www.phosphosite.org/proteinAction.do?id=1176074&showAllSites=true	NSFLK*EIFYLK	2	758.414	10	A	75.7046	1190806	769424	2547311	1.86508e+06	1922815	1478259	1.06326e+06	1.14104e+06	980115	2.2062e+06	1700537	1.10215e+06	30.4007	21.8661	18.4853	4.98985	2.25096	0.64812	1.73504	0.499571	1.17054	-0.625667	0.794967	-1.00124	1.32425	-0.377027	0.984351	-0.728639	2.25096
91	2456	2.50466	1.23667	3.15942	1.54735	831151	A	82.0538	Irgm1	IRGM	243	immunity-related GTPase family M protein 1	Q60766	http://www.phosphosite.org/proteinAction.do?id=3901291&showAllSites=true	LVSSLDPLLYDFPK*LR	3	664.038	1	A	79.471	120979	455397	644966	652757	757331	839665	677193	985109	288188	648861	798498	831151	82.0538	0.849134	7.29106	26.1961	2.25152	1.04089	2.77075	1.28094	1.1709	0.0578218	1.47028	0.3572	1.32461	0.306461	1.65966	0.629798	2.25152
92	2497	-1.04611	1.63908	3.21367	5.4658	2.62368e+06	A	13.7174	Rsad2	Rsad2	107	radical S-adenosyl methionine domain-containing protein 2	Q8CBB9	http://www.phosphosite.org/proteinAction.do?id=4857321&showAllSites=true	TSFVLPLEEAK*R	3	501.944	4	A	55.7	688428	661146	523608	636095	2035077	1768461	2457291	2790060	674787	579852	1901769	2.62368e+06	2.85887	13.7174	9.91319	8.96846	0.85931	1.3796	2.81832	4.52474	-0.218749	0.464247	1.49484	2.17783	-0.0650346	0.712887	1.68422	2.45043	-1.16372
93	2498	3.00821	-1.23678	3.26622	-1.14836	214605	A	49.1817	Rsad2	Rsad2	114	radical S-adenosyl methionine domain-containing protein 2	Q8CBB9	http://www.phosphosite.org/proteinAction.do?id=4857321&showAllSites=true	GLLLLK*QAGLEK	3	466.289	3	A	57.6696	61063.7	88778.5	132143	273058	231247	197963	147337	144762	74921.1	202600	214605	146050	26.1573	49.1817	10.9669	1.2467	2.70418	0.680552	2.86441	0.720876	1.43519	-0.555223	1.51824	-0.472178	1.58891	-0.306584	1.70762	-0.19958	2.70418
94	2500	-1.04964	1.16365	2.37979	2.88323	1.48372e+06	A	19.3038	Rsad2	Rsad2	120	radical S-adenosyl methionine domain-containing protein 2	Q8CBB9	http://www.phosphosite.org/proteinAction.do?id=4857321&showAllSites=true	QAGLEK*INFSGGEPFLQDR	3	740.706	4	A	62.1415	804024	617819	525739	691952	1.63785e+06	1.32958e+06	1.50807e+06	1.39834e+06	710922	608846	1.48372e+06	1.4532e+06	18.5205	19.3038	14.6916	5.33937	0.856417	0.979436	2.08703	2.38682	-0.223614	-0.0299769	1.06145	1.25509	-0.0699001	0.218662	1.25084	1.52769	-1.16766
95	2503	-1.1653	-1.59441	4.72002	3.42182	733942	A	21.7982	Rsad2	Rsad2	207	radical S-adenosyl methionine domain-containing protein 2	Q8CBB9	http://www.phosphosite.org/proteinAction.do?id=4857321&showAllSites=true	NHVENLQK*LR	3	455.585	4	A	25.8566	204637	149978	136387	137170	690871	777013	433873	341026	177308	136779	733942	387450	21.7982	0.404381	8.29924	16.9448	0.771418	0.527902	4.13937	2.83268	-0.374415	-0.921658	2.04941	1.50217	-0.220701	-0.673019	2.23879	1.77476	-1.29631
96	2504	1.51957	1.0366	8.82905	5.97418	783736	A	37.507	Rsad2	Rsad2	216	radical S-adenosyl methionine domain-containing protein 2	Q8CBB9	http://www.phosphosite.org/proteinAction.do?id=4857321&showAllSites=true	DYK*VAFK	2	492.761	3	A	34.2839	128065	74375	136269	140262	947792	619680	739514	628096	101220	138266	783736	683805	37.507	2.04207	29.6031	11.5215	1.36599	0.872494	7.7429	4.94559	0.449947	-0.196783	2.95287	2.30614	0.603661	0.0518566	3.14226	2.57874	1.36599
97	2506	1.16353	1.04165	2.88995	2.56631	651921	A	45.0202	Rsad2	Rsad2	220	radical S-adenosyl methionine domain-containing protein 2	Q8CBB9	http://www.phosphosite.org/proteinAction.do?id=4857321&showAllSites=true	VAFK*INSVINR	3	458.933	4	A	49.5456	339112	175340	318393	219689	667453	636390	592583	550551	257226	269041	651921	571567	45.0202	25.942	3.36925	5.19989	1.04593	0.876742	2.53443	2.12446	0.0647881	-0.189775	1.34166	1.0871	0.218502	0.0588642	1.53105	1.3597	1.04593
98	2507	-1.12455	-1.06479	2.47581	2.59362	295458	A	37.2342	Rsad2	Rsad2	297	radical S-adenosyl methionine domain-containing protein 2	Q8CBB9	http://www.phosphosite.org/proteinAction.do?id=4857321&showAllSites=true	HKEVSCLVPESNQK*MK	4	507.755	1	A	28.0193	140099	132058	132094	85460	302844	288073	172061	295043	136079	108777	295458	233552	4.17845	30.3145	3.53502	37.2342	0.799368	0.790473	2.17123	2.14707	-0.323067	-0.339212	1.11851	1.10237	-0.169353	-0.090573	1.3079	1.37497	-1.25099
99	2508	1.26667	-1.37215	5.18113	2.95687	441198	A	22.3325	Rsad2	Rsad2	323	radical S-adenosyl methionine domain-containing protein 2	Q8CBB9	http://www.phosphosite.org/proteinAction.do?id=4857321&showAllSites=true	KDPSK*SILDVGVEEAIK	3	648.021	4	A	53.3649	110377	83823	114854	106273	510869	371526	311667	229602	97100	110564	441198	270635	19.3373	5.48796	22.3325	21.4417	1.13866	0.61341	4.54374	2.44778	0.187332	-0.705077	2.18388	1.29147	0.341046	-0.456437	2.37327	1.56407	1.13866
100	2509	1.09736	-1.07074	3.35204	2.82975	382274	A	33.1681	Rsad2	Rsad2	355	radical S-adenosyl methionine domain-containing protein 2	Q8CBB9	http://www.phosphosite.org/proteinAction.do?id=4857321&showAllSites=true	YVWSK*ADLK	3	408.552	4	A	42.6725	160538	99540.9	153052	103505	400940	363607	301015	299982	130040	128278	382274	300498	33.1681	27.3119	6.9057	0.243019	0.986456	0.786082	2.93967	2.34255	-0.0196728	-0.347249	1.55565	1.22808	0.134041	-0.0986093	1.74504	1.50068	-1.01373
101	Enzyme, misc.
102	2530	-1.06924	-1.3197	2.53746	2.03927	173828	A	48.4151	Akr1b3; Akr1c12; Akr1c13; Akr1c14; Akr1c18; Akr1c19; Akr1c21; Akr1d1	AKR1B1; Akr1c12; Akr1c13; Akr1c14; AKR1C3; Akr1c19; AKR1C2; AKR1D1	173; 179; 179; §179; §179; 179; §179; §181	aldose reductase	P45376; Q91X42; Q8VC28; Q91WT7; Q8K023; Q5I0T6; Q91WR5; Q8VCX1	http://www.phosphosite.org/proteinAction.do?id=9372&showAllSites=true	ILNK*PGLK	3	332.878	3	A	28.319	65006.9	91221.4	79162.5	52181.7	187256	160400	148819	72910.9	78114.2	65672.1	173828	110865	23.73	29.0509	10.9246	48.4151	0.840719	0.637787	2.22531	1.68816	-0.250304	-0.648853	1.154	0.755454	-0.0965902	-0.400214	1.34339	1.02805	-1.18946
103	2531	-1.29473	1.07701	2.27231	3.14297	530629	A	24.5518	Akr1b3	AKR1B1	22	aldose reductase	P45376	http://www.phosphosite.org/proteinAction.do?id=9372&showAllSites=true	LGTWK*SPPGQVTEAVK	3	604.66	2	A	43.2299	255022	277533	184872	184883	622750	438508	502411	459631	266278	184877	530629	481021	5.97797	0.00428757	24.5518	6.2887	0.694304	0.906512	1.99277	2.60184	-0.526361	-0.141603	0.994773	1.37953	-0.372647	0.107037	1.18416	1.65213	-1.44029
104	2532	1.21078	1.18299	2.92709	2.83677	384986	A	32.059	Akr1b3	AKR1B1	243	aldose reductase	P45376	http://www.phosphosite.org/proteinAction.do?id=9372&showAllSites=true	YNK*TTAQVLIR	3	474.268	2	A	36.2219	133452	166498	126231	200239	383849	386122	426984	339683	149975	163235	384986	383334	15.5806	32.059	0.417484	16.1038	1.08841	0.995709	2.567	2.34835	0.122228	-0.00620403	1.36008	1.23165	0.275943	0.242435	1.54947	1.50425	1.08841
105	2546	1.29289	1.00426	2.72268	2.09777	5.71217e+06	A	23.5924	Atic	ATIC	331	bifunctional purine biosynthesis protein PURH	Q9CWJ9	http://www.phosphosite.org/proteinAction.do?id=7937&showAllSites=true	M#SSFGDFVALSDICDVPTAK*IISR	3	920.451	7	A	79.291	2.1678e+06	2.61678e+06	3.24422e+06	2.31655e+06	4.91056e+06	6.51378e+06	4.91327e+06	4.74349e+06	2.39229e+06	2.78038e+06	5.71217e+06	4.82838e+06	13.2709	23.5924	19.8462	2.48632	1.16223	0.845279	2.38774	1.73659	0.21689	-0.2425	1.25564	0.796255	0.370604	0.00613959	1.44503	1.06885	1.16223
106	2548	1.14114	1.07862	2.73956	2.56853	451315	A	33.6022	Atp6v1a	ATP6V1A	§139	V-type proton ATPase catalytic subunit A	P50516	http://www.phosphosite.org/proteinAction.do?id=8165&showAllSites=true	WEFIPSK*NLR	3	468.586	4	A	53.9614	232483	143216	207119	178276	491125	411506	431393	388075	187850	192698	451315	409734	33.6022	10.584	12.4744	7.4757	1.02581	0.907865	2.40254	2.1263	0.0367621	-0.13945	1.26456	1.08835	0.190476	0.10919	1.45394	1.36094	1.02581
107	2550	1.06978	1.02118	2.48281	2.35087	4.36393e+06	A	28.1801	Atp6v1a	ATP6V1A	§480	V-type proton ATPase catalytic subunit A	P50516	http://www.phosphosite.org/proteinAction.do?id=8165&showAllSites=true	AK*EILQEEEDLAEIVQLVGK	3	790.092	4	A	89.0647	2.40358e+06	1.60485e+06	2.24203e+06	1.6127e+06	4.32394e+06	4.40391e+06	4.10047e+06	3.40127e+06	2.00421e+06	1.92737e+06	4.36393e+06	3.75087e+06	28.1801	23.0889	1.29585	13.1812	0.961658	0.859517	2.17738	1.94611	-0.0564049	-0.218402	1.12259	0.960595	0.0973092	0.0302375	1.31198	1.23319	-1.03987
108	2552	2.59979	1.41633	2.58278	1.39568	2.97173e+06	A	57.3286	Atp6v1a	ATP6V1A	§580	V-type proton ATPase catalytic subunit A	P50516	http://www.phosphosite.org/proteinAction.do?id=8165&showAllSites=true	EHMGEILYK*LSSMK	3	593.964	13	A	61.9945	1068671	1.13247e+06	2050857	3.09328e+06	2663008	2322669	4.1764e+06	1.76707e+06	1.10057e+06	2.57207e+06	2.49284e+06	2.97173e+06	4.09875	28.658	9.6539	57.3286	2.33704	1.19211	2.26505	1.15539	1.22468	0.253514	1.17954	0.208374	1.37839	0.502153	1.36892	0.480972	2.33704
109	2587	-1.33956	-1.02592	2.16807	2.808	175791	A	20.8969	Ddx60	DDX60	§962	probable ATP-dependent RNA helicase DDX60	NP_001074684	http://www.phosphosite.org/proteinAction.do?id=5140500&showAllSites=true	GSYYK*DQAQAR	3	467.557	5	A	20.9424	96372.9	88538.9	53464.1	70623.4	149816	201767	127282	161165	92455.9	62043.8	175791	144223	5.99145	19.5563	20.8969	16.6126	0.671064	0.820424	1.90135	2.32454	-0.575479	-0.285558	0.927027	1.21695	-0.421764	-0.0369185	1.11641	1.48955	-1.49017
110	2598	-1.16748	1.46218	1.46878	2.48701	277870	A	14.4211	Esd	esterase D	§200	S-formylglutathione hydrolase	Q9R0P3	http://www.phosphosite.org/proteinAction.do?id=11127&showAllSites=true	WK*AYDATCLVK	3	490.247	1	A	47.2787	193159	157411	134281	135650	235198	216367	258120	297620	175285	134966	225782	277870	14.4211	0.717152	5.89744	10.0518	0.76998	1.2307	1.28809	2.05882	-0.377106	0.299477	0.365233	1.04182	-0.223392	0.548116	0.554617	1.31441	-1.29873
111	2614	1.36306	-1.05984	3.06047	2.10139	4.75808e+06	A	7.66742	Fasn	FASN	927	fatty acid synthase	P19096	http://www.phosphosite.org/proteinAction.do?id=7967&showAllSites=true	SLGLSLEETPVVFENVSFHQATILPK*TGTVALEVR	4	974.776	10	A	82.9042	1.86889e+06	1.67666e+06	2.23015e+06	2.11422e+06	4.66618e+06	4.84999e+06	3.91522e+06	3.6422e+06	1.77278e+06	2.17218e+06	4.75808e+06	3.77871e+06	7.66742	3.77377	2.73154	5.10903	1.2253	0.794166	2.68397	1.73959	0.293135	-0.332488	1.42437	0.798748	0.446849	-0.0838483	1.61375	1.07135	1.2253
112	2650	-1.0869	1.35505	1.88197	2.74937	4.89029e+06	A	11.9391	Gapdh	GAPDH	160	glyceraldehyde-3-phosphate dehydrogenase	P16858	http://www.phosphosite.org/proteinAction.do?id=4368&showAllSites=true	K*VIHDNFGIVEGLMTTVHAITATQK	4	710.13	16	A	82.6064	2.55213e+06	2.64369e+06	2.00299e+06	2.29427e+06	3.92574e+06	4.6497e+06	5.14269e+06	4.63789e+06	2.59791e+06	2.14863e+06	4.28772e+06	4.89029e+06	2.49224	9.5859	11.9391	7.2991	0.827062	1.14053	1.65045	2.276	-0.273932	0.18971	0.722859	1.1865	-0.120218	0.438349	0.912243	1.4591	-1.2091
113	2685	-1.20665	1.8469	-3.14905	-1.42456	657928	A	34.3355	Gbp10; Gbp6	GBP6; Gbp-6	569; 569	guanylate-binding protein 10	NP_001034735; E9Q342	http://www.phosphosite.org/proteinAction.do?id=27154509&showAllSites=true	KAEEMNK*EIQQLR	3	577.633	3	A	34.2	808423	507432	378961	601324	192176	174277	353981	215675	657928	490142	183226	284828	32.349	32.0793	6.90757	34.3355	0.74498	1.55451	0.27849	0.581113	-0.424727	0.636463	-1.8443	-0.78311	-0.271013	0.885102	-1.65492	-0.510512	-1.34232
114	2688	1.15909	-1.27623	-1.99362	-2.97313	1.69484e+06	A	20.8003	Gda	GDA	133	guanine deaminase	Q9R111	http://www.phosphosite.org/proteinAction.do?id=1306261&showAllSites=true	TLK*NGTTTACYFGTIHTDSSLILAEITDK	4	822.163	2	A	79.4051	1.40631e+06	1.84691e+06	1.94411e+06	1.44556e+06	748268	682796	481886	461921	1.62661e+06	1.69484e+06	715532	471903	19.1533	20.8003	6.47019	2.99151	1.04194	0.659514	0.439892	0.278436	0.0592787	-0.600525	-1.18478	-1.84458	0.212993	-0.351885	-0.995394	-1.57198	1.04194
115	2725	3.42254	2.0707	2.6176	1.57089	3294291	A	41.3846	Hprt	HPRT1	§151	hypoxanthine-guanine phosphoribosyltransferase	P00493	http://www.phosphosite.org/proteinAction.do?id=2473297&showAllSites=true	TMQTLLSLVK*QYSPK	3	617.673	3	A	81	678708	968047	1791925	3274543	1748992	2031272	3172661	3415921	823378	2533234	1890132	3294291	24.8481	41.3846	10.5602	5.22148	3.07664	1.74289	2.29558	1.30043	1.62135	0.801481	1.19886	0.378988	1.77507	1.05012	1.38825	0.651586	3.07664
116	2726	3.42254	2.0707	2.6176	1.57089	3294291	A	41.3846	Hprt	HPRT1	156	hypoxanthine-guanine phosphoribosyltransferase	P00493	http://www.phosphosite.org/proteinAction.do?id=2473297&showAllSites=true	TMQTLLSLVKQYSPK*	3	617.673	1	A	81	678708	968047	1791925	3274543	1748992	2031272	3172661	3415921	823378	2533234	1890132	3294291	24.8481	41.3846	10.5602	5.22148	3.07664	1.74289	2.29558	1.30043	1.62135	0.801481	1.19886	0.378988	1.77507	1.05012	1.38825	0.651586	3.07664
117	2827	-1.47821	1.18919	-2.6324	-1.5097	3.59136e+06	A	30.3036	Parp12	PARP12	§251	poly [ADP-ribose] polymerase 12	Q8BZ20	http://www.phosphosite.org/proteinAction.do?id=18408&showAllSites=true	GSALSK*VSPSPAGPQGSSER	3	671.671	8	A	31.7476	4.09814e+06	3.08458e+06	2.37403e+06	1.99395e+06	1.45283e+06	940083	1.38369e+06	1.01145e+06	3.59136e+06	2.18399e+06	1.19646e+06	1.19757e+06	19.956	12.3056	30.3036	21.9793	0.608124	1.00093	0.333149	0.548341	-0.717563	0.00134195	-1.58576	-0.866855	-0.563849	0.249981	-1.39638	-0.594257	-1.6444
118	2838	1.6982	2.86532	-2.04732	-1.22328	3.10242e+06	A	59.9275	Parp12	PARP12	§492	poly [ADP-ribose] polymerase 12	Q8BZ20	http://www.phosphosite.org/proteinAction.do?id=18408&showAllSites=true	LHGPK*SIPDYWDPAALPDLGFK	3	851.104	11	A	73.717	1171101	2893470	2911411	3293420	955057	786021	1595818	2603160	2.03229e+06	3.10242e+06	870539	2099489	59.9275	8.7068	13.7302	33.9272	1.52656	2.41171	0.428355	0.676727	0.610289	1.27006	-1.22312	-0.563354	0.764003	1.5187	-1.03374	-0.290756	1.52656
119	2875	1.04972	-1.30273	2.60306	1.88811	718244	A	19.7205	Pla2g4a	cPLA2	32	cytosolic phospholipase A2	P47713	http://www.phosphosite.org/proteinAction.do?id=1715&showAllSites=true	VTK*GTFGDM#LDTPDPYVELFISTTPDSR	3	1078.18	1	A	79.9402	270756	358502	322479	271309	643379	793108	439872	488235	314629	296894	718244	464053	19.7205	12.1871	14.7407	7.36932	0.943631	0.646094	2.28283	1.56303	-0.0837055	-0.630183	1.19082	0.644345	0.0700086	-0.381544	1.38021	0.916943	-1.05974
120	2880	2.41702	2.168	2.97601	2.64782	30066919	A	22.8536	Pla2g4a	cPLA2	§371	cytosolic phospholipase A2	P47713	http://www.phosphosite.org/proteinAction.do?id=1715&showAllSites=true	YGTFM#APDLFGSK*FFMGTVVK	3	825.069	42	A	82.2133	6400869	6225633	11500399	15933728	17543960	15410014	31227952	28905886	6313251	1.37171e+07	16476987	30066919	1.96271	22.8536	9.15779	5.46098	2.17274	1.82478	2.60991	2.19194	1.11952	0.867725	1.384	1.13221	1.27323	1.11636	1.57338	1.4048	2.17274
121	2898	-1.01104	1.268	2.0827	2.64844	1.17713e+06	A	21.7982	Pla2g4a	cPLA2	708	cytosolic phospholipase A2	P47713	http://www.phosphosite.org/proteinAction.do?id=1715&showAllSites=true	LHDLM#YFNTLNNIDVIK*DAIVESIEYR	4	842.926	3	A	99.1892	696938	510784	518181	555622	937238	1.26865e+06	1.13038e+06	1.22389e+06	603861	536902	1.10294e+06	1.17713e+06	21.7982	4.93096	21.2472	5.61716	0.889115	1.06726	1.82649	2.19245	-0.169558	0.093914	0.869072	1.13254	-0.0158441	0.342553	1.05846	1.40514	-1.12471
122	2917	1.40688	-1.99367	1.10784	-2.55245	386031	A	19.3162	Ppid	PPID	262	peptidyl-prolyl cis-trans isomerase D	Q9CR16	http://www.phosphosite.org/proteinAction.do?id=1169909&showAllSites=true	AVIEK*ADR	2	508.28	5	A	18.6245	271298	339179	438165	333897	321236	271876	108100	142301	305238	386031	296556	125200	15.725	19.0992	11.7695	19.3162	1.26469	0.42218	0.971556	0.324327	0.33878	-1.24407	-0.0416307	-1.62448	0.492495	-0.995429	0.147753	-1.35188	1.26469
123	2918	2.03549	-1.36235	3.81545	1.36479	3.27639e+06	A	25.4162	Ppid	PPID	285	peptidyl-prolyl cis-trans isomerase D	Q9CR16	http://www.phosphosite.org/proteinAction.do?id=1169909&showAllSites=true	LQPIALSCVLNIGACKLK*	3	704.727	4	A	76.2689	803199	1.15515e+06	1.59704e+06	1.98629e+06	3.20963e+06	3.34316e+06	1.89625e+06	2.15222e+06	979175	1.79166e+06	3.27639e+06	2.02423e+06	25.4162	15.3624	2.88198	8.9418	1.82977	0.617824	3.34607	1.12981	0.87166	-0.694733	1.74247	0.176077	1.02537	-0.446093	1.93185	0.448675	1.82977
124	2926	1.2486	1.51238	2.15178	2.5853	698016	A	33.4452	Prdx1	NKEF-A	§136	peroxiredoxin-1	P35700	http://www.phosphosite.org/proteinAction.do?id=2768&showAllSites=true	GLFIIDDK*GILR	3	491.952	7	A	66.7521	221859	359299	330822	321474	572156	524532	791650	604382	290579	326148	548344	698016	33.4452	2.02668	6.14127	18.9707	1.12241	1.27295	1.88707	2.14018	0.166593	0.34818	0.916149	1.09774	0.320308	0.596819	1.10553	1.37033	1.12241
125	2983	1.58632	1.58186	3.15988	3.12554	10698974	A	18.1786	Samhd1	SAMHD1	270	SAM domain and HD domain-containing protein 1 isoform 2	Q60710	http://www.phosphosite.org/proteinAction.do?id=9336&showAllSites=true	NYGLVPEEDITFIK*EQIM#GPPITPVK	3	1020.2	18	A	83.3281	2527006	3272487	3655712	4614333	7663222	8408077	10727357	10670591	2.89975e+06	4.13502e+06	8.03565e+06	10698974	18.1786	16.3928	6.55444	0.375173	1.42599	1.33144	2.77116	2.5874	0.511968	0.412986	1.47049	1.37151	0.665683	0.661625	1.65987	1.6441	1.42599
126	3005	1.8986	-1.08722	2.58387	1.24163	684461	A	39.3506	Taldo1	TALDO1	§215	transaldolase	Q93092	http://www.phosphosite.org/proteinAction.do?id=9223&showAllSites=true	SYEPQEDPGVK*SVTK	3	593.292	6	A	31.3846	386105	218010	603576	427472	748153	620769	596809	462962	302057	515524	684461	529886	39.3506	24.1549	13.1598	17.8612	1.70671	0.774165	2.266	1.02786	0.771219	-0.369287	1.18015	0.0396414	0.924933	-0.120648	1.36953	0.312239	1.70671
127	3045	-1.0358	-2.75315	1.39961	-1.91459	221180	A	55.6781	Tpi1	TPI1	§206	triosephosphate isomerase	P17751	http://www.phosphosite.org/proteinAction.do?id=8125&showAllSites=true	VIADNVK*DWSK	2	694.862	3	A	39.0502	228135	132260	217958	94817.3	282761	159598	56513.4	78724.1	180198	156388	221180	67618.7	37.6217	55.6781	39.3752	23.2264	0.867868	0.305719	1.22743	0.432379	-0.204453	-1.70972	0.295639	-1.20963	-0.0507389	-1.46108	0.485023	-0.937034	-1.15225
128	G protein or regulator
129	3100	-1.69264	1.07892	-2.55177	-1.40869	1.63782e+06	A	10.972	Gng2	G-gamma(2)	§32	guanine nucleotide-binding protein G(I)/G(S)/G(O) subunit gamma-2 precursor	P63213	http://www.phosphosite.org/proteinAction.do?id=8446&showAllSites=true	VSK*AAADLMAYCEAHAK	3	650.645	10	A	43.4439	1.76489e+06	1.51075e+06	809842	929802	579783	545973	527432	494885	1.63782e+06	869822	562878	511158	10.972	9.75198	4.24729	4.50247	0.531085	0.908116	0.343675	0.587658	-0.912986	-0.139052	-1.54088	-0.76695	-0.759272	0.109587	-1.3515	-0.494352	-1.88294
130	3121	1.52259	1.02342	2.60491	1.73675	3.48891e+06	A	34.5067	Igtp	IGTP	§68	interferon gamma induced GTPase	Q9DCE9	http://www.phosphosite.org/proteinAction.do?id=23701&showAllSites=true	AVTEGNLQK*VIGIVKDEIQSK	3	795.111	4	A	77.9666	1.1546e+06	1.89989e+06	2.29448e+06	1.88621e+06	3.32101e+06	3.65681e+06	3.24283e+06	2.76789e+06	1.52724e+06	2.09034e+06	3.48891e+06	3.00536e+06	34.5067	13.8104	6.80578	11.1745	1.36871	0.861404	2.28445	1.43773	0.452813	-0.215239	1.19185	0.523796	0.606527	0.0334007	1.38123	0.796394	1.36871
131	3122	1.0212	1.05669	2.39721	2.46046	171935	A	26.8211	Igtp	IGTP	74	interferon gamma induced GTPase	Q9DCE9	http://www.phosphosite.org/proteinAction.do?id=23701&showAllSites=true	VIGIVK*DEIQSK	2	721.914	1	A	41.7668	94794.5	68773.6	89315.9	60838.5	171397	172473	127176	178664	81784.1	75077.2	171935	152920	22.4978	26.8211	0.442839	23.8078	0.917993	0.889406	2.1023	2.03684	-0.123445	-0.169086	1.07197	1.02633	0.0302693	0.0795532	1.26136	1.29893	-1.08933
132	3209	1.03682	1.35154	1.89789	2.45399	5.39172e+06	A	24.7341	Tgtp1	TGTP	328	T-cell specific GTPase	Q62293	http://www.phosphosite.org/proteinAction.do?id=9964502&showAllSites=true	SYFGLDDASLENIAQDLNM#SVDDFK*VHLR	4	861.411	9	A	99.0239	3.27472e+06	2.42057e+06	3.03594e+06	2.27223e+06	3.91071e+06	5.56861e+06	5.00003e+06	5.78342e+06	2.84765e+06	2.65409e+06	4.73966e+06	5.39172e+06	21.2095	20.347	24.7341	10.2739	0.932028	1.13758	1.66441	2.03148	-0.101554	0.185962	0.735014	1.02253	0.0521597	0.434602	0.924398	1.29513	-1.07293
133	3215	1.32036	1.57132	3.30576	3.90228	3571197	A	11.6769	Tgtp1	TGTP	395	T-cell specific GTPase	Q62293	http://www.phosphosite.org/proteinAction.do?id=9964502&showAllSites=true	M#AYYLQNLFLDTAANDAIALLNSK*ALFEK	3	1131.25	19	A	102.356	1008305	854497	1072922	1138063	2812867	2587551	3714213	3428181	931401	1.10549e+06	2700209	3571197	11.6769	4.16662	5.90038	5.66351	1.18691	1.32256	2.89908	3.23041	0.247215	0.403337	1.5356	1.69172	0.400929	0.651976	1.72498	1.96432	1.18691
134	3222	1.19761	1.49489	2.06518	2.55697	451912	H	29.904	Tgtp1	TGTP	400, 401	T-cell specific GTPase	Q62293	http://www.phosphosite.org/proteinAction.do?id=9964502&showAllSites=true	ALFEK*K*VGPYISEPPEYWEA	3	861.092	6	H	67.5735	215001	181620	225971	201020	401277	317052	356354	547470	198310	213495	359164	451912	11.9027	8.26402	16.5818	29.904	1.07657	1.25823	1.81112	2.11673	0.106445	0.331397	0.856885	1.08184	0.260159	0.580036	1.04627	1.35444	1.07657
135	Inhibitor protein
136	3256	1.13925	1.6266	1.9945	2.82468	341608	A	11.2918	Cstb	CSTB	§39	cystatin-B	Q62426	http://www.phosphosite.org/proteinAction.do?id=10036&showAllSites=true	FDVFK*AISFK	3	439.24	1	A	70.3486	146706	138595	155625	136553	254749	244281	368883	314332	142650	146089	249515	341608	4.02047	9.23141	2.96659	11.2918	1.02411	1.36909	1.74913	2.33835	0.0343641	0.453216	0.80664	1.22549	0.188078	0.701856	0.996024	1.49809	1.02411
137	Mitochondrial protein
138	3356	2.80982	1.13754	2.92562	1.17485	656214	A	39.1002	Atad1	ATAD1	§274	ATPase family AAA domain-containing protein 1	Q9D5T0	http://www.phosphosite.org/proteinAction.do?id=1285873&showAllSites=true	LILK*NENVDR	3	443.249	3	A	31.9479	259375	252151	467406	824628	754033	558396	675930	580667	255763	646017	656214	628298	1.99722	39.1002	21.0809	10.7212	2.52584	0.957459	2.56571	0.972573	1.33676	-0.0627173	1.35936	-0.040122	1.49048	0.185922	1.54874	0.232476	2.52584
139	3364	1.04596	-1.42148	-1.65498	-2.48072	226359	A	17.1649	Dcakd	DCAKD	166	dephospho-CoA kinase domain-containing protein	Q8BHC4	http://www.phosphosite.org/proteinAction.do?id=1847200&showAllSites=true	INAQLPLK*DK	3	418.579	2	A	36.4376	225121	227597	187001	238666	125277	114619	76573.3	65474.3	226359	212834	119948	71023.8	0.773569	17.1649	6.28307	11.05	0.940251	0.592121	0.529903	0.333705	-0.088882	-0.756037	-0.9162	-1.58335	0.0648322	-0.507397	-0.726816	-1.31076	-1.06355
140	3367	1.18895	1.56145	-3.87811	-2.97702	2368841	A	25.4971	Dcakd	DCAKD	§97	dephospho-CoA kinase domain-containing protein	Q8BHC4	http://www.phosphosite.org/proteinAction.do?id=1847200&showAllSites=true	KEMMK*ETFK	3	429.214	6	A	25.3	2066023	2366728	1941759	2795923	529984	472420	643957	673462	2.21638e+06	2368841	501202	658710	9.59362	25.4971	8.12126	3.16728	1.06879	1.31426	0.226136	0.278072	0.095979	0.39425	-2.14474	-1.84647	0.249693	0.64289	-1.95535	-1.57387	1.06879
141	3373	1.3821	1.68997	2.0691	2.50954	616847	A	37.122	Gyk	GLPK	§86	glycerol kinase isoform 1	Q64516	http://www.phosphosite.org/proteinAction.do?id=1298583&showAllSites=true	LGQLNIDISNIK*AIGVSNQR	3	756.42	3	A	65.6776	241112	236864	337820	256027	468427	398887	778765	454930	238988	296923	433657	616847	1.25694	19.4786	11.339	37.122	1.24242	1.42243	1.81456	2.07746	0.313153	0.508359	0.859617	1.05482	0.466867	0.756998	1.049	1.32742	1.24242
142	3382	-1.00619	1.24232	2.15074	2.66672	109910	A	21.8855	Mosc2	MOSC2	§156	MOSC domain-containing protein 2, mitochondrial precursor	Q922Q1	http://www.phosphosite.org/proteinAction.do?id=22995&showAllSites=true	LFGLDIK*GR	3	378.221	2	A	54.2432	64352.3	47104	46357.1	53218	113899	96325.5	116487	103334	55728.1	49787.5	105112	109910	21.8855	9.74419	11.8218	8.46208	0.8934	1.04565	1.88616	2.20759	-0.162622	0.0643967	0.915451	1.14247	-0.00890792	0.313036	1.10484	1.41507	-1.11932
143	3389	-1.22605	1.23156	1.93396	2.89658	628135	A	49.987	Ptrh2	PTRH2	136	peptidyl-tRNA hydrolase 2, mitochondrial isoform b	Q8R2Y8	http://www.phosphosite.org/proteinAction.do?id=24668&showAllSites=true	APDEDTLIQLLTHAK*TLGLTVSLIQDAGR	4	801.687	1	A	98.8933	483563	230994	289676	234236	540106	671816	639618	616652	357279	261956	605961	628135	49.987	14.965	15.3694	2.58527	0.733197	1.03659	1.69605	2.39787	-0.447726	0.05185	0.762175	1.26175	-0.294012	0.300489	0.951559	1.53435	-1.36389
144	3392	-1.41625	-1.03898	2.41688	3.26786	139541	A	25.1948	Ptrh2	PTRH2	§83	peptidyl-tRNA hydrolase 2, mitochondrial isoform b	Q8R2Y8	http://www.phosphosite.org/proteinAction.do?id=24668&showAllSites=true	GK*VAAQCSHAAVSAYK	3	587.962	2	A	23.0462	60966.5	70704.1	49232.1	34342.9	140562	138521	94108.9	131980	65835.3	41787.5	139541	113045	10.4587	25.1948	1.0345	23.6888	0.634727	0.810114	2.11955	2.70522	-0.655791	-0.303803	1.08376	1.43575	-0.502077	-0.055164	1.27314	1.70835	-1.57548
145	3397	1.38932	1.24484	3.00233	2.66835	1.49015e+06	A	32.1461	Samm50	SAMM50	§36	sorting and assembly machinery component 50 homolog	Q8BGH2	http://www.phosphosite.org/proteinAction.do?id=3619649&showAllSites=true	SLEPLPSSGTDFGALGEEAEFVEVEPEAK*QEILENK	3	1334.98	4	A	79.4051	417371	662932	672588	676611	1.29899e+06	1.54543e+06	1.40361e+06	1.57668e+06	540152	674599	1.42221e+06	1.49015e+06	32.1461	0.421646	12.2531	8.2125	1.24891	1.04777	2.63298	2.20893	0.320667	0.0673185	1.3967	1.14335	0.474381	0.315958	1.58608	1.41595	1.24891
146	3398	1.19497	1.3711	3.59026	4.08612	3160410	A	21.7039	Samm50	SAMM50	417	sorting and assembly machinery component 50 homolog	Q8BGH2	http://www.phosphosite.org/proteinAction.do?id=3619649&showAllSites=true	K*LAECIR	2	502.271	14	A	24	854407	885144	790924	1077701	2677827	2799305	2801575	3519245	869776	934312	2738566	3160410	2.49884	21.7039	3.1366	16.0571	1.0742	1.15404	3.14859	3.3826	0.103262	0.206691	1.65471	1.75813	0.256976	0.45533	1.84409	2.03073	1.0742
147	3405	-1.03295	1.09217	3.55277	3.97568	7.87755e+06	A	37.6783	Tomm40	TOMM40	§184	mitochondrial import receptor subunit TOM40 homolog	Q9QYA2	http://www.phosphosite.org/proteinAction.do?id=24168&showAllSites=true	MAIQTQQSK*FVNWQVDGEYR	3	848.076	19	A	56.6757	3.20194e+06	1.85472e+06	2.08723e+06	2.31336e+06	7.57885e+06	8.17624e+06	6.10043e+06	8.38269e+06	2.52833e+06	2.2003e+06	7.87755e+06	7.24156e+06	37.6783	7.2671	5.3623	22.2853	0.870257	0.919266	3.11571	3.29118	-0.200486	-0.121445	1.63956	1.7186	-0.0467719	0.127194	1.82895	1.9912	-1.14909
148	3408	1.61362	2.39357	3.31664	4.87997	2.35996e+06	A	122.062	Tomm40	TOMM40	351	mitochondrial import receptor subunit TOM40 homolog	Q9QYA2	http://www.phosphosite.org/proteinAction.do?id=24168&showAllSites=true	NK*FLCGFGLTIG	2	720.869	4	A	75.2287	213178	592289	807623	360740	160358	2.18244e+06	2.6117e+06	2.10821e+06	402734	584182	1.1714e+06	2.35996e+06	66.5632	54.0916	122.062	15.0859	1.45054	2.01465	2.90862	4.03977	0.53659	1.01053	1.54034	2.01427	0.690305	1.25917	1.72972	2.28687	1.45054
149	Phosphatase
150	3457	1.31375	-1.06585	2.50128	1.77186	201350	A	17.7919	Ppp2r1a	PPP2R1A	§266	serine/threonine-protein phosphatase 2A 65 kDa regulatory subunit A alpha isoform	Q76MZ3	http://www.phosphosite.org/proteinAction.do?id=14418&showAllSites=true	YMVADK*FTELQK	2	793.898	4	A	50.0624	103339	80243	113957	102849	205525	197176	157989	160021	91791	108403	201350	159005	17.7919	7.24569	2.93202	0.903704	1.18098	0.789692	2.19358	1.46679	0.23998	-0.340638	1.13328	0.552667	0.393694	-0.0919984	1.32267	0.825264	1.18098
151	3478	2.99556	2.22325	2.14566	1.5796	2.22955e+06	A	45.6756	Ptprf	PTPRF	§144	receptor-type tyrosine-protein phosphatase F precursor	A2A8L5	http://www.phosphosite.org/proteinAction.do?id=9982&showAllSites=true	LSVLEEDQLPSGFPTIDM#GPQLK*VV	3	948.156	2	A	83.6093	559523	706829	1154343	2255702	1240293	1142606	2085359	2373736	633176	1.70502e+06	1.19145e+06	2.22955e+06	16.4506	45.6756	5.79757	9.14595	2.69281	1.87129	1.8817	1.30764	1.42911	0.904033	0.912039	0.38696	1.58283	1.15267	1.10142	0.659558	2.69281
152	3480	-1.01282	-1.50057	-1.64678	-2.45971	353324	A	52.7931	Ptprj	PTPRJ	905	receptor-type tyrosine-protein phosphatase eta isoform 2	Q64455	http://www.phosphosite.org/proteinAction.do?id=10255&showAllSites=true	TDAK*NNEVSFSQIKPK	3	640.666	6	A	34.5816	440849	265798	318720	308465	258400	117919	141025	70057.4	353324	313593	188160	105541	35.0329	2.31237	52.7931	47.5469	0.887551	0.560913	0.532542	0.336555	-0.172099	-0.834152	-0.909033	-1.57109	-0.0183847	-0.585512	-0.719649	-1.29849	-1.1267
153	Protease
154	3506	2.14814	-1.34354	3.0052	1.03285	2.92163e+06	A	32.1848	Ddi2	DDI2	§170	protein DDI1 homolog 2	A2ADY9	http://www.phosphosite.org/proteinAction.do?id=17248&showAllSites=true	NPPLAEALLSGDLEK*FSR	3	691.032	4	A	78.1058	1299271	917862	2627853	1.6535e+06	2759806	3083455	1.84744e+06	1.81319e+06	1.10857e+06	2.14068e+06	2.92163e+06	1.83032e+06	24.3285	32.1848	7.83311	1.32305	1.93103	0.626471	2.6355	0.855019	0.949372	-0.674679	1.39808	-0.225972	1.10309	-0.42604	1.58746	0.0466255	1.93103
155	3524	-1.22789	1.07767	-2.6197	-1.99586	1.38787e+06	A	38.7814	Otud5	OTUD5	219	OTU domain-containing protein 5	Q3U2S4	http://www.phosphosite.org/proteinAction.do?id=11610&showAllSites=true	QMK*EDGACLFR	3	490.227	6	A	39.6815	1.76846e+06	1.00728e+06	1.14072e+06	891378	554079	375138	436650	406209	1.38787e+06	1.01605e+06	464608	421430	38.7814	17.353	27.2339	5.10756	0.732095	0.907064	0.334764	0.414772	-0.449898	-0.140723	-1.57878	-1.26961	-0.296183	0.107916	-1.3894	-0.997011	-1.36594
156	3611	-1.05458	2.22609	1.09232	2.54359	913617	A	32.0588	Psmc2	RPT1	§402	26S protease regulatory subunit 7	P46471	http://www.phosphosite.org/proteinAction.do?id=8539&showAllSites=true	K*IATEKDFLEAVNK	3	573.981	6	A	45.6779	573692	444334	371656	496119	503385	471826	706509	1.12072e+06	509013	433888	487605	913617	17.9701	20.2837	4.5765	32.0588	0.852409	1.87368	0.957943	2.10565	-0.230382	0.905875	-0.0619888	1.07427	-0.0766679	1.15451	0.127395	1.34687	-1.17315
157	Protein kinase, Ser/Thr (non-receptor)
158	3795	-1.53167	1.08413	-4.28581	-2.60203	839984	A	101.748	Dclk2; Dclk2	DCAMKL2; DCAMKL2 iso3	40; 40	serine/threonine-protein kinase DCLK2 isoform 1	Q6PGN3; Q6PGN3-3	http://www.phosphosite.org/proteinAction.do?id=9881&showAllSites=true	DKRPRPGSRRGAPSSSGGSSISGPK*	3	865.787	1	A	103.214	1.14099e+06	538983	138297	847672	183957	159805	124572	189110	839984	492985	171881	156841	50.6771	101.748	9.93621	29.0963	0.586898	0.912499	0.204624	0.318146	-0.768819	-0.132105	-2.28895	-1.65224	-0.615105	0.116534	-2.09957	-1.37964	-1.70387
159	3799	8.41134	21.3062	-1.21159	2.07376	283371	A	49.0677	Irak2	IRAK2	599	interleukin-1 receptor-associated kinase-like 2 isoform b	Q8CFA1	http://www.phosphosite.org/proteinAction.do?id=11349&showAllSites=true	IEINEAK*R	2	543.799	3	A	24.5	19648	24013	162818	167313	10319	21284	280879	285863	21830.5	165066	15801.5	283371	14.1386	1.92557	49.0677	1.24368	7.56123	17.9332	0.723827	1.71672	2.91862	4.16456	-0.466284	0.779654	3.07234	4.4132	-0.2769	1.05225	7.56123
160	3800	3.55829	5.30567	1.15882	1.71391	1.03905e+06	A	11.2437	Irak2	IRAK2	610	interleukin-1 receptor-associated kinase-like 2 isoform b	Q8CFA1	http://www.phosphosite.org/proteinAction.do?id=11349&showAllSites=true	LMENIVLYK*EER	3	550.956	4	A	50.875	235535	222366	674112	790561	250870	214476	1.11913e+06	958978	228951	732336	232673	1.03905e+06	4.06726	11.2437	11.0604	10.8988	3.19866	4.46573	1.01626	1.41882	1.67747	2.1589	0.0232667	0.504692	1.83118	2.40753	0.212651	0.77729	3.19866
161	3810	2.09736	-1.03585	-1.63476	-3.58054	1.37831e+06	A	41.8436	Plk1	PLK1	574	serine/threonine-protein kinase PLK1	Q07832	http://www.phosphosite.org/proteinAction.do?id=1693&showAllSites=true	LSLLEEYGCCK*ELASR	3	681.328	1	A	56.8703	756297	705800	970495	1.78612e+06	427697	356656	300544	336790	731048	1.37831e+06	392177	318667	4.88435	41.8436	12.809	8.04268	1.88538	0.81256	0.536458	0.231202	0.914859	-0.299454	-0.898463	-2.11278	1.06857	-0.0508143	-0.709079	-1.84018	1.88538
162	3811	1.63302	-1.02148	3.46197	2.05861	1.42706e+06	A	21.0892	Prkaca	PKACa	190	cAMP-dependent protein kinase catalytic subunit alpha	P05132	http://www.phosphosite.org/proteinAction.do?id=1719&showAllSites=true	DLKPENLLIDQQGYIQVTDFGFAK*R	4	756.396	4	A	76.668	403063	537004	639733	740263	1.62469e+06	1.22942e+06	1.35123e+06	1.00053e+06	470034	689998	1.42706e+06	1.17588e+06	20.1498	10.3023	19.5855	21.0892	1.46798	0.823987	3.03607	1.70418	0.553828	-0.279306	1.60221	0.769074	0.707542	-0.0306665	1.79159	1.04167	1.46798
163	3825	1.60126	-1.92116	-1.54197	-4.7822	1.30655e+06	A	45.7964	Ttn; Ttn	Titin; Titin iso4	10461, 10474; 9570, 9583	titin isoform N2-A	A2ASS6; NP_035782	http://www.phosphosite.org/proteinAction.do?id=8151&showAllSites=true	PKK*IVPEKKVPAPAPK*	3	652.398	2	A	76.8541	613750	1.20162e+06	1.27492e+06	1.33818e+06	566446	466030	234223	218119	907685	1.30655e+06	516238	226171	45.7964	3.42353	13.7543	5.03482	1.43943	0.438115	0.568741	0.173106	0.525495	-1.19062	-0.814157	-2.53027	0.679209	-0.94198	-0.624773	-2.25767	1.43943
164	Protein kinase, Tyr (non-receptor)
165	3839	2.09988	2.80734	-1.544	-1.16432	5.95395e+06	A	26.0448	Lyn	Lyn	§20	tyrosine-protein kinase Lyn isoform A	P25911	http://www.phosphosite.org/proteinAction.do?id=1729&showAllSites=true	DNLNDDEVDSK*TQPVR	3	653.64	46	A	31.7476	3.56257e+06	2.74574e+06	5.73735e+06	6.17055e+06	2.12147e+06	1.4616e+06	4.68718e+06	3.77927e+06	3.15415e+06	5.95395e+06	1.79153e+06	4.23322e+06	18.3118	5.14476	26.0448	15.1655	1.88765	2.36291	0.567991	0.710994	0.916594	1.24056	-0.81606	-0.492091	1.07031	1.4892	-0.626676	-0.219493	1.88765
166	Protein kinase, Tyr (receptor)
167	3909	2.02343	-2.0625	1.14608	-3.67108	2.52109e+06	A	113.801	Csf1r	CSFR	§584	macrophage colony-stimulating factor 1 receptor precursor	P09581	http://www.phosphosite.org/proteinAction.do?id=1714&showAllSites=true	NNLQFGK*TLGAGAFGK	3	579.641	7	A	52.5884	2.50136e+06	270698	2.88065e+06	2.16153e+06	1.66969e+06	1.11647e+06	240141	896869	1.38603e+06	2.52109e+06	1.39308e+06	568505	113.801	20.1695	28.0801	81.6839	1.81893	0.408092	1.00509	0.2255	0.863088	-1.29303	0.00731848	-2.1488	1.0168	-1.04439	0.196703	-1.87621	1.81893
168	Protein kinase, regulatory subunit
169	3941	8.89797	10.0587	1.13726	1.27522	2016640	A	26.948	Ikbkg	IKK-gamma	§278	NF-kappa-B essential modulator isoform 3	O88522	http://www.phosphosite.org/proteinAction.do?id=2446&showAllSites=true	LK*EEAEQHK	3	409.211	11	A	12.5	210542	267114	1546297	2274319	204009	272382	1779048	2254232	238828	1910308	238196	2016640	16.7495	26.948	20.2972	16.6617	7.99868	8.46632	0.997352	1.05566	2.99976	3.08174	-0.00382583	0.0781483	3.15348	3.33037	0.185558	0.350746	7.99868
170	RNA processing
171	3959	1.68166	-1.01264	3.01594	1.75673	191319	A	28.3032	D1Pas1; Ddx3x; Ddx3y	DDX3L; DDX3; DDX3Y	§334; §335; §334	putative ATP-dependent RNA helicase Pl10	P16381; Q62167; Q62095	http://www.phosphosite.org/proteinAction.do?id=3416&showAllSites=true	GK*IGLDFCK	3	384.534	2	A	41.5005	72849.8	71819.5	131233	87464.3	225758	156880	164130	153915	72334.7	109349	191319	159022	1.00713	28.3032	25.457	4.54205	1.5117	0.831187	2.64492	1.45427	0.596176	-0.266754	1.40322	0.540294	0.74989	-0.0181149	1.59261	0.812891	1.5117
172	3965	-1.45793	-2.09652	-1.80175	-2.61205	545846	A	91.2725	Eftud2	EFTUD2	§404	116 kDa U5 small nuclear ribonucleoprotein component isoform b	O08810	http://www.phosphosite.org/proteinAction.do?id=11158&showAllSites=true	TLDELGIHLTK*EELK	3	618.339	1	A	55.2762	637835	453858	348576	324543	196366	335004	37823.9	175505	545846	336560	265685	106664	23.833	5.0492	36.8978	91.2725	0.616583	0.40147	0.486739	0.316926	-0.697633	-1.31663	-1.03878	-1.65778	-0.543919	-1.068	-0.849397	-1.38518	-1.62184
173	3972	3.00805	2.74194	3.10647	2.80876	2.31917e+06	A	24.6825	Eif4a1	eIF4A1	§177	eukaryotic initiation factor 4A-I isoform 2	P60843	http://www.phosphosite.org/proteinAction.do?id=8032&showAllSites=true	YIK*MFVLDEADEMLSR	3	692.004	5	A	80.3343	384782	352944	823339	1171502	1072022	937776	2457309	2181032	368863	997420	1004899	2.31917e+06	6.10331	24.6825	9.44635	8.42359	2.70404	2.30786	2.72431	2.32517	1.43512	1.20656	1.44589	1.21734	1.58883	1.4552	1.63528	1.48993	2.70404
174	4097	-1.14067	-1.2723	-2.35467	-2.64781	1.3374e+06	A	50.9759	Npm1	NPM1	211	nucleophosmin	Q61937	http://www.phosphosite.org/proteinAction.do?id=1394&showAllSites=true	SNQNGK*DLKPSTPR	3	552.62	8	A	18.6575	1.48138e+06	1.19341e+06	1.04467e+06	1.06327e+06	447983	548226	210743	448297	1.3374e+06	1.05397e+06	498105	329520	15.2253	1.24766	14.2304	50.9759	0.788078	0.661548	0.372443	0.312646	-0.34359	-0.596082	-1.42491	-1.6774	-0.189876	-0.347442	-1.23552	-1.4048	-1.26891
175	4142	-1.1678	1.12519	2.51061	3.27227	3.57217e+06	A	50.0289	Rars	RARS	647	arginyl-tRNA synthetase, cytoplasmic	Q9D0I9	http://www.phosphosite.org/proteinAction.do?id=8095&showAllSites=true	M#LLCEAVAAVMAK*GFDILGIKPVQR	4	715.887	11	A	101.701	2.19636e+06	1.04847e+06	1.59675e+06	901019	4.12039e+06	3.02395e+06	3.46806e+06	3.29808e+06	1.62242e+06	1.24888e+06	3.57217e+06	3.38307e+06	50.0289	39.3916	21.704	3.55268	0.769767	0.947063	2.20176	2.70888	-0.377506	-0.0784676	1.13866	1.43769	-0.223791	0.170172	1.32804	1.71029	-1.29909
176	4145	1.22408	1.22371	2.85029	2.8264	576219	A	55.0742	Rars	RARS	§655	arginyl-tRNA synthetase, cytoplasmic	Q9D0I9	http://www.phosphosite.org/proteinAction.do?id=8095&showAllSites=true	MLLCEAVAAVMAKGFDILGIK*PVQR	4	711.888	1	A	102.757	310968	136651	304193	188351	621468	497421	609272	543167	223809	246272	559444	576219	55.0742	33.2609	15.6788	8.11201	1.10036	1.02999	2.49965	2.33977	0.137981	0.0426241	1.32172	1.22637	0.291696	0.291263	1.51111	1.49896	1.10036
177	4158	1.50949	1.04381	2.61711	1.79509	1.27298e+06	A	33.1511	Sars; Sars	SARS; SARS iso2	§376; §376	seryl-tRNA synthetase, cytoplasmic isoform 2	P26638; NP_035449	http://www.phosphosite.org/proteinAction.do?id=7173203&showAllSites=true	K*LDLEAWFPGSGAFR	3	603.309	1	A	77.6498	424625	684655	776756	728464	1.17272e+06	1.37325e+06	1.13271e+06	1.10408e+06	554640	752610	1.27298e+06	1.11839e+06	33.1511	4.53718	11.1388	1.81066	1.35693	0.878562	2.29515	1.48602	0.440351	-0.186784	1.19859	0.571455	0.594065	0.0618558	1.38797	0.844053	1.35693
178	4201	1.94896	-2.46814	5.98681	1.23452	104082	H	56.2302	Tardbp	TDP43	§114	TAR DNA-binding protein 43 isoform 5	Q921F2	http://www.phosphosite.org/proteinAction.do?id=10271&showAllSites=true	TSDLIVLGLPWK*TTEQDLK	3	757.746	2	H	75.8833	27706	11941.7	39385	30077.2	117397	90766	49335.3	21652.8	19823.9	34731.1	104082	35494.1	56.2302	18.9501	18.0925	55.1486	1.75198	0.341022	5.25031	1.02197	0.80899	-1.55206	2.3924	0.0313499	0.962704	-1.30342	2.58179	0.303948	1.75198
179	4224	-2.64646	-2.09985	1.19961	1.49965	453874	A	52.57	Zfp36	TTP	115	tristetraprolin	P22893	http://www.phosphosite.org/proteinAction.do?id=4832&showAllSites=true	YGAK*CQFAHGLGELR	3	607.634	5	A	42.1681	591798	271054	169119	123969	567568	340180	236756	127099	431426	146544	453874	181928	52.57	21.7859	35.4256	42.621	0.339674	0.400833	1.05203	1.24145	-1.55778	-1.31893	0.0731798	0.312032	-1.40406	-1.07029	0.262564	0.58463	-2.944
180	Receptor, channel, transporter or cell surface protein
181	4241	1.49614	-1.47795	-1.15511	-2.575	108395	A	39.8797	Abcb1a; Abcb1b; Abcb4	ABCB1; ABCB1B; ABCB4	§414; §417; §417	multidrug resistance protein 3	P21447; P06795; P21440	http://www.phosphosite.org/proteinAction.do?id=5229&showAllSites=true	VK*SGQTVALVGNSGCGK	3	592.64	1	A	29.115	89361.4	71829.3	129042	87747.5	78444.5	43934.6	37358.8	32336	80595.3	108395	61189.6	34847.4	15.3818	26.9384	39.8797	10.192	1.34493	0.5695	0.759219	0.321486	0.427528	-0.812232	-0.397411	-1.63717	0.581243	-0.563593	-0.208027	-1.36457	1.34493
182	4269	1.15393	-1.93455	-1.27971	-2.88002	515369	A	40.2375	Acsl3	ACSL3	§96	long-chain-fatty-acid--CoA ligase 3 isoform a	Q9CZW4	http://www.phosphosite.org/proteinAction.do?id=6078&showAllSites=true	VFMYAK*NK	3	372.195	1	A	29.0187	477732	515940	545849	484890	415431	265529	190285	105989	496836	515369	340480	148137	5.43784	8.36389	31.1315	40.2375	1.0373	0.435083	0.685296	0.287439	0.0528363	-1.20064	-0.5452	-1.79867	0.20655	-0.951998	-0.355816	-1.52608	1.0373
183	4302	1.02283	-1.77492	2.64135	1.44317	79425.5	A	41.1407	Ank	ANKH	§127	progressive ankylosis protein	Q9JHZ2	http://www.phosphosite.org/proteinAction.do?id=18967&showAllSites=true	LHHVDESVGSK*TR	3	526.938	2	A	17.5298	37423.5	31152.9	27856.9	35196.3	56320	102531	33847.3	41482	34288.2	31526.6	79425.5	37664.7	12.9317	16.4614	41.1407	14.3331	0.919459	0.474213	2.31641	1.19469	-0.121142	-1.07639	1.21189	0.256642	0.0325718	-0.827752	1.40128	0.52924	-1.0876
184	4385	-1.42283	1.14939	-2.52817	-1.55852	384542	A	31.0193	Atp7a	ATP7A	1089	copper-transporting ATPase 1 isoform 1	Q64430	http://www.phosphosite.org/proteinAction.do?id=16088&showAllSites=true	K*ELDTETLGTCTDFQVVPGCGISCK	3	977.117	1	A	58.5229	403598	365485	243737	242165	140791	125991	157352	100742	384542	242951	133391	129047	7.00835	0.457292	7.84526	31.0193	0.631794	0.967431	0.346883	0.531163	-0.662475	-0.0477696	-1.52748	-0.912772	-0.50876	0.20087	-1.33809	-0.640174	-1.5828
185	4418	-1.04414	1.00415	-3.26791	-3.14223	1.32797e+06	A	45.8916	C5ar1	C5ar1	334	C5a anaphylatoxin chemotactic receptor	NP_001167021	http://www.ncbi.nlm.nih.gov/entrez/query.fcgi?db=protein&cmd=search&term=NP_001167021	DSK*TFTPSTTDTSTR	3	586.943	4	A	28.0999	1.7589e+06	897041	1.24126e+06	1.04532e+06	397210	315540	303732	298672	1.32797e+06	1.14329e+06	356375	301202	45.8916	12.1184	16.2046	1.18789	0.860928	0.845182	0.268361	0.263453	-0.216035	-0.242667	-1.89775	-1.92439	-0.0623212	0.0059726	-1.70837	-1.65179	-1.16154
186	4449	1.608	-1.15582	2.97933	1.59007	909432	A	25.2915	Cisd1	ZCD1	§55	CDGSH iron-sulfur domain-containing protein 1	Q91WS0	http://www.phosphosite.org/proteinAction.do?id=15736&showAllSites=true	DNPK*VVHAFDMEDLGDK	3	681.986	3	A	50.6895	380132	316000	477959	528290	904584	914281	780704	543827	348066	503124	909432	662265	13.0286	7.07367	0.753966	25.2915	1.44549	0.728218	2.61282	1.31631	0.531555	-0.457557	1.38561	0.396494	0.685269	-0.208918	1.57499	0.669092	1.44549
187	4491	-1.2511	-1.56252	-2.0209	-2.5445	1.42571e+06	A	83.983	Cyba	CYBA	§149	cytochrome b-245 light chain	Q61462	http://www.phosphosite.org/proteinAction.do?id=4845950&showAllSites=true	ERPQVGGTIK*QPPTNPPPRPPAEVR	4	708.886	7	A	34.7433	2.05189e+06	799522	1.14767e+06	901117	986104	251283	413625	252925	1.42571e+06	1.02439e+06	618693	333275	62.1137	17.0186	83.983	34.0956	0.718515	0.538676	0.433955	0.325339	-0.47691	-0.89251	-1.20438	-1.61998	-0.323196	-0.643871	-1.015	-1.34738	-1.39176
188	4550	8.53448	7.53006	-1.1997	-1.37081	1.41839e+06	A	28.635	Evi2b	EVI2B	231	protein EVI2B precursor	Q8VD58	http://www.phosphosite.org/proteinAction.do?id=16674&showAllSites=true	K*PVLNDQNWAGR	3	504.595	3	A	37.4	201175	168586	1362431	1474348	151247	119048	1029998	683125	184880	1.41839e+06	135148	856562	12.4642	5.57938	16.8469	28.635	7.67193	6.33798	0.730999	0.603897	2.93959	2.66402	-0.452058	-0.727625	3.0933	2.91266	-0.262674	-0.455027	7.67193
189	4552	2.40711	2.52225	1.14629	1.19141	793477	A	139.182	Fads2	FADS2	§105	fatty acid desaturase 2	Q9Z0R9	http://www.phosphosite.org/proteinAction.do?id=1304842&showAllSites=true	GK*SSQITEDFR	3	461.228	8	A	33.0376	5807.66	727592	797017	789938	457240	280027	1.31164e+06	253541	366700	793477	368634	782590	139.182	0.630866	33.9927	95.6042	2.16383	2.12295	1.00527	0.98628	1.11359	1.08607	0.00758699	-0.0199314	1.2673	1.33471	0.196971	0.252666	2.16383
190	4556	1.62964	1.78832	-2.64681	-2.43161	625766	A	19.2657	Fads2	FADS2	§417	fatty acid desaturase 2	Q9Z0R9	http://www.phosphosite.org/proteinAction.do?id=1304842&showAllSites=true	HGIEYQEK*PLLR	3	532.955	3	A	36.6473	467715	386612	554593	696939	160815	122253	233418	192658	427164	625766	141534	213038	13.4254	16.0849	19.2657	13.5289	1.46493	1.50521	0.331334	0.340444	0.550835	0.589962	-1.59364	-1.55451	0.704549	0.838601	-1.40426	-1.28191	1.46493
191	4593	1.29917	-1.06934	3.01447	2.15231	246380	A	29.8639	Gbp7	GBP7	29	guanylate binding protein 7	Q6KAN1	http://www.phosphosite.org/proteinAction.do?id=7666615&showAllSites=true	VNSK*AINILER	2	685.891	11	A	42.5502	112878	73517.2	106264	111420	243962	248799	190384	197473	93197.7	108842	246380	193929	29.8639	3.34917	1.38818	2.58472	1.16786	0.787111	2.64363	1.78174	0.223871	-0.345361	1.40252	0.83329	0.377585	-0.0967212	1.59191	1.10589	1.16786
192	4604	1.05292	1.30127	3.25474	3.98987	1.87439e+06	A	38.3505	Gbp7	GBP7	394	guanylate binding protein 7	Q6KAN1	http://www.phosphosite.org/proteinAction.do?id=7666615&showAllSites=true	NLVVTIEEKK*EDFLR	3	649.69	1	A	62.9878	630384	568749	531133	603857	1.8327e+06	1.59003e+06	2.38269e+06	1.3661e+06	599567	567495	1.71137e+06	1.87439e+06	7.26907	9.0614	10.0267	38.3505	0.946509	1.09526	2.85434	3.30293	-0.0793121	0.131276	1.51316	1.72374	0.0744021	0.379915	1.70254	1.99634	-1.05651
193	4659	1.77504	-1.67372	-1.28852	-3.8593	1.2063e+06	A	16.3308	Gpr33	GPR33	231	probable G-protein coupled receptor 33	O88416	http://www.phosphosite.org/proteinAction.do?id=13382625&showAllSites=true	VATK*M#KEK	2	532.792	3	A	23.8654	708059	803936	1117856	1294745	528439	500640	228874	288634	755998	1.2063e+06	514540	258754	8.96766	10.3688	3.82028	16.3308	1.59564	0.502885	0.68061	0.214502	0.674136	-0.991701	-0.5551	-2.22094	0.82785	-0.743061	-0.365716	-1.94834	1.59564
194	4666	1.02518	-1.02292	2.64765	2.50434	280518	A	48.3403	H2-D1; H2-D1; H2-K1	HLAC iso23; HLAC iso26; HLAC iso21	§197; §197; §194	H-2 class I histocompatibility antigen, L-D alpha chain precursor	P01900; P01897; P01901	http://www.phosphosite.org/proteinAction.do?id=13422204&showAllSites=true	YLK*NGNATLLR	3	459.593	3	A	35.0677	162108	79516.3	98858.8	123813	355830	205206	211920	249715	120812	111336	280518	230818	48.3403	15.8489	37.9682	11.5782	0.921565	0.822827	2.32194	2.07316	-0.117842	-0.281339	1.21533	1.05183	0.035872	-0.0327	1.40471	1.32443	-1.08511
195	4699	1.13781	-1.14741	-2.24769	-2.95835	1.60125e+06	A	12.0901	H47	SELS	§77	selenoprotein S	Q9BCZ4	http://www.phosphosite.org/proteinAction.do?id=27154227&showAllSites=true	QLDQAETVLEPDVVVK*R	3	685.036	7	A	51.7961	1578632	1552430	1464356	1738137	578484	643163	468434	427713	1565531	1.60125e+06	610824	448073	1.18347	12.0901	7.48743	6.42621	1.02281	0.733556	0.39017	0.279828	0.0325433	-0.44702	-1.35782	-1.83739	0.186257	-0.198381	-1.16844	-1.56479	1.02281
196	4776	-1.6931	-1.52271	-3.05145	-2.76672	311001	A	17.6568	Kctd5	KCTD5	§223	BTB/POZ domain-containing protein KCTD5	Q8VC57	http://www.phosphosite.org/proteinAction.do?id=18356&showAllSites=true	ELHNTPYGTTSEPSEK*AK	3	701.671	3	A	24.8811	349830	272172	157273	172973	94448	84314.2	48495.3	50317.1	311001	165123	89381.1	49406.2	17.6568	6.72322	8.01695	2.60744	0.53094	0.552759	0.287398	0.299209	-0.91338	-0.855278	-1.79888	-1.74077	-0.759666	-0.606638	-1.60949	-1.46818	-1.88345
197	4800	-1.51096	-1.06596	-2.47831	-1.76265	1.37403e+06	A	29.1389	Lilrb4	LILRB4	275	leukocyte immunoglobulin-like receptor subfamily B member 4 precursor	Q64281	http://www.phosphosite.org/proteinAction.do?id=10251&showAllSites=true	ANASVK*NTQSENNAELNSWNPQNEDPQGIVYAQVKPSR	4	1078.77	9	A	54.6146	1.65714e+06	1.09092e+06	923341	711592	526567	445868	408684	359160	1.37403e+06	817466	486217	383922	29.1389	18.3163	11.7361	9.12128	0.59494	0.78961	0.353862	0.469648	-0.749183	-0.340788	-1.49874	-1.09035	-0.595469	-0.092149	-1.30936	-0.817749	-1.68084
198	4809	1.17582	1.69156	-2.91255	-2.04104	335382	A	32.2658	Lpcat2	AYTL1	§375	lysophosphatidylcholine acyltransferase 2	Q8BYI6	http://www.phosphosite.org/proteinAction.do?id=16114&showAllSites=true	HLDEYASIASSSK*GGR	3	597.959	3	A	32.2394	330670	303934	333629	337136	117339	73743	150409	121647	317302	335382	95541	136028	5.95811	0.739402	32.2658	14.9512	1.05698	1.42377	0.301104	0.405591	0.0799508	0.509712	-1.73166	-1.3019	0.233665	0.758351	-1.54228	-1.02931	1.05698
199	4811	-1.27591	2.73283	-2.67112	1.29484	298830	A	37.5242	Ly6e	LY6E	30	lymphocyte antigen 6E	Q64253	http://www.phosphosite.org/proteinAction.do?id=19102846&showAllSites=true	FSCTDQK*NNINCLWPVSCQEK	3	914.74	3	A	55.386	302522	295137	165135	255941	124144	72079	205320	246032	298830	210538	98111.5	225676	1.74748	30.4978	37.5242	12.7562	0.704542	2.3002	0.328319	1.0719	-0.505242	1.20176	-1.60683	0.100172	-0.351528	1.4504	-1.41744	0.37277	-1.41936
200	4816	-2.89158	-3.22607	-1.28492	-1.44524	766902	A	26.2203	Mcl1	MCL1	133	induced myeloid leukemia cell differentiation protein Mcl-1 homolog	P97287	http://www.phosphosite.org/proteinAction.do?id=1854&showAllSites=true	VSEAAK*SSGADGSLPSTPPPPEEEEDDLYR	3	1082.16	8	A	47.2787	909090	624715	239282	237546	543597	503249	144014	129111	766902	238414	523423	136562	26.2203	0.514888	5.45072	7.71681	0.310879	0.260903	0.682516	0.572795	-1.68557	-1.93842	-0.551065	-0.803909	-1.53186	-1.68978	-0.361681	-0.531311	-3.21668
201	4842	1.39843	1.15816	-2.70296	-3.29032	1295446	A	31.5266	Msr1	MSR1	§27	macrophage scavenger receptor types I and II isoform b	P30204	http://www.phosphosite.org/proteinAction.do?id=16853&showAllSites=true	EDADCSSESVK*FDAR	3	610.592	4	A	31.6	1223760	837262	1074473	1516419	359132	309569	398586	253270	1030511	1295446	334350	325928	26.5204	24.1232	10.4819	31.5266	1.25709	0.974809	0.324451	0.251595	0.330089	-0.036808	-1.62393	-1.99082	0.483803	0.211831	-1.43454	-1.71823	1.25709
202	4844	1.32188	1.30777	3.30485	3.24314	338711	A	39.3187	Mtch2	MTCH2	§100	mitochondrial carrier homolog 2	Q791V5	http://www.phosphosite.org/proteinAction.do?id=15716&showAllSites=true	VLQYYQESEK*PEELGSVTVQK	3	856.766	4	A	49.7403	135688	76652.3	132867	119454	338923	276502	345244	332178	106170	126160	307713	338711	39.3187	7.51751	14.3441	2.72771	1.18828	1.10074	2.89829	2.68476	0.248879	0.138469	1.5352	1.42479	0.402593	0.387109	1.72459	1.69739	1.18828
203	4899	-1.04159	-1.04381	-4.4887	-4.53491	248016	A	16.8441	P2ry6	P2Y6	322	P2Y purinoceptor 6	Q9ERK9	http://www.phosphosite.org/proteinAction.do?id=8063&showAllSites=true	LTAK*WQR	3	339.526	1	A	27.6362	272943	223088	220418	207675	54227.5	42684.7	37652.3	40494.2	248016	214047	48456.1	39073.2	14.2141	4.20978	16.8441	5.14312	0.863038	0.806364	0.195375	0.182545	-0.212505	-0.310497	-2.35568	-2.45367	-0.0587905	-0.0618576	-2.1663	-2.18108	-1.1587
204	4920	-2.55899	-1.28855	-2.14549	-1.08915	166973	A	41.8698	Pld4	PLD4	5	phospholipase D4	Q8BG07	http://www.phosphosite.org/proteinAction.do?id=11414&showAllSites=true	KK*EHPEMR	3	390.201	2	A	11.4707	173541	160406	65842.7	51467.7	62703.3	73799.1	31382.9	57781.2	166973	58655.2	68251.2	44582	5.56223	17.3295	11.4956	41.8698	0.351285	0.653205	0.408755	0.760069	-1.50929	-0.614391	-1.29069	-0.395797	-1.35557	-0.365752	-1.10131	-0.123199	-2.84669
205	4932	-2.2017	1.33898	-2.49298	1.17297	115191	A	81.0891	Ptplb	PTPLB	252	3-hydroxyacyl-CoA dehydratase 2	Q9D3B1	http://www.phosphosite.org/proteinAction.do?id=5138891&showAllSites=true	KVLSHTEEHKK*	3	483.932	3	A	10.9417	138154	92228.2	48835.9	45226.9	24298.7	56745.1	19482.7	71854	115191	47031.4	40521.9	45668.4	28.1917	5.42599	56.6189	81.0891	0.408291	1.127	0.35178	0.971019	-1.29233	0.172493	-1.50725	-0.042429	-1.13862	0.421133	-1.31787	0.230169	-2.44924
206	4940	1.62904	-1.21802	-1.5032	-3.00699	503221	A	32.2338	Reep4	REEP4	§111	receptor expression-enhancing protein 4	Q8K072	http://www.phosphosite.org/proteinAction.do?id=3432&showAllSites=true	EIDACIVQAK*ER	3	515.928	2	A	37.8	313477	373796	483234	523208	218391	182569	106961	170114	343636	503221	200480	138538	12.4119	5.61699	12.6347	32.2338	1.4644	0.691029	0.583407	0.275302	0.550309	-0.533182	-0.777425	-1.86092	0.704023	-0.284542	-0.588041	-1.58832	1.4644
207	5002	-1.43241	-3.63034	-2.31293	-5.90973	296979	A	16.8789	Scd1; Scd2; Scd3; Scd4	SCD; SCD2; Scd3; Scd4	§158; §161; §162; §156	acyl-CoA desaturase 1	P13516; P13011; Q99PL7; Q6T707	http://www.phosphosite.org/proteinAction.do?id=10040&showAllSites=true	AHHK*FSETHADPHNSR	3	662.309	7	A	13.3718	312081	281877	164130	208618	104111	121096	23928.5	28285.5	296979	186374	112604	26107	7.19159	16.8789	10.6661	11.8009	0.627568	0.231849	0.379164	0.140079	-0.672157	-2.10874	-1.3991	-2.83569	-0.518443	-1.8601	-1.20972	-2.56309	-1.59345
208	5006	2.19032	1.33704	-1.51381	-2.50013	2.3589e+06	A	47.674	Scd1; Scd2; Scd3	SCD; SCD2; Scd3	§195; §198; §199	acyl-CoA desaturase 1	P13516; P13011; Q99PL7	http://www.phosphosite.org/proteinAction.do?id=10040&showAllSites=true	GGK*LDMSDLK	3	393.201	10	A	37	1363028	1033061	2063836	2653955	928018	460081	770228	791898	1.19804e+06	2.3589e+06	694050	781063	19.4752	17.6895	47.674	1.96181	1.96895	1.12537	0.579319	0.331114	0.97743	0.1704	-0.787571	-1.5946	1.13114	0.41904	-0.598187	-1.322	1.96895
209	5023	-1.16147	-1.35961	-3.21202	-3.79064	139691	A	23.0402	Sema4a	SEMA4A	739	semaphorin-4A precursor	Q62178	http://www.phosphosite.org/proteinAction.do?id=20386&showAllSites=true	DQHLQPSK*DHR	3	492.243	4	A	13.8511	132587	146794	112123	104109	31926.2	44353.6	20866.3	26355.9	139691	108116	38139.9	23611.1	7.19146	5.24118	23.0402	16.4404	0.773965	0.619067	0.27303	0.218387	-0.36966	-0.691833	-1.87287	-2.19504	-0.215946	-0.443194	-1.68348	-1.92244	-1.29205
210	5027	-1.84275	-1.73673	-2.52237	-2.39662	374653	A	50.771	Serp1	RAMP4	16	stress-associated endoplasmic reticulum protein 1	Q9Z1W5	http://www.phosphosite.org/proteinAction.do?id=18060&showAllSites=true	HSK*NITQR	2	549.294	15	A	12.176	398015	351292	117151	248377	100651	159870	59295.6	66963.1	374653	182764	130260	63129.4	8.81835	50.771	32.1466	8.58835	0.487821	0.484641	0.347682	0.345415	-1.03558	-1.04501	-1.52416	-1.5336	-0.881863	-0.796373	-1.33478	-1.261	-2.04993
211	5075	1.57151	1.1084	2.56359	1.79352	443656	A	34.3916	Slc25a5	SLC25A5	§43	ADP/ATP translocase 2	P51881	http://www.phosphosite.org/proteinAction.do?id=8105&showAllSites=true	LLLQVQHASK*QITADK	3	636.362	5	A	41.1149	224486	170188	346567	210980	507091	380221	506489	321314	197337	278773	443656	413902	19.4563	34.3916	20.2208	31.635	1.41268	0.932933	2.24822	1.48472	0.498435	-0.100154	1.16878	0.570194	0.652149	0.148485	1.35817	0.842792	1.41268
212	5077	1.53676	1.01191	2.4514	1.60113	281275	A	33.6141	Slc25a5	SLC25A5	§96	ADP/ATP translocase 2	P51881	http://www.phosphosite.org/proteinAction.do?id=8105&showAllSites=true	YK*QIFLGGVDKR	3	513.288	1	A	39.599	152805	108866	183412	178072	348130	214419	274720	204412	130836	180742	281275	239566	23.747	2.08937	33.6141	20.7522	1.38144	0.851715	2.14983	1.32546	0.466173	-0.231557	1.10422	0.40649	0.619888	0.0170823	1.2936	0.679088	1.38144
213	5085	-1.83681	1.29652	1.16259	2.74627	5.14939e+06	A	14.8613	Slc38a2; Tkt	SLC38A2; TKT	§140; §319	sodium-coupled neutral amino acid transporter 2	Q8CFE6; P40142	http://www.phosphosite.org/proteinAction.do?id=10322&showAllSites=true	K*AYGLA	2	368.703	5	A	28.3395	4557600	4698740	2457405	2072647	5165197	4272267	5690520	4608269	4628170	2265026	4718732	5.14939e+06	2.15638	12.0116	13.3806	14.8613	0.4894	1.09127	1.01957	2.27344	-1.03091	0.126004	0.0279574	1.18488	-0.8772	0.374643	0.217341	1.45747	-2.04332
214	5125	-1.65917	1.17277	-2.90296	-1.50406	295528	A	38.6444	Srprb	SRPRB	§225	signal recognition particle receptor subunit beta	P47758	http://www.phosphosite.org/proteinAction.do?id=3678242&showAllSites=true	SAAPSTLDSSSTAPAQLGK*K	3	677.683	2	A	33.9818	375139	215916	165867	154365	83209.7	95347.6	112209	64046.1	295528	160116	89278.6	88127.5	38.0971	5.0797	9.61345	38.6444	0.541798	0.987107	0.302099	0.550397	-0.884174	-0.0187223	-1.72691	-0.861455	-0.73046	0.229917	-1.53752	-0.588857	-1.84571
215	5168	2.4875	1.34651	2.04963	1.10052	361603	A	24.7578	Tm9sf3	SMBP	§255	transmembrane 9 superfamily member 3 precursor	Q9ET30	http://www.phosphosite.org/proteinAction.do?id=10303&showAllSites=true	YSK*EEEMDDMDR	3	554.552	2	A	32.0298	142344	181079	330639	392566	341562	239788	354548	304321	161712	361603	290675	329435	16.9376	12.1098	24.7578	10.7808	2.23609	1.13335	1.79749	0.911041	1.16098	0.180587	0.845981	-0.134412	1.31469	0.429227	1.03537	0.138185	2.23609
216	5174	-1.04017	-1.31275	-3.12421	-3.97504	1.64453e+06	A	17.7845	Tmem176b	Tmem176b	§243	transmembrane protein 176B	Q9R1Q6	http://www.phosphosite.org/proteinAction.do?id=4852531&showAllSites=true	K*LLDGHPAPASPAK	3	505.947	6	A	26.6	1776734	1512335	1242509	1599965	493837	429421	270776	321187	1.64453e+06	1421237	461629	295982	11.3685	17.7845	9.86701	12.0433	0.864218	0.641167	0.280705	0.208256	-0.210532	-0.641227	-1.83287	-2.26357	-0.056818	-0.392587	-1.64349	-1.99097	-1.15711
217	5180	1.52286	-1.32388	-4.77527	-9.70578	212230	A	44.6083	Tmem201	TMEM201	§133	transmembrane protein 201 isoform a	A2A8U2	http://www.phosphosite.org/proteinAction.do?id=6036910&showAllSites=true	IK*QLAAFTPR	3	420.247	1	A	42.0422	185483	124579	261745	162716	23463.7	33479.6	12391.8	23811.3	155031	212230	28471.6	18101.6	27.7786	32.9943	24.875	44.6083	1.36895	0.635777	0.18365	0.0852922	0.453069	-0.653407	-2.44497	-3.55144	0.606783	-0.404768	-2.25558	-3.27884	1.36895
218	5181	-1.3838	-1.16083	-2.6882	-2.27341	202595	A	35.064	Tmem201	TMEM201	536	transmembrane protein 201 isoform a	A2A8U2	http://www.phosphosite.org/proteinAction.do?id=6036910&showAllSites=true	LNLK*GQK	2	457.774	1	A	20.1675	226115	179075	126254	136962	53207.2	78979.6	36040.9	59804.9	202595	131608	66093.4	47922.9	16.418	5.75355	27.5728	35.064	0.64961	0.725078	0.326234	0.364134	-0.622355	-0.463791	-1.61602	-1.45746	-0.468641	-0.215152	-1.42664	-1.18486	-1.53939
219	5187	-2.19597	-1.7851	2.68039	3.27067	107555	A	28.1768	Tmem38b	TMEM38B	259	trimeric intracellular cation channel type B	Q9DAV9	http://www.phosphosite.org/proteinAction.do?id=16392&showAllSites=true	K*TEVKPSSNGSASSASK	3	593.634	1	A	12.4733	45452.3	46058.6	17915.1	19545.4	86125.7	128984	48923.6	52502.5	45755.4	18730.2	107555	50713.1	0.937006	6.15502	28.1768	4.99024	0.409356	0.471508	2.35065	2.70755	-1.28857	-1.08464	1.23306	1.43699	-1.13486	-0.836006	1.42244	1.70959	-2.44286
220	5257	1.4906	2.66109	1.54422	2.73452	4.49611e+06	A	20.6146	Ugt3a2	UGT3A2	314	UDP-glucuronosyltransferase 3A2 precursor	Q8JZZ0	http://www.phosphosite.org/proteinAction.do?id=1175305&showAllSites=true	SIVSM#IQSKEIIK*	2	803.448	5	A	95.2144	1537718	1426815	2191977	1780356	1985526	2029196	3840722	5151491	1.48227e+06	1.98617e+06	2007361	4.49611e+06	5.29056	14.6544	1.53831	20.6146	1.33995	2.23981	1.35425	2.26371	0.422182	1.16338	0.437495	1.17869	0.575896	1.41202	0.626879	1.45129	1.33995
221	5287	1.04129	1.51514	3.01896	4.35724	93383946	A	22.186	Vdac1	VDAC1	§122	voltage-dependent anion-selective channel protein 1	Q60932	http://www.phosphosite.org/proteinAction.do?id=4806&showAllSites=true	LTFDSSFSPNTGK*K	3	548.274	10	A	44	29146754	26169152	22960131	28818488	84713921	61738671	96801553	89966339	27657953	2.58893e+07	73226296	93383946	7.61258	16.0008	22.186	5.17565	0.936053	1.27528	2.64757	3.60705	-0.0953379	0.350813	1.40467	1.85082	0.0583763	0.599452	1.59405	2.12342	-1.06832
222	5288	1.04129	1.51514	3.01896	4.35724	93383946	A	22.186	Vdac1	VDAC1	123	voltage-dependent anion-selective channel protein 1	Q60932	http://www.phosphosite.org/proteinAction.do?id=4806&showAllSites=true	LTFDSSFSPNTGKK*	3	548.274	2	A	44	29146754	26169152	22960131	28818488	84713921	61738671	96801553	89966339	27657953	2.58893e+07	73226296	93383946	7.61258	16.0008	22.186	5.17565	0.936053	1.27528	2.64757	3.60705	-0.0953379	0.350813	1.40467	1.85082	0.0583763	0.599452	1.59405	2.12342	-1.06832
223	5296	-1.06846	2.39753	4.00218	10.1693	7.17746e+06	A	23.377	Vdac1	VDAC1	§174	voltage-dependent anion-selective channel protein 1	Q60932	http://www.phosphosite.org/proteinAction.do?id=4806&showAllSites=true	YEGWLAGYQMNFETSK*SR	3	761.016	33	A	64.4	1093027	933715	711652	993517	3707035	3406482	7.46174e+06	6.89317e+06	1.01337e+06	852585	3.55676e+06	7.17746e+06	11.1164	23.377	5.97519	5.6014	0.841335	2.01798	3.50983	8.41847	-0.249248	1.01291	1.8114	3.07356	-0.0955335	1.26155	2.00078	3.34616	-1.18859
224	5300	1.08874	-1.02741	4.63279	4.10814	1.51908e+06	A	25.5537	Vdac1	VDAC1	§265	voltage-dependent anion-selective channel protein 1	Q60932	http://www.phosphosite.org/proteinAction.do?id=4806&showAllSites=true	VNNSSLIGLGYTQTLK*PGIK	3	739.746	4	A	57.4121	393183	354608	325879	405990	1.79357e+06	1.2446e+06	1.28953e+06	1.19944e+06	373895	365934	1.51908e+06	1.24448e+06	7.29533	15.4801	25.5537	5.11888	0.978708	0.819231	4.06286	3.40083	-0.0310489	-0.287658	2.0225	1.76589	0.122665	-0.0390188	2.21188	2.03848	-1.02175
225	5301	1.08874	-1.02741	4.63279	4.10814	1.51908e+06	A	25.5537	Vdac1	VDAC1	269	voltage-dependent anion-selective channel protein 1	Q60932	http://www.phosphosite.org/proteinAction.do?id=4806&showAllSites=true	VNNSSLIGLGYTQTLKPGIK*	3	739.746	1	A	57.4121	393183	354608	325879	405990	1.79357e+06	1.2446e+06	1.28953e+06	1.19944e+06	373895	365934	1.51908e+06	1.24448e+06	7.29533	15.4801	25.5537	5.11888	0.978708	0.819231	4.06286	3.40083	-0.0310489	-0.287658	2.0225	1.76589	0.122665	-0.0390188	2.21188	2.03848	-1.02175
226	5304	-1.3555	-1.24332	3.87989	4.19577	4.25572e+06	A	28.3772	Vdac1	VDAC1	§279	voltage-dependent anion-selective channel protein 1	Q60932	http://www.phosphosite.org/proteinAction.do?id=4806&showAllSites=true	LTLSALLDGK*NVNAGGHK	3	641.353	14	A	55.2151	1.5017e+06	999762	891324	767580	4.22407e+06	4.28737e+06	2.44064e+06	3.32135e+06	1.25073e+06	829452	4.25572e+06	2.881e+06	28.3772	10.5491	1.05166	21.616	0.663174	0.67697	3.40259	3.47337	-0.59254	-0.562835	1.76663	1.79634	-0.438826	-0.314196	1.95602	2.06893	-1.5079
227	5310	1.09503	1.03251	3.02695	2.83106	6.43591e+06	A	47.7088	Vdac1	VDAC1	§287	voltage-dependent anion-selective channel protein 1	Q60932	http://www.phosphosite.org/proteinAction.do?id=4806&showAllSites=true	NVNAGGHK*LGLGLEFQA	3	613.655	12	A	56.0527	3.24236e+06	1.60657e+06	2.45973e+06	2.31337e+06	7.27953e+06	5.5923e+06	6.24527e+06	4.94108e+06	2.42446e+06	2.38655e+06	6.43591e+06	5.59318e+06	47.7088	4.33666	18.5375	16.488	0.984362	0.869057	2.65457	2.34363	-0.0227391	-0.202478	1.40848	1.22874	0.130975	0.0461618	1.59786	1.50134	-1.01589
228	5312	1.0678	1.27661	6.58541	7.80953	563785	A	51.279	Vdac1	VDAC1	§47	voltage-dependent anion-selective channel protein 1	Q60932	http://www.phosphosite.org/proteinAction.do?id=4806&showAllSites=true	TK*SENGLEFTSSGSANTETTK	3	768.359	4	A	33	107507	74196	87354	87059	661130	388255	768212	359358	90851.5	87206.5	524692	563785	25.9263	0.239198	36.7743	51.279	0.95988	1.07451	5.77528	6.46494	-0.0590747	0.103673	2.52989	2.69264	0.0946395	0.352312	2.71927	2.96524	-1.0418
229	5313	1.23917	1.62775	3.73435	4.8657	2.02637e+07	A	4.42773	Vdac1	VDAC1	§66	voltage-dependent anion-selective channel protein 1	Q60932	http://www.phosphosite.org/proteinAction.do?id=4806&showAllSites=true	SENGLEFTSSGSANTETTK*VNGSLETK	3	968.123	116	A	47	4657608	4374814	4875983	5185520	15026643	14554114	20326560	20200759	4516211	5.03075e+06	1.47904e+07	2.02637e+07	4.42773	4.35076	2.25909	0.438987	1.11393	1.37006	3.27495	4.02796	0.155661	0.454236	1.71147	2.01005	0.309375	0.702875	1.90086	2.28265	1.11393
230	5345	1.01682	1.38842	3.30619	4.47796	134977317	A	24.433	Vdac2	VDAC2	§121	voltage-dependent anion-selective channel protein 2	Q60930	http://www.phosphosite.org/proteinAction.do?id=9588&showAllSites=true	LTFDTTFSPNTGK*K	3	557.618	14	A	47.2103	42610280	37060627	32386896	40436519	135456241	95546556	149832816	120121818	3.98355e+07	3.64117e+07	1.15501e+08	134977317	9.85102	15.6322	24.433	15.5647	0.914053	1.16862	2.89946	3.70698	-0.129651	0.224807	1.53579	1.89024	0.0240636	0.473446	1.72517	2.16284	-1.09403
231	5346	1.01682	1.38842	3.30619	4.47796	134977317	A	24.433	Vdac2	VDAC2	122	voltage-dependent anion-selective channel protein 2	Q60930	http://www.phosphosite.org/proteinAction.do?id=9588&showAllSites=true	LTFDTTFSPNTGKK*	3	557.618	2	A	47.2103	42610280	37060627	32386896	40436519	135456241	95546556	149832816	120121818	3.98355e+07	3.64117e+07	1.15501e+08	134977317	9.85102	15.6322	24.433	15.5647	0.914053	1.16862	2.89946	3.70698	-0.129651	0.224807	1.53579	1.89024	0.0240636	0.473446	1.72517	2.16284	-1.09403
232	5350	1.16639	1.52919	4.06286	5.28352	7.85801e+06	A	22.8558	Vdac2	VDAC2	§278	voltage-dependent anion-selective channel protein 2	Q60930	http://www.phosphosite.org/proteinAction.do?id=9588&showAllSites=true	LTLSALVDGK*SFNAGGHK	4	483.01	14	A	56	1738928	1688018	1506236	2086947	6594755	5615602	8237598	7478419	1713473	1.79659e+06	6.10518e+06	7.85801e+06	2.10093	22.8558	11.3406	6.83151	1.04851	1.28711	3.56304	4.37384	0.068339	0.36413	1.83311	2.1289	0.222053	0.61277	2.02249	2.4015	1.04851
233	5357	-1.14496	1.41274	3.88366	6.2312	769743	A	27.9731	Vdac2	VDAC2	46	voltage-dependent anion-selective channel protein 2	Q60930	http://www.phosphosite.org/proteinAction.do?id=9588&showAllSites=true	TK*SCSGVEFSTSGSSNTDTGK	3	750.997	6	A	28	227658	152469	121958	176487	697340	597333	673343	866143	190064	149222	647336	769743	27.9731	25.8392	10.9241	17.7111	0.785119	1.18909	3.4059	5.15836	-0.349016	0.249861	1.76803	2.36691	-0.195302	0.4985	1.95742	2.63951	-1.27369
234	5396	-1.25756	-1.0575	3.12928	3.6912	2.15887e+07	A	14.8393	Vdac3; Vdac3	VDAC3; VDAC3 iso2	§109; §110	voltage-dependent anion-selective channel protein 3 isoform 1	Q60931; Q5EBQ0	http://www.phosphosite.org/proteinAction.do?id=4345&showAllSites=true	LTLDTIFVPNTGK*K	3	554.314	12	A	59.7062	7.04123e+06	8.69213e+06	5.95529e+06	5.29129e+06	2.36825e+07	1.94948e+07	1.82718e+07	1.6094e+07	7.86668e+06	5.62329e+06	2.15887e+07	1.71829e+07	14.8393	8.34947	13.7162	8.96199	0.714824	0.795925	2.74432	3.05567	-0.484341	-0.329296	1.45645	1.61149	-0.330626	-0.0806569	1.64583	1.88409	-1.39895
235	5397	-1.25756	-1.0575	3.12928	3.6912	2.15887e+07	A	14.8393	Vdac3; Vdac3	VDAC3; VDAC3 iso2	110; 111	voltage-dependent anion-selective channel protein 3 isoform 1	Q60931; Q5EBQ0	http://www.phosphosite.org/proteinAction.do?id=4345&showAllSites=true	LTLDTIFVPNTGKK*	3	554.314	4	A	59.7062	7.04123e+06	8.69213e+06	5.95529e+06	5.29129e+06	2.36825e+07	1.94948e+07	1.82718e+07	1.6094e+07	7.86668e+06	5.62329e+06	2.15887e+07	1.71829e+07	14.8393	8.34947	13.7162	8.96199	0.714824	0.795925	2.74432	3.05567	-0.484341	-0.329296	1.45645	1.61149	-0.330626	-0.0806569	1.64583	1.88409	-1.39895
236	5399	-1.0448	-1.01846	3.25927	3.31653	7.43246e+06	A	25.3453	Vdac3; Vdac3	VDAC3; VDAC3 iso2	§163; §164	voltage-dependent anion-selective channel protein 3 isoform 1	Q60931; Q5EBQ0	http://www.phosphosite.org/proteinAction.do?id=4345&showAllSites=true	SK*LSQNNFALGYK	3	528.611	16	A	42.5502	3.06632e+06	2.13428e+06	2.02857e+06	2.44597e+06	7.72805e+06	7.13687e+06	7.02606e+06	5.25886e+06	2.6003e+06	2.23727e+06	7.43246e+06	6.14246e+06	25.3453	13.1922	5.6243	20.3436	0.86039	0.826437	2.85831	2.74551	-0.216937	-0.275024	1.51516	1.45708	-0.0632233	-0.0263844	1.70455	1.72967	-1.16226
237	5402	1.18876	1.26865	3.67901	3.89449	1.00294e+06	A	16.4172	Vdac3; Vdac3	VDAC3; VDAC3 iso2	§266; §267	voltage-dependent anion-selective channel protein 3 isoform 1	Q60931; Q5EBQ0	http://www.phosphosite.org/proteinAction.do?id=4345&showAllSites=true	LTLSALIDGK*N	2	629.854	14	A	67.0393	300637	281587	289164	333011	928684	949813	1.11936e+06	886509	291112	311088	939249	1.00294e+06	4.62714	9.96644	1.59064	16.4172	1.06862	1.06781	3.22642	3.22397	0.0957466	0.0946513	1.68993	1.68884	0.249461	0.343291	1.87932	1.96144	1.06862
238	5407	-1.07698	1.16476	3.38626	4.21345	8.98794e+06	A	24.2622	Vdac3	VDAC3	§53	voltage-dependent anion-selective channel protein 3 isoform 1	Q60931	http://www.phosphosite.org/proteinAction.do?id=4345&showAllSites=true	SCSGVEFSTSGHAYTDTGK*ASGNLETK	4	727.078	25	A	39	3473942	2579182	2447148	2605292	10529908	7445967	8814598	8808379	3026562	2526220	8.98794e+06	8.81149e+06	20.9046	4.42656	24.2622	0.0499064	0.834683	0.980368	2.96969	3.48801	-0.2607	-0.0286043	1.57031	1.80241	-0.106985	0.220035	1.75969	2.075	-1.19806
239	5412	1.08879	1.0983	2.66195	2.66349	1.3185e+06	A	17.0379	Vdac3; Vdac3	VDAC3; VDAC3 iso2	§63; §64	voltage-dependent anion-selective channel protein 3 isoform 1	Q60931; Q5EBQ0	http://www.phosphosite.org/proteinAction.do?id=4345&showAllSites=true	YK*VCNYGLTFTQK	3	579.287	6	A	48.5411	632837	496749	587413	518168	1.36371e+06	1.27328e+06	1.29146e+06	1.14625e+06	564793	552790	1.3185e+06	1.21886e+06	17.0379	8.85759	4.85009	8.4237	0.978749	0.924428	2.33448	2.20491	-0.0309895	-0.113367	1.2231	1.14072	0.122725	0.135272	1.41248	1.41332	-1.02171
240	Regulation of cell growth
241	5434	-4.23842	-1.74631	-2.26268	1.06398	1.01456e+06	A	17.1186	Mndal	Mndal	259	myeloid cell nuclear differentiation antigen-like protein	D0QMC3	http://www.phosphosite.org/proteinAction.do?id=4851763&showAllSites=true	AAK*EPDQPPCCEEPTAR	3	690.639	7	A	25.6571	1.13737e+06	891755	237030	193331	429775	356683	193933	185125	1.01456e+06	215181	393229	189529	17.1186	14.36	13.1433	3.28591	0.212092	0.481981	0.387584	0.880789	-2.23724	-1.05295	-1.36742	-0.183132	-2.08353	-0.804312	-1.17804	0.0894662	-4.71494
242	Secreted protein
243	5441	-1.17073	-1.94984	-1.88057	-3.1576	8.09073e+07	A	16.7128	Abp1; Atp7a; Atp7b; Hist1h2ba; Hist1h2bb; Hist1h2bc; Hist1h2be; Hist1h2bh; Hist1h2bm; Hist1h2bn; Hist1h2bp; Hist2h2bb; Hist2h2be; Hist3h2ba; Hist3h2bb-ps	ABP1; ATP7A; ATP7B; H2B1A; H2B1N; H2B1C; H2B1K; H2B2E; H2B1D; H2B; Hist1h2bp; H2B1H; H2B1L; Hist3h2ba; HIST3H2BB	626; 1085; 1079; §122; §121; §121; §121; §121; §121; §121; §121; §121; §121; §121; §121	amiloride-sensitive amine oxidase [copper-containing]	Q8JZQ5; Q64430; Q64446; P70696; Q64475; Q6ZWY9; NP_001171124; Q64478; P10854; P10853; Q8CGP2; Q64525; Q64524; Q9D2U9; Q8CGP0	http://www.phosphosite.org/proteinAction.do?id=2350415&showAllSites=true	AVTK*Y	2	348.19	1	A	19.6363	8.7432e+07	7.43826e+07	5.76775e+07	6.657e+07	3.61346e+07	3.93257e+07	1.43623e+07	1.82118e+07	8.09073e+07	6.21238e+07	3.77302e+07	1.6287e+07	11.4048	10.1217	5.9804	16.7128	0.767839	0.431671	0.466338	0.26217	-0.381124	-1.212	-1.10055	-1.93142	-0.22741	-0.963358	-0.911167	-1.65883	-1.30236
244	Transcriptional regulator
245	5453	2.55074	-1.00291	1.46643	-1.7587	456967	A	39.495	2500003M10Rik	C1orf77	§227	Friend of PRMT1 protein	Q9CY57	http://www.phosphosite.org/proteinAction.do?id=2317490&showAllSites=true	EQLDNQLDAYMSK*TK	3	633.303	2	A	50.2822	250515	148071	329349	584585	303277	209315	255251	174942	199293	456967	256296	215096	36.3479	39.495	25.9236	26.4008	2.29294	0.839249	1.28603	0.470704	1.1972	-0.252829	0.36292	-1.08711	1.35091	-0.00419013	0.552304	-0.814511	2.29294
246	5474	-1.25242	1.32739	-3.05382	-1.85191	4.79891e+06	A	44.0017	Atxn3	ataxin-3	§291	ataxin-3 isoform 2	Q9CVD2	http://www.phosphosite.org/proteinAction.do?id=6620&showAllSites=true	EAYFEK*QQQQQQEVDRPGPLSYPR	4	759.621	3	A	44.8236	6.29204e+06	3.30578e+06	3.78315e+06	3.10575e+06	1.22331e+06	1.53294e+06	1.42108e+06	1.65835e+06	4.79891e+06	3.44445e+06	1.37813e+06	1.53972e+06	44.0017	13.9062	15.8866	10.8967	0.717756	1.11725	0.287175	0.447014	-0.478434	0.159957	-1.8	-1.16161	-0.32472	0.408597	-1.61062	-0.88901	-1.39323
247	5499	1.51978	1.06545	2.92621	2.03486	1.74509e+06	A	28.9324	Cand1	CAND1	§957	cullin-associated NEDD8-dissociated protein 1	Q6ZQ38	http://www.phosphosite.org/proteinAction.do?id=1236982&showAllSites=true	NVVAECLGK*LTLIDPETLLPR	3	822.453	2	A	86.4432	803504	556538	858441	999618	2.1021e+06	1.38807e+06	1.48806e+06	1.64186e+06	680021	929029	1.74509e+06	1.56496e+06	25.6803	10.7453	28.9324	6.94936	1.36618	0.896782	2.56623	1.68451	0.450145	-0.15717	1.35965	0.752332	0.603859	0.0914691	1.54903	1.02493	1.36618
248	5513	1.74612	2.12999	2.90998	3.52102	894478	A	21.8215	Ccnd1	CCND1	33	G1/S-specific cyclin-D1	P25322	http://www.phosphosite.org/proteinAction.do?id=1516&showAllSites=true	AMLK*TEETCAPSVSYFK	3	692.664	3	A	49.2	217341	173670	302623	311126	575915	421944	918416	870539	195506	306874	498930	894478	15.795	1.95928	21.8215	3.7848	1.56965	1.79279	2.552	2.9148	0.65044	0.842209	1.35163	1.5434	0.804154	1.09085	1.54101	1.81599	1.56965
249	5571	-2.02715	-1.21085	-2.45492	-1.47831	974783	A	29.4059	Dnmt1	DNMT1	671	DNA (cytosine-5)-methyltransferase 1 isoform 1	P13864	http://www.phosphosite.org/proteinAction.do?id=10966&showAllSites=true	RCGVCEVCQQPECGKCK*	4	567.99	6	A	22.7253	1.03471e+06	914854	444426	420104	275818	420632	211630	272490	974783	432265	348225	242060	8.69447	3.97852	29.4059	17.7785	0.443447	0.695125	0.357233	0.559981	-1.17317	-0.524655	-1.48506	-0.836551	-1.01945	-0.276015	-1.29568	-0.563953	-2.25506
250	5664	-6.37619	-2.23599	-3.72403	-1.31658	477320	A	27.0704	Ifi205	Ifi205	153	interferon-activable protein 205-A	Q8CGE8	http://www.phosphosite.org/proteinAction.do?id=27263408&showAllSites=true	ASGK*ADQPPCCEGPTATCQSPISQVSSSASSNIPSAK	3	1292.92	3	A	46.6561	541184	413456	54412.7	80175	93018.6	131792	37725.3	46899.8	477320	67293.9	112405	42312.5	18.9218	27.0704	24.3909	15.3319	0.140983	0.376429	0.235492	0.628772	-2.82641	-1.40955	-2.08625	-0.66939	-2.6727	-1.16091	-1.89686	-0.396792	-7.09307
251	5668	-5.91068	-2.95421	-3.14014	-1.58226	374740	A	33.0961	Ifi205	Ifi205	§189	interferon-activable protein 205-A	Q8CGE8	http://www.phosphosite.org/proteinAction.do?id=27263408&showAllSites=true	ADQPPCCEGPTATCQSPISQVSSSASSNIPSAKNQK*	3	1301.92	1	A	46.2291	425735	323745	43655.1	70330.5	100388	108927	31262.7	28373.7	374740	56992.8	104658	29818.2	19.2449	33.0961	5.76928	6.85099	0.152086	0.284912	0.27928	0.523193	-2.71704	-1.81141	-1.84021	-0.934586	-2.56332	-1.56277	-1.65083	-0.661988	-6.57521
252	5693	-1.36588	-1.93968	-1.81943	-2.60482	2.01328e+06	A	65.3106	Mycn	N-Myc	134	N-myc proto-oncogene protein	P03966	http://www.phosphosite.org/proteinAction.do?id=1750&showAllSites=true	AVNEK*LQHGHGPPGVSSACSAPGVGASSPGGR	4	785.633	2	A	31.7476	2.49614e+06	1.53042e+06	1.36035e+06	1.28967e+06	1.00691e+06	933932	615565	226627	2.01328e+06	1.32501e+06	970420	421096	33.9181	3.77197	5.31749	65.3106	0.658135	0.433931	0.482009	0.317806	-0.603545	-1.20446	-1.05287	-1.65378	-0.449831	-0.955822	-0.863483	-1.38119	-1.51945
253	5733	-1.70768	1.21891	1.37302	2.83484	255836	A	30.5818	Phb2	BAP37	§200	prohibitin-2	O35129	http://www.phosphosite.org/proteinAction.do?id=4814&showAllSites=true	EYTAAVEAK*QVAQQEAQR	3	712.022	1	A	45.4799	245136	169057	104908	113125	224917	273818	200512	311160	207097	109017	249367	255836	25.9765	5.32978	13.8662	30.5818	0.526405	1.02594	1.20411	2.34676	-0.925755	0.0369467	0.267969	1.23067	-0.772041	0.285586	0.457353	1.50327	-1.89968
254	5744	2.85674	2.32631	-1.21295	-1.50167	250139	A	23.0065	Polr2a	POLR2A	§1268	DNA-directed RNA polymerase II subunit RPB1	P08775	http://www.phosphosite.org/proteinAction.do?id=1594&showAllSites=true	IMNSDENK*MQEEEEVVDK	3	761.004	1	A	41.2381	98966.8	95843.9	248452	251826	58968.4	81882	143260	132529	97405.4	250139	70425.2	137895	2.26699	0.953602	23.0065	5.50248	2.56802	1.95803	0.723012	0.551272	1.36066	0.969403	-0.467908	-0.859163	1.51437	1.21804	-0.278524	-0.586565	2.56802
255	5757	1.93161	1.6845	2.71877	2.35179	1.24469e+06	A	39.148	Psmc3	RPT5	§158	26S protease regulatory subunit 6A	O88685	http://www.phosphosite.org/proteinAction.do?id=8081&showAllSites=true	QTYFLPVIGLVDAEKLKPGDLVGVNK*	3	976.546	2	A	84.3922	278477	457908	562813	715840	634871	1.1209e+06	1.18062e+06	1.30876e+06	368193	639327	877885	1.24469e+06	34.4593	16.9251	39.148	7.27966	1.73639	1.41783	2.38431	1.94688	0.796093	0.503683	1.25357	0.961162	0.949807	0.752322	1.44296	1.23376	1.73639
256	5831	-1.52841	-1.11261	-2.70208	-1.98301	312800	A	53.7717	Rpl7a	RPL7A	§20	60S ribosomal protein L7a	P12970	http://www.phosphosite.org/proteinAction.do?id=22838&showAllSites=true	KVAPAPAVVK*K	3	407.927	4	A	18.769	379983	245616	253924	114022	133369	69673.4	78891	74711.5	312800	183973	101521	76801.3	30.3747	53.7717	44.365	3.84809	0.588149	0.756503	0.324557	0.41746	-0.765746	-0.402583	-1.62345	-1.26029	-0.612032	-0.153943	-1.43407	-0.987693	-1.70025
257	5921	-1.82401	-2.8715	-1.22723	-1.94775	734228	A	50.3141	Trim30a	Trim30a	272	tripartite motif-containing protein 30	NP_033125	http://www.ncbi.nlm.nih.gov/entrez/query.fcgi?db=protein&cmd=search&term=NP_033125	SQSLSLQQPQTVPQK*R	3	647.017	5	A	35.7104	778236	690219	450072	273633	711348	338012	152739	154848	734228	361852	524680	153794	8.47656	34.4786	50.3141	0.969664	0.492834	0.293119	0.714601	0.425018	-1.02083	-1.77044	-0.484789	-1.23441	-0.867112	-1.5218	-0.295405	-0.961807	-2.02908
258	5940	-1.03095	1.03336	-2.57614	-2.43784	1.81265e+06	A	29.4307	Uhrf1; Uhrf1	UHRF1; UHRF1 iso2	196; 196	E3 ubiquitin-protein ligase UHRF1 isoform A	Q8VDF2; Q8VDF2-2	http://www.phosphosite.org/proteinAction.do?id=16875&showAllSites=true	YDDYPEHGVDIVK*AK	3	621.635	3	A	38.0956	1.94969e+06	1.67561e+06	1.62073e+06	1.54035e+06	745487	488655	510846	562575	1.81265e+06	1.58054e+06	617071	536711	10.6917	3.59605	29.4307	6.81525	0.871949	0.869771	0.340424	0.339574	-0.197685	-0.201292	-1.5546	-1.5582	-0.0439707	0.0473475	-1.36521	-1.2856	-1.14686
259	5945	-1.36672	-1.01785	-2.54777	-1.9129	101801	A	38.3345	Uhrf1; Uhrf1	UHRF1; UHRF1 iso2	311; 303	E3 ubiquitin-protein ligase UHRF1 isoform A	Q8VDF2; Q8VDF2-2	http://www.phosphosite.org/proteinAction.do?id=16875&showAllSites=true	FCK*DDENKPCR	3	528.229	2	A	16.7611	96621	106981	72085.6	61829.8	25542.8	44539.8	21562.1	36391.1	101801	66957.7	35041.3	28976.6	7.19588	10.8306	38.3345	36.1866	0.657732	0.826927	0.344214	0.43276	-0.604428	-0.274169	-1.53862	-1.20836	-0.450714	-0.0255292	-1.34924	-0.935763	-1.52038
260	5949	-1.64613	-1.07859	-2.69075	-1.77744	283722	A	24.7679	Uhrf1; Uhrf1	UHRF1; UHRF1 iso2	641; 633	E3 ubiquitin-protein ligase UHRF1 isoform A	Q8VDF2; Q8VDF2-2	http://www.phosphosite.org/proteinAction.do?id=16875&showAllSites=true	ALEQGPSSSK*TGK	3	468.576	3	A	16.8524	313449	253995	174258	135617	76276.6	108667	60405.5	83916.4	283722	154938	92471.7	72161	14.8173	17.6352	24.7679	23.0384	0.54609	0.780358	0.325924	0.465742	-0.872789	-0.357792	-1.61739	-1.1024	-0.719075	-0.109153	-1.42801	-0.829799	-1.8312
261	5976	-2.23608	-3.39412	1.32357	-1.15617	136299	A	66.5683	Zfp36l1	BRF1	§103	zinc finger protein 36, C3H1 type-like 1	P23950	http://www.phosphosite.org/proteinAction.do?id=6675&showAllSites=true	LLPTQK*QPGSGQVNSSR	3	637.673	1	A	27.7052	152002	82846.3	53857.9	40554.4	140972	131627	17890.1	49710.2	117424	47206.1	136299	33800.1	41.6444	19.9276	4.84822	66.5683	0.402014	0.247985	1.16074	0.716011	-1.31468	-2.01168	0.215047	-0.481946	-1.16097	-1.76304	0.404431	-0.209348	-2.48748
262	Translation
263	5983	4.71574	2.96158	1.31851	-1.2175	1.11913e+06	A	28.5978	Aars	AARS	§625	alanyl-tRNA synthetase, cytoplasmic	Q8BGQ7	http://www.phosphosite.org/proteinAction.do?id=9998&showAllSites=true	SVLGEADQK*GSLVAPDR	3	619.322	5	A	43.3	306051	221949	1017656	1220607	338889	271639	914818	607067	264000	1.11913e+06	305264	760942	22.5262	12.8232	15.5776	28.5978	4.23913	2.49274	1.1563	0.67994	2.08377	1.31773	0.20952	-0.55652	2.23748	1.56637	0.398904	-0.283922	4.23913
264	5986	12.0682	7.08808	1.05699	-1.62394	712453	A	16.6351	Aars	AARS	§762	alanyl-tRNA synthetase, cytoplasmic	Q8BGQ7	http://www.phosphosite.org/proteinAction.do?id=9998&showAllSites=true	IVAVTGAEAQK*ALR	3	514.298	2	A	39.9	73398	57948	677994	746912	64798	56954	361135	365233	65673	712453	60876	363184	16.6351	6.84008	9.11122	0.797867	10.8485	5.96596	0.926956	0.509766	3.43942	2.57676	-0.109427	-0.972094	3.59314	2.82539	0.0799573	-0.699496	10.8485
265	6022	1.23045	-1.25335	2.4604	1.58249	8.77279e+06	A	26.7815	Eef1a1	eEF1A1	§219	elongation factor 1-alpha 1	P10126	http://www.phosphosite.org/proteinAction.do?id=3354&showAllSites=true	K*DGSASGTTLLEALDCILPPTRPTDKPLR	4	809.929	1	A	76.1517	3.29582e+06	4.83572e+06	4.15787e+06	4.8364e+06	7.47111e+06	1.00745e+07	5.2699e+06	6.51284e+06	4.06577e+06	4.49713e+06	8.77279e+06	5.89137e+06	26.7815	10.6688	20.9837	14.9183	1.1061	0.67155	2.15772	1.31003	0.145478	-0.574434	1.10951	0.389597	0.299192	-0.325794	1.29889	0.662195	1.1061
266	6099	-1.21017	1.63478	1.55071	3.04307	119407	H	32.332	Eif3a	eIF3-theta	§402	eukaryotic translation initiation factor 3 subunit A	P23116	http://www.phosphosite.org/proteinAction.do?id=8030&showAllSites=true	DLYNWLEVEFNPLK*LCER	3	818.07	6	H	95.4641	65643	61980	42100	52700	88705	84855	92108	146706	63811.5	47400	86780	119407	4.05904	15.8129	3.13708	32.332	0.742813	1.37597	1.35994	2.51914	-0.428929	0.460453	0.443546	1.33293	-0.275215	0.709092	0.63293	1.60553	-1.34623
267	6122	1.53229	1.02608	3.12895	2.07833	2.48862e+06	A	33.7647	Eif3e	eIF3E	§41	eukaryotic translation initiation factor 3 subunit E	P60229	http://www.phosphosite.org/proteinAction.do?id=4376&showAllSites=true	ELLQGK*LDLLSDTNMVDFAM#DVYK	3	963.473	4	A	86.1659	1.12345e+06	690393	1.28943e+06	1.20901e+06	2.93718e+06	2.04007e+06	2.06246e+06	2.2361e+06	906923	1.24922e+06	2.48862e+06	2.14928e+06	33.7647	4.55259	25.4902	5.71259	1.37743	0.863642	2.74403	1.72049	0.461976	-0.211495	1.45629	0.782824	0.61569	0.0371439	1.64568	1.05542	1.37743
268	6124	1.49278	1.68436	2.40174	2.68806	1018990	A	41.6128	Eif3f	eIF3-epsilon	§301	eukaryotic translation initiation factor 3 subunit F	Q9DCH4	http://www.phosphosite.org/proteinAction.do?id=2504&showAllSites=true	IQDALSTVLQYAEDVLSGK*VSADNTVGR	3	1021.86	3	A	100.399	441656	240835	433280	482562	805779	631734	1137223	900757	341246	457921	718756	1018990	41.6128	7.60997	17.1224	16.4091	1.34191	1.41771	2.10627	2.22525	0.424289	0.503565	1.07469	1.15397	0.578003	0.752204	1.26408	1.42657	1.34191
269	6131	-1.74903	1.6565	-1.15325	2.49195	8.37635e+06	A	36.3104	Eif3i	eIF3-beta	176	eukaryotic translation initiation factor 3 subunit I	Q9QZD9	http://www.phosphosite.org/proteinAction.do?id=4302&showAllSites=true	ITSAVWGPLGECVIAGHESGELNQYSAK*SGEVLVNVK	4	1004.01	2	A	71.1507	9.45973e+06	6.34092e+06	5.10299e+06	3.01792e+06	6.67821e+06	5.33726e+06	8.55757e+06	8.19513e+06	7.90032e+06	4.06046e+06	6.00774e+06	8.37635e+06	27.9144	36.3104	15.7829	3.05958	0.513961	1.39426	0.760442	2.06291	-0.960269	0.479499	-0.39509	1.04468	-0.806555	0.728139	-0.205706	1.31728	-1.94567
270	6152	-4.06692	-2.57374	-1.32464	1.18325	1.36763e+06	A	91.2825	Eif5a; Eif5a2	eIF5A; EIF5A2	§85; §85	eukaryotic translation initiation factor 5A-1	P63242; Q8BGY2	http://www.phosphosite.org/proteinAction.do?id=12281&showAllSites=true	KYEDICPSTHNMDVPNIK*R	4	608.543	4	A	40.2124	1.99576e+06	739503	150332	454258	1.09717e+06	713717	104980	487234	1.36763e+06	302295	905445	296107	64.9523	71.0921	29.946	91.2825	0.221035	0.32703	0.662053	0.979531	-2.17765	-1.61251	-0.594982	-0.0298373	-2.02394	-1.36387	-0.405598	0.242761	-4.52417
271	6154	1.56308	-1.33964	-1.3111	-2.76776	125159	A	56.9357	Eprs	EPRS	§1009	bifunctional aminoacyl-tRNA synthetase	Q8CGC7	http://www.phosphosite.org/proteinAction.do?id=4410&showAllSites=true	SQGSGLSSGGAGEGQGPK*K	3	601.626	2	A	18.4436	92209.5	85940.5	175548	74770.7	66305.4	52857.6	38792.4	36077	89075	125159	59581.5	37434.7	4.97649	56.9357	15.9597	5.12915	1.4051	0.628294	0.668891	0.299096	0.490675	-0.670487	-0.580157	-1.74132	0.644389	-0.421848	-0.390773	-1.46872	1.4051
272	6157	-1.96916	-1.12125	-4.15663	-2.3861	529967	A	50.7944	Etf1	ETF1	63	eukaryotic peptide chain release factor subunit 1	Q8BWY3	http://www.phosphosite.org/proteinAction.do?id=20767&showAllSites=true	MLADEFGTASNIK*SR	3	585.289	1	A	45.1409	720316	339619	241636	242231	114940	108689	66811.6	101060	529967	241934	111814	83936	50.7944	0.173853	3.95283	28.8523	0.456507	0.750673	0.210983	0.346938	-1.13129	-0.413743	-2.2448	-1.52725	-0.977578	-0.165103	-2.05542	-1.25465	-2.19055
273	6178	-2.76367	1.00859	-1.40593	1.96658	800777	A	116.474	Gm6139; Rps2	Gm6139; RPS2	238; 238	PREDICTED: 40S ribosomal protein S2-like isoform 1	D3YWA0; P25444	http://www.phosphosite.org/proteinAction.do?id=26364409&showAllSites=true	GCTATLGNFAK*ATFDAISK	3	696.346	4	A	73.271	193537	1.40802e+06	301663	219271	158903	840098	74803	773272	800777	260467	499501	424037	107.242	22.3673	96.4318	116.474	0.325268	0.848922	0.62377	1.62799	-1.6203	-0.236296	-0.680914	0.703091	-1.46659	0.0123433	-0.49153	0.975689	-3.07439
274	6200	1.61687	1.54127	3.02962	2.86461	23767604	A	4.36402	Kars	KARS	125	lysyl-tRNA synthetase isoform 1	Q99MN1	http://www.phosphosite.org/proteinAction.do?id=22976&showAllSites=true	FHVDISLTQFIQEYSHLQPGDHLTDVTLK*VAGR	5	776.602	12	A	83.1544	6682890	7108468	9735094	10310074	18578596	18063839	23450402	24084806	6895679	10022584	1.83212e+07	23767604	4.36402	4.05656	1.9867	1.88741	1.45346	1.29727	2.65691	2.3714	0.53949	0.375481	1.40975	1.24574	0.693204	0.62412	1.59913	1.51834	1.45346
275	6204	-1.20158	1.09674	2.54617	3.32826	269243	A	37.1648	Kars	KARS	§490	lysyl-tRNA synthetase isoform 1	Q99MN1	http://www.phosphosite.org/proteinAction.do?id=22976&showAllSites=true	FELFVMK*K	3	385.879	4	A	56.0527	152265	88890.7	77126	103289	270561	267925	210518	286564	120578	90207.3	269243	248541	37.1648	20.5081	0.692263	21.6353	0.748124	0.923111	2.23294	2.75522	-0.41865	-0.115424	1.15894	1.46217	-0.264936	0.133215	1.34833	1.73477	-1.33668
276	6233	1.29962	2.46734	-1.18284	1.59207	882810	A	27.9787	Rpl13	RPL13	§145	60S ribosomal protein L13	P47963	http://www.phosphosite.org/proteinAction.do?id=10545&showAllSites=true	KGDSSAEELK*LATQLTGPVMPIR	3	852.455	3	A	64.8786	633374	513332	619943	719720	509196	340995	946153	819467	573353	669832	425096	882810	14.8046	10.533	27.9787	10.1472	1.16827	2.07673	0.74142	1.31796	0.224375	1.05432	-0.431637	0.398305	0.378089	1.30295	-0.242252	0.670902	1.16827
277	6241	2.81204	-1.30945	1.96238	-1.89169	498915	A	80.1431	Rpl13a	RPL13A	§159	60S ribosomal protein L13a	P19253	http://www.phosphosite.org/proteinAction.do?id=11037&showAllSites=true	YQAVTATLEEK*R	3	508.267	1	A	36.8651	85520.3	309217	513611	484220	464980	214352	258640	178023	197369	498915	339666	218331	80.1431	4.16555	52.1751	26.1093	2.52783	0.642783	1.72097	0.437612	1.3379	-0.637597	0.783223	-1.19227	1.49162	-0.388957	0.972607	-0.919677	2.52783
278	6256	2.51365	1.02229	1.12007	-2.21314	233562	A	43.4812	Rpl15	RPL15	§56	60S ribosomal protein L15	Q9CZM2	http://www.phosphosite.org/proteinAction.do?id=10346&showAllSites=true	AK*QGYVIYR	2	606.33	1	A	31.3846	115945	90783.1	253794	213330	116662	86402.6	114225	60503.2	103364	233562	101532	87364	17.2132	12.2506	21.0737	43.4812	2.2596	0.860455	0.982278	0.37405	1.17607	-0.216829	-0.0257973	-1.4187	1.32978	0.0318103	0.163587	-1.1461	2.2596
279	6279	-3.8289	-2.43524	-1.42691	1.09297	1.31433e+06	A	15.6785	Rpl19	RPL19	§180	60S ribosomal protein L19 isoform 2	P84099	http://www.phosphosite.org/proteinAction.do?id=9227&showAllSites=true	LQAK*KEEIIK	3	438.598	3	A	23.5837	1.46004e+06	1.16862e+06	292498	324647	787200	828373	260444	297944	1.31433e+06	308572	807787	279194	15.6785	7.36701	3.60416	9.49753	0.234776	0.345629	0.614601	0.904794	-2.09064	-1.5327	-0.702278	-0.144338	-1.93693	-1.28406	-0.512894	0.12826	-4.25938
280	6280	-2.56593	-2.12767	-1.3091	-1.09435	120661	A	22.9487	Rpl19	RPL19	§180, §181	60S ribosomal protein L19 isoform 2	P84099	http://www.phosphosite.org/proteinAction.do?id=9227&showAllSites=true	LQAK*K*EEIIK	2	714.414	2	A	25.732	140241	101081	44340.9	40202.7	72893.7	88770.6	29077.4	34875.8	120661	42271.8	80832.1	31976.6	22.9487	6.92222	13.8889	12.8222	0.350334	0.395593	0.669909	0.756452	-1.5132	-1.33791	-0.577963	-0.402679	-1.35948	-1.08927	-0.388579	-0.130081	-2.85442
281	6318	3.2194	1.64203	-1.14405	-2.26133	8.9154e+06	A	65.1685	Rpl24	RPL24	§93	60S ribosomal protein L24	Q8BP67	http://www.phosphosite.org/proteinAction.do?id=9207&showAllSites=true	AITGASLADIMAK*R	3	511.28	13	A	56.8703	3.12781e+06	3.03344e+06	4.80709e+06	1.30237e+07	2.60374e+06	2.1192e+06	3.2232e+06	3.30428e+06	3.08063e+06	8.9154e+06	2.36147e+06	3.26374e+06	2.16618	65.1685	14.5087	1.75663	2.89402	1.38208	0.766556	0.366079	1.53308	0.466841	-0.383538	-1.44977	1.68679	0.71548	-0.194153	-1.17717	2.89402
282	6640	2.51798	1.14298	1.89961	-1.16916	160317	A	66.0411	Rps29	RPS29	§33	40S ribosomal protein S29	P62274	http://www.phosphosite.org/proteinAction.do?id=4852804&showAllSites=true	K*YGLNMCR	3	385.851	2	A	32.0991	80831.5	60823.2	127646	192988	142721	93264.3	166521	60504.5	70827.3	160317	117993	113513	19.9753	28.8204	29.6385	66.0411	2.26349	0.962032	1.66592	0.708052	1.17855	-0.055843	0.736321	-0.498073	1.33227	0.192796	0.925705	-0.225475	2.26349
283	6753	1.47731	1.00837	3.07667	2.08306	1.72536e+06	A	8.45842	Vars	VARS	491	valyl-tRNA synthetase	Q9Z1Q9	http://www.phosphosite.org/proteinAction.do?id=8135&showAllSites=true	LVNWSCTLNSAISDIEVDK*K	3	802.737	3	A	77.9666	677699	601207	820508	877884	1.69479e+06	1.75593e+06	1.51628e+06	1.41245e+06	639453	849196	1.72536e+06	1.46437e+06	8.45842	4.77755	2.50562	5.01369	1.328	0.848734	2.69818	1.72442	0.409259	-0.236616	1.43198	0.78611	0.562973	0.0120233	1.62137	1.05871	1.328
284	6762	-1.096	1.29635	1.97815	2.78783	5.04432e+06	A	32.2082	Wars	WARS	224	tryptophanyl-tRNA synthetase, cytoplasmic isoform 2	P32921	http://www.phosphosite.org/proteinAction.do?id=8537&showAllSites=true	DLTLEQAYSYTVENAK*DIIACGFDINK	3	1069.18	6	A	101.293	3.27183e+06	2.05798e+06	2.47117e+06	1.90029e+06	4.7192e+06	4.52693e+06	4.65681e+06	5.43184e+06	2.66491e+06	2.18573e+06	4.62307e+06	5.04432e+06	32.2082	18.4685	2.94078	10.8642	0.820192	1.09112	1.7348	2.30784	-0.285967	0.125811	0.794766	1.20654	-0.132252	0.374451	0.98415	1.47914	-1.21923
285	6764	1.50274	1	2.65209	1.75057	3.28403e+06	A	16.2714	Wars	WARS	281	tryptophanyl-tRNA synthetase, cytoplasmic isoform 2	P32921	http://www.phosphosite.org/proteinAction.do?id=8537&showAllSites=true	GIFGFTDSDCIGK*ISFPAVQAAPSFSNSFPK	3	1136.22	8	A	85.1576	1.24952e+06	1.57444e+06	1.82187e+06	1.99293e+06	3.30378e+06	3.26429e+06	2.55569e+06	2.97259e+06	1.41198e+06	1.9074e+06	3.28403e+06	2.76414e+06	16.2714	6.34143	0.850096	10.6648	1.35087	0.84169	2.32583	1.44917	0.433884	-0.248639	1.21775	0.535224	0.587598	0	1.40713	0.807822	1.35087
286	Tumor suppressor
287	6776	1.17804	2.25402	2.24639	4.26342	1.627e+06	A	13.235	Vwa5a	VWA5A	337	von Willebrand factor A domain-containing protein 5A	Q99KC8	http://www.phosphosite.org/proteinAction.do?id=16979&showAllSites=true	CYFNIYGFGSSYEK*FFPESVK	3	895.077	2	A	81.1434	429494	441132	460987		937841	777326	1555994	1698001	435313	460987	857584	1.627e+06	1.89043		13.235	6.17174	1.05898	1.89719	1.97004	3.52938	0.082673	0.923863	0.978224	1.81941	0.236387	1.1725	1.16761	2.09201	1.05898
288	Ubiquitin conjugating system
289	6891	1.41956	2.89603	-1.38914	1.45673	37895.5	H	13.1194	Rnf115	ZNF364	209	E3 ubiquitin-protein ligase RNF115	Q9D0C1	http://www.phosphosite.org/proteinAction.do?id=22678&showAllSites=true	EK*ITSLPTVTVTQEQVNTGLECPVCK	3	1015.85	6	H	57.9446	23136	26115.5	32949	29900.2	14715	16378	34380	41411	24625.8	31424.6	15546.5	37895.5	8.55543	6.86037	7.56388	13.1194	1.27609	2.43756	0.63131	1.20592	0.351726	1.28544	-0.663578	0.270133	0.50544	1.53408	-0.474194	0.542731	1.27609
290	6903	1.41235	2.06606	-2.61427	-1.80168	168260	A	21.5674	Sae1	UBLE1A	202	SUMO-activating enzyme subunit 1	Q9R1T2	http://www.phosphosite.org/proteinAction.do?id=9602&showAllSites=true	AK*LDSSETTMVK	2	712.359	1	A	28.838	142585	122473	142600	193921	39847	49069	73014	81609	132529	168260	44458	77311.5	10.7307	21.5674	14.6676	7.86116	1.26961	1.73898	0.335459	0.459475	0.344388	0.79824	-1.57579	-1.12194	0.498103	1.04688	-1.38641	-0.849344	1.26961
291	6940	-2.63595	1.23171	-1.76193	1.82781	1.58198e+06	A	32.1547	Uba1	UBE1	§746	ubiquitin-like modifier-activating enzyme 1 isoform 2	Q02053	http://www.phosphosite.org/proteinAction.do?id=2777&showAllSites=true	SSGAPFWSGPK*R	3	464.234	11	A	40.2845	1.94168e+06	1.22229e+06	504513	574489	826285	748547	920438	712214	1.58198e+06	539501	787416	816326	32.1547	9.17152	6.981	18.0365	0.341028	1.03671	0.49774	1.51311	-1.55204	0.0520189	-1.00654	0.59752	-1.39832	0.300658	-0.817153	0.870118	-2.93231
292	6941	1.09245	1.07267	3.01182	2.93337	1.08951e+07	A	76.4578	Uba1	UBE1	889	ubiquitin-like modifier-activating enzyme 1 isoform 2	Q02053	http://www.phosphosite.org/proteinAction.do?id=2777&showAllSites=true	LIAGK*IIPAIATTTAAVVGLVCLELYK	3	971.568	8	A	103.909	6.35497e+06	1.89482e+06	3.79318e+06	4.30843e+06	9.33825e+06	1.2452e+07	1.02668e+07	9.40655e+06	4.12489e+06	4.0508e+06	1.08951e+07	9.83667e+06	76.4578	8.99408	20.2083	6.18375	0.982039	0.902852	2.6413	2.42832	-0.0261482	-0.147438	1.40125	1.27996	0.127566	0.101201	1.59063	1.55256	-1.01829
293	Unknown function
294	7001	1.34428	1.43966	2.52433	2.68157	408525	A	24.1281	2310035C23Rik	KIAA1468	§877	hypothetical protein LOC227446 isoform 2	Q148V7	http://www.phosphosite.org/proteinAction.do?id=23668&showAllSites=true	IFTNTK*VKPQFQEILR	4	519.795	2	A	51.7862	169097	135483	215428	152633	327261	347012	477508	339543	152290	184030	337137	408525	15.6076	24.1281	4.14259	23.88	1.20842	1.21175	2.21378	2.21988	0.273124	0.277091	1.14651	1.15048	0.426838	0.52573	1.3359	1.42308	1.20842
295	7102	1.39287	-1.24897	-1.80899	-3.17266	1.86617e+06	A	37.6437	Cuedc2	CUEDC2	§276	CUE domain-containing protein 2 isoform a	Q9CXX9	http://www.phosphosite.org/proteinAction.do?id=5138456&showAllSites=true	ATYINLK*PAR	3	420.907	6	A	37.0042	1.88716e+06	1.09371e+06	1.98697e+06	1.74536e+06	873877	571218	486179	487680	1.49043e+06	1.86617e+06	722548	486930	37.6437	9.15489	29.6191	0.217949	1.2521	0.673907	0.484791	0.260925	0.324347	-0.569379	-1.04457	-1.93829	0.478061	-0.32074	-0.855181	-1.66569	1.2521
296	7103	1.88276	2.56208	-1.05022	1.28526	479948	A	37.8433	Cyp4a29-ps	Cyp4a29-ps	459, 467	cytochrome P450, family 4, subfamily a, polypeptide 29	NP_001093653	http://www.phosphosite.org/proteinAction.do?id=26346407&showAllSites=true	GK*HLAM#NVLK*	2	677.867	2	A	44.1438	274242	258812	520014	382166	227900	217223	608379	351518	266527	451090	222562	479948	4.09364	21.6084	3.39222	37.8433	1.69247	2.15648	0.835043	1.06398	0.759134	1.10868	-0.260078	0.0894643	0.912848	1.35731	-0.0706936	0.362062	1.69247
297	7130	2.75801	1.98638	-1.03212	-1.44474	1.16282e+06	A	68.303	Fundc2	FUNDC2	§23	FUN14 domain-containing protein 2	Q9D6K8	http://www.phosphosite.org/proteinAction.do?id=7666613&showAllSites=true	FEALDLAELTK*K	3	497.94	2	A	61.5069	461226	476805	832037	1.49359e+06	365583	431449	988086	344487	469015	1.16282e+06	398516	666286	2.34871	40.2292	11.6869	68.303	2.47927	1.67192	0.849686	0.572994	1.30991	0.741505	-0.234998	-0.803408	1.46363	0.990144	-0.0456135	-0.53081	2.47927
298	7131	2.75801	1.98638	-1.03212	-1.44474	1.16282e+06	A	68.303	Fundc2	FUNDC2	24	FUN14 domain-containing protein 2	Q9D6K8	http://www.phosphosite.org/proteinAction.do?id=7666613&showAllSites=true	FEALDLAELTKK*	3	497.94	1	A	61.5069	461226	476805	832037	1.49359e+06	365583	431449	988086	344487	469015	1.16282e+06	398516	666286	2.34871	40.2292	11.6869	68.303	2.47927	1.67192	0.849686	0.572994	1.30991	0.741505	-0.234998	-0.803408	1.46363	0.990144	-0.0456135	-0.53081	2.47927
299	7132	-1.06059	1.49897	1.63274	2.57473	9.61801e+06	A	10.5573	Fv4	Fv4	559		P11370	http://www.phosphosite.org/proteinAction.do?id=6585&showAllSites=true	GLDLLFLK*EGGLC	2	774.908	20	A	81.9471	5.23655e+06	5.41132e+06	4.84932e+06	4.1756e+06	7.12231e+06	8.12415e+06	9.47662e+06	9.75939e+06	5.32394e+06	4.51246e+06	7.62323e+06	9.61801e+06	2.32121	10.5573	9.29271	2.07889	0.847579	1.26167	1.43188	2.13143	-0.23858	0.335336	0.517909	1.09182	-0.084866	0.583975	0.707293	1.36442	-1.17983
300	7149	-1.81363	-1.57329	-2.60154	-2.27518	763235	A	6.16111	Gm10257; Gm12657; H3f3a; H3f3b; H3f3c; Hist1h3a; Hist1h3g; Hist2h3b	Gm10257; Gm12657; H3F3A; H3 iso3; H3F3C; H3; HIST3H3; H3 iso2	37; 37; §37; §37; 37; §37; §37; §37, §82	PREDICTED: histone H3.3-like	XP_995553; NP_001074488; NP_032236; P84244; P02301; P68433; NP_659539; P84228	http://www.phosphosite.org/proteinAction.do?id=5145077&showAllSites=true	TGGVK*KPHR	2	547.315	7	A	12.8783	773813	752658	361821	394783	249266	265308	142481	132809	763235	378302	257287	137645	1.95988	6.16111	4.40887	4.96879	0.495655	0.534987	0.3371	0.363851	-1.01259	-0.902423	-1.56875	-1.45858	-0.858877	-0.653784	-1.37937	-1.18598	-2.01753
301	7155	1.04476	-1.88413	-1.5853	-3.14604	5.0431e+06	A	36.4749	Gm10257; Gm12657; H3f3a; H3f3b; H3f3c; Hist1h3a; Hist1h3g; Hist2h3b	Gm10257; Gm12657; H3F3A; H3 iso3; H3F3C; H3; HIST3H3; H3 iso2	57; §57; §57; §57; §57; §57; §57; §57, §102	PREDICTED: histone H3.3-like	XP_995553; NP_001074488; NP_032236; P84244; P02301; P68433; NP_659539; P84228	http://www.phosphosite.org/proteinAction.do?id=5145077&showAllSites=true	YQK*STELLIR	3	455.589	22	A	39.0502	6.21778e+06	3.86841e+06	5.70161e+06	3.77104e+06	3.50936e+06	2.07028e+06	1.27294e+06	1.21963e+06	5.0431e+06	4.73632e+06	2.78982e+06	1.24628e+06	32.9412	28.8223	36.4749	3.02441	0.93917	0.446726	0.553196	0.263133	-0.0905416	-1.16254	-0.854138	-1.92613	0.0631725	-0.913898	-0.664754	-1.65354	-1.06477
302	7156	-1.93851	-1.14918	-2.57657	-1.53989	2.55396e+06	A	21.3003	Gm10257; Gm12657; Gm6749; H3f3a; H3f3b; H3f3c; Hist1h3a; Hist1h3g; Hist2h3b	Gm10257; Gm12657; Gm6749; H3F3A; H3 iso3; H3F3C; H3; HIST3H3; H3 iso2	80; 80; 86; §80; §80; §80; §80; §80; §80, §125	PREDICTED: histone H3.3-like	XP_995553; NP_001074488; XP_897119; NP_032236; P84244; P02301; P68433; NP_659539; P84228	http://www.phosphosite.org/proteinAction.do?id=5145077&showAllSites=true	EIAQDFK*TDLR	2	725.37	10	A	43.5109	2.87589e+06	2.23203e+06	1.00595e+06	1.36271e+06	829436	909131	704175	569195	2.55396e+06	1.18433e+06	869284	636685	17.8263	21.3003	6.48269	14.991	0.463724	0.732425	0.340367	0.537589	-1.10866	-0.449248	-1.55484	-0.895424	-0.954947	-0.200608	-1.36545	-0.622826	-2.15645
303	7170	-1.28453	1.01062	1.92047	2.47295	1.56912e+06	A	31.2387	Gm12250	OTTMUSG00000005723	214	predicted gene 12250	Q0GUM2	http://www.phosphosite.org/proteinAction.do?id=6280940&showAllSites=true	SDCVK*NLQNANAASTR	3	621.631	10	A	27.5693	1.05045e+06	812871	655589	648392	1.91572e+06	1.22251e+06	1.27844e+06	1.39104e+06	931662	651991	1.56912e+06	1.33474e+06	18.0318	0.780504	31.2387	5.9653	0.699814	0.85063	1.68421	2.04717	-0.514956	-0.233397	0.752076	1.03363	-0.361241	0.0152425	0.94146	1.30623	-1.42895
304	7171	1.3334	1.62265	4.04999	4.88867	1796338	A	68.8359	Gm12250	OTTMUSG00000005723	254	predicted gene 12250	Q0GUM2	http://www.phosphosite.org/proteinAction.do?id=6280940&showAllSites=true	VFLVSSFEVAQFDFPSLESTLLEELPAHK*R	4	888.212	7	A	98.046	550559	190065	516413	371330	1389525	1240994	1995007	1597669	370312	443872	1.31526e+06	1796338	68.8359	23.1124	7.98529	15.6407	1.19864	1.36577	3.55176	4.04698	0.261401	0.449711	1.82853	2.01684	0.415115	0.698351	2.01792	2.28944	1.19864
305	7176	-1.48862	-1.08537	2.40833	3.27639	549129	A	24.5229	Gm12250	OTTMUSG00000005723	81	predicted gene 12250	Q0GUM2	http://www.phosphosite.org/proteinAction.do?id=6280940&showAllSites=true	APLNIAVTGETGAGK*STFINALR	3	805.771	1	A	64.9583	305081	214913	141658	172352	594474	503785	498497	353187	259997	157005	549129	425842	24.5229	13.8236	11.6779	24.1287	0.603871	0.775486	2.11206	2.71229	-0.727687	-0.366827	1.07865	1.43951	-0.573973	-0.118188	1.26804	1.71211	-1.65598
306	7225	1.03049	1.28086	-2.49591	-2.02439	1.96946e+06	A	103.256	Gm5114	Gm5114	578	hypothetical protein LOC330513	NP_808558	http://www.ncbi.nlm.nih.gov/entrez/query.fcgi?db=protein&cmd=search&term=NP_808558	SNLAM#HMLESVQVFHPLGK*	3	756.714	1	A	32.0298	1.78771e+06	2.15121e+06	2.22216e+06	1.42662e+06	1.19725e+06	186753	1.16675e+06	325338	1.96946e+06	1.82439e+06	692004	746043	13.0507	30.8341	103.256	79.7496	0.926342	1.07809	0.351368	0.408927	-0.110383	0.108478	-1.50895	-1.29009	0.0433308	0.357117	-1.31956	-1.01749	-1.07952
307	7259	4.11623	1.03211	3.20373	-1.25499	1.07827e+06	A	114.5	Gm6570; Rpl30	Gm6570; RPL30	23; §23	PREDICTED: 60S ribosomal protein L30-like	XP_001475369; P62889	http://www.phosphosite.org/proteinAction.do?id=7679912&showAllSites=true	LQLVMK*SGK	3	373.218	9	A	34.2835	55473.3	527340	1.24855e+06	907977	1.17032e+06	467160	893833	528675	291406	1.07827e+06	818738	711254	114.5	22.3344	60.7283	36.3029	3.70021	0.86872	2.80961	0.659627	1.88761	-0.203037	1.49037	-0.600277	2.04132	0.0456019	1.67975	-0.327679	3.70021
308	7285	-1.99916	1.16887	-4.44224	-1.91652	1.79114e+06	A	85.5002	Gm7866; Rps27a; Uba52; Ubb; Ubc; Ubc; ubiquitin	Gm7866; RPS27A; UBA52; UBB; UBC; UBC var1; ubiquitin	11; §11; §11; §11, §87, §163, §239; §11, §87, §163, §239, §315, §391, §467, §543, §619; §11, §87, §163, §239, §315, §391, §467, §543, §619; §11	PREDICTED: ubiquitin-like protein ISG15-like	F6X7C4; P62983; P62984; P0CG49; P0CG50; P0CG50_VAR_AAG00512; P62991	http://www.phosphosite.org/proteinAction.do?id=9917202&showAllSites=true	TLTGK*TITLE	2	595.835	5	A	44.505	2.22785e+06	1.35444e+06	739280	871515	364590	342620	558211	137562	1.79114e+06	805397	353605	347887	34.4804	11.6097	4.39328	85.5002	0.449655	0.983829	0.197418	0.431944	-1.15311	-0.023521	-2.34067	-1.21108	-0.999395	0.225118	-2.15129	-0.938486	-2.22393
309	7342	-1.63118	-2.87648	1.50531	-1.18102	2.68282e+07	A	57.6152	Gm7866; Rps27a; Uba52; Ubb; Ubc; Ubc; ubiquitin	Gm7866; RPS27A; UBA52; UBB; UBC; UBC var1; ubiquitin	48; §48; §48; §48, §124, §200, §276; §48, §124, §200, §276, §352, §428, §504, §580, §656; §48, §124, §200, §276, §352, §428, §504, §580, §656; §48	PREDICTED: ubiquitin-like protein ISG15-like	F6X7C4; P62983; P62984; P0CG49; P0CG50; P0CG50_VAR_AAG00512; P62991	http://www.phosphosite.org/proteinAction.do?id=9917202&showAllSites=true	LIFAGK*QLEDGR	3	487.6	568	A	107.487	1.94706e+07	2.11743e+07	1.10654e+07	1.13338e+07	1.58984e+07	3.7758e+07	7.09598e+06	8.60448e+06	2.03224e+07	1.11996e+07	2.68282e+07	7.85023e+06	5.92765	1.69448	57.6152	13.5878	0.551093	0.292611	1.32013	0.700941	-0.859631	-1.77294	0.400677	-0.512635	-0.705917	-1.5243	0.590061	-0.240037	-1.81457
310	7429	3.29848	2.16311	-1.29576	-1.99198	149403	A	64.074	Gm7866; Uba52	Gm7866; UBA52	88; §88	PREDICTED: ubiquitin-like protein ISG15-like	F6X7C4; P62984	http://www.phosphosite.org/proteinAction.do?id=9917202&showAllSites=true	QLAQK*YNCDK	2	691.33	1	A	20.5614	63004.4	37769.1	168403	130402	41302.6	26901.8	90219.5	33958.2	50386.7	149403	34102.2	62088.8	35.4142	17.9858	29.86	64.074	2.96512	1.82067	0.676808	0.415581	1.56809	0.86447	-0.563181	-1.2668	1.7218	1.11311	-0.373796	-0.994201	2.96512
311	7433	-1.05645	1.51191	1.66365	2.63579	4.15877e+06	A	19.3459	Gm7964; Hnrnpk; Hnrnpk; hnRNP K iso2	Gm7964; hnRNP K; hnRNP K iso4; hnRNP K iso2	219; §219; §195; §219		D3YWG1; P61979; BAE31602; P61979-2	http://www.phosphosite.org/proteinAction.do?id=12571405&showAllSites=true	IILDLISESPIK*GR	3	556.661	8	A	64.6792	2.02998e+06	2.44988e+06	1.64523e+06	2.16669e+06	3.26486e+06	3.27122e+06	4.17272e+06	4.14482e+06	2.23993e+06	1.90596e+06	3.26804e+06	4.15877e+06	13.2554	19.3459	0.137621	0.474427	0.850902	1.27256	1.45899	2.18198	-0.232935	0.34773	0.544972	1.12564	-0.0792211	0.59637	0.734356	1.39824	-1.17522
312	7485	-2.51468	-1.02702	-3.16847	-1.30458	2.92181e+06	A	15.82	Ifi203; Mndal	IFI203; Mndal	122; 122	interferon-activable protein 203 isoform 1	O35368; D0QMC3	http://www.phosphosite.org/proteinAction.do?id=24187&showAllSites=true	ESYK*SVPSSK	2	613.307	8	A	20.4717	3.02963e+06	2.81399e+06	1.02485e+06	1.06409e+06	819781	797639	736918	588636	2.92181e+06	1.04447e+06	808710	662777	5.21857	2.65616	1.93608	15.82	0.357474	0.819548	0.276784	0.634557	-1.48409	-0.2871	-1.85317	-0.656179	-1.33037	-0.0384602	-1.66378	-0.383581	-2.7974
313	7496	1.95027	1.36016	2.64426	1.82926	1293305	A	25.3855	Ifi44	IFI44	104	interferon-induced protein 44	Q8BV66	http://www.phosphosite.org/proteinAction.do?id=19340&showAllSites=true	K*TNDFSILLDEK	3	512.935	4	A	56.1	515933	458368	700748	1007358	1205240	1054130	1284497	1302113	487150	854053	1129685	1293305	8.35565	25.3855	9.45847	0.963144	1.75316	1.14484	2.31897	1.51431	0.809958	0.195142	1.21348	0.598665	0.963672	0.443781	1.40287	0.871263	1.75316
314	7497	1.87937	1.13852	2.46238	1.47964	1.25384e+07	A	28.8738	Ifi44	IFI44	125	interferon-induced protein 44	Q8BV66	http://www.phosphosite.org/proteinAction.do?id=19340&showAllSites=true	AVIVSSAICK*MLQLTAR	3	659.032	15	A	80.8809	4.77998e+06	6.83253e+06	9.88898e+06	9.72954e+06	9.97841e+06	1.50983e+07	1.02786e+07	1.37519e+07	5.80625e+06	9.80926e+06	1.25384e+07	1.20153e+07	24.9966	1.14927	28.8738	20.4404	1.68943	0.958281	2.15946	1.22489	0.756537	-0.0614789	1.11067	0.292653	0.910251	0.18716	1.30005	0.565251	1.68943
315	7503	4.451	1.50018	3.15816	1.05583	1.27885e+06	A	19.6756	Ifi44	IFI44	194	interferon-induced protein 44	Q8BV66	http://www.phosphosite.org/proteinAction.do?id=19340&showAllSites=true	VLLLGPIGAGK*SSFVNSVK	3	667.389	4	A	65.0229	293294	345949	1100930	1.45678e+06	964864	805610	1.09799e+06	1.13756e+06	319622	1.27885e+06	885237	1.11778e+06	11.649	19.6756	12.7208	2.50333	4.00115	1.26268	2.76964	0.874044	2.00042	0.336494	1.4697	-0.194222	2.15413	0.585134	1.65908	0.0783759	4.00115
316	7524	1.02413	-1.13592	2.57258	2.19353	711185	A	35.6615	Irg1	IRG1	175	immune-responsive gene 1 protein	P54987	http://www.phosphosite.org/proteinAction.do?id=9473700&showAllSites=true	SAAAASK*FLGLSLTK	3	526.966	5	A	57.9138	263860	366593	217026	363385	778954	643416	498015	555931	315227	290206	711185	526973	23.0447	35.6615	13.4761	7.77123	0.920624	0.740979	2.25611	1.81586	-0.119315	-0.432495	1.17383	0.860654	0.0343988	-0.183856	1.36322	1.13325	-1.08622
317	7525	-1.1325	1.32521	2.38205	3.5461	769966	A	37.045	Irg1	IRG1	207	immune-responsive gene 1 protein	P54987	http://www.phosphosite.org/proteinAction.do?id=9473700&showAllSites=true	EALAIAVSHAGAPIANAATQTK*PLHIGNAAK	4	780.928	4	A	55.1	243882	416998	221835	302744	692663	687924	765048	774885	330440	262290	690294	769966	37.045	21.8123	0.485443	0.903391	0.793758	1.11542	2.08901	2.93556	-0.333228	0.157586	1.06282	1.55364	-0.179514	0.406225	1.25221	1.82623	-1.25983
318	7526	-1.1325	1.32521	2.38205	3.5461	769966	A	37.045	Irg1	IRG1	216	immune-responsive gene 1 protein	P54987	http://www.phosphosite.org/proteinAction.do?id=9473700&showAllSites=true	EALAIAVSHAGAPIANAATQTKPLHIGNAAK*	4	780.928	1	A	55.1	243882	416998	221835	302744	692663	687924	765048	774885	330440	262290	690294	769966	37.045	21.8123	0.485443	0.903391	0.793758	1.11542	2.08901	2.93556	-0.333228	0.157586	1.06282	1.55364	-0.179514	0.406225	1.25221	1.82623	-1.25983
319	7527	-1.00576	-1.38519	2.51497	1.81131	459323	A	10.5854	Irg1	IRG1	292	immune-responsive gene 1 protein	P54987	http://www.phosphosite.org/proteinAction.do?id=9473700&showAllSites=true	K*HLVTPER	3	365.209	3	A	17.4632	217687	198823	189208	183062	433296	485349	258210	299991	208255	186135	459323	279101	6.40523	2.33476	8.01334	10.5854	0.893783	0.607635	2.20558	1.49945	-0.162003	-0.718723	1.14116	0.584436	-0.00828911	-0.470084	1.33054	0.857034	-1.11884
320	7528	1.26917	1.31704	2.93808	3.02425	485180	A	31.8829	Irg1	IRG1	412	immune-responsive gene 1 protein	P54987	http://www.phosphosite.org/proteinAction.do?id=9473700&showAllSites=true	K*PLSQEDLR	2	600.323	4	A	26.2738	179546	160178	182560	205032	353619	521728	375798	594562	169862	193796	437674	485180	8.06257	8.1994	27.1597	31.8829	1.1409	1.10854	2.57664	2.50356	0.190176	0.148665	1.36549	1.32398	0.34389	0.397304	1.55488	1.59658	1.1409
321	7531	1.28018	1.2986	2.8263	2.84378	794129	A	28.2365	Irg1	IRG1	429	immune-responsive gene 1 protein	P54987	http://www.phosphosite.org/proteinAction.do?id=9473700&showAllSites=true	ANASK*MLCR	3	388.859	6	A	25	296692	289562	269978	404682	741079	712015	710382	877876	293127	337330	726547	794129	1.71996	28.2365	2.82863	14.914	1.1508	1.09302	2.47861	2.35416	0.202635	0.128317	1.30953	1.23521	0.356349	0.376957	1.49891	1.50781	1.1508
322	7562	-1.15676	1.26769	-2.49809	-1.71743	854650	A	41.1072	Limd2	LIMD2	46	LIM domain-containing protein 2	Q8BGB5	http://www.phosphosite.org/proteinAction.do?id=17650&showAllSites=true	ETCAACQK*TVYPMER	3	653.29	8	A	33.899	925000	784300	531964	796358	298555	301512	413191	227082	854650	664161	300033	320136	11.641	28.149	0.696798	41.1072	0.777115	1.067	0.35106	0.482016	-0.3638	0.0935635	-1.51021	-1.05285	-0.210086	0.342203	-1.32083	-0.780249	-1.28681
323	7571	-2.88574	-2.2906	-1.22928	1.01655	344857	A	33.2883	Mnda	Ifi205b	155	interferon-activable protein 205-B	Q08619	http://www.phosphosite.org/proteinAction.do?id=20939100&showAllSites=true	TSTAQAGTSTAQK*R	3	507.925	5	A	14.0193	368363	321350	115305	99546.9	255480	236566	69122.9	111681	344857	107426	246023	90402	9.63967	10.3723	5.43639	33.2883	0.311509	0.367454	0.713407	0.841529	-1.68266	-1.44437	-0.487203	-0.248914	-1.52894	-1.19573	-0.297819	0.0236836	-3.21018
324	7580	-1.19375	1.6904	1.70216	3.40705	686925	A	28.2182	Naa25	NAA25	362	N-alpha-acetyltransferase 25, NatB auxiliary subunit	Q8BWZ3	http://www.phosphosite.org/proteinAction.do?id=21572&showAllSites=true	FGDK*PCCFTDLK	3	534.574	1	A	45.1409	361686	285172	284443	202661	552377	413226	549861	823988	323429	243552	482801	686925	16.7282	23.7438	20.3799	28.2182	0.753031	1.42279	1.49276	2.82045	-0.40922	0.508722	0.577981	1.49592	-0.255505	0.757362	0.767365	1.76852	-1.32797
325	7593	2.46526	1.94982	1.48394	1.16418	101845	H	51.3227	Plekho2	PLEKHQ1	§37	pleckstrin homology domain-containing family O member 2	Q8K124	http://www.phosphosite.org/proteinAction.do?id=22512&showAllSites=true	SSGGLLGLWK*DR	3	468.253	2	H	60.9614	49340	42573.6	107628	96062.2	81512	38103	99297.6	97007.3	45956.8	101845	59807.5	98152.5	10.4111	8.03012	51.3227	1.64996	2.21611	1.64114	1.30139	0.963743	1.14803	0.714698	0.380049	-0.0532799	1.30174	0.963337	0.569433	0.219318	2.21611
326	7605	-1.95749	-1.07835	2.1138	3.8061	1.01389e+06	A	66.158	Slfn5	SLFN5	345	schlafen family member 5	Q8CBA2	http://www.phosphosite.org/proteinAction.do?id=10304302&showAllSites=true	M#IEINPDLSSFPQM#IPWK*SM#LNTTPCSK	3	1143.21	1	A	72.7651	525811	568067	368668	133670	898181	1.12961e+06	765844	816921	546939	251169	1.01389e+06	791383	5.46306	66.158	16.1401	4.56375	0.459227	0.780537	1.85376	3.1508	-1.12272	-0.35746	0.890457	1.65572	-0.969006	-0.108821	1.07984	1.92831	-2.17757
327	7629	-1.30255	-1.23126	-2.71926	-2.59137	1.19341e+06	A	14.3351	Srp54a	SRP54	§448	signal recognition particle 54 kDa protein	P14576	http://www.phosphosite.org/proteinAction.do?id=3406006&showAllSites=true	GGDMSK*NVSQSQMAK	3	561.259	11	A	23.86	1.26163e+06	1.12518e+06	851493	795723	364074	405691	236436	289775	1.19341e+06	823608	384882	263106	8.08481	4.78813	7.64581	14.3351	0.690132	0.6836	0.322507	0.319455	-0.535056	-0.548775	-1.6326	-1.64632	-0.381342	-0.300135	-1.44321	-1.37372	-1.449
328	7637	-1.28431	1.57191	2.08265	4.17051	439157	A	24.6493	Tdrkh	TDRKH	112	tudor and KH domain-containing protein	Q80VL1	http://www.phosphosite.org/proteinAction.do?id=14962&showAllSites=true	AK*AAIHQILTENTPVFEQLSVPQR	3	935.507	5	A	62.7249	186182	177284	105030	149372	366710	297141	444652	433662	181733	127201	331926	439157	3.46225	24.6493	14.8203	1.76948	0.699933	1.32306	1.82644	3.45246	-0.51471	0.403877	0.869037	1.78762	-0.360996	0.652516	1.05842	2.06022	-1.42871
329	7646	1.02879	-1.21487	-1.95258	-2.46032	5.7871e+06	A	59.9518	Trafd1	FLN29	§103	TRAF-type zinc finger domain-containing protein 1 isoform 1	Q3UDK1	http://www.phosphosite.org/proteinAction.do?id=3081&showAllSites=true	LK*EHEDYCGAR	3	497.893	16	A	18.5707	8.24039e+06	3.33382e+06	5.70272e+06	5.00129e+06	3.48463e+06	1.71379e+06	2.39763e+06	1.20396e+06	5.7871e+06	5.35201e+06	2.59921e+06	1.80079e+06	59.9518	9.26725	48.175	46.8709	0.924817	0.692824	0.449138	0.336471	-0.112761	-0.529438	-1.15477	-1.57145	0.0409536	-0.280799	-0.965384	-1.29885	-1.0813
330	7689	2.48238	1.41734	2.47512	1.40177	9.98629e+06	A	7.62918	Vwa3b	VWA3B	1129	PREDICTED: LOW QUALITY PROTEIN: von Willebrand factor A domain-containing protein 3B	XP_003086202	http://www.phosphosite.org/proteinAction.do?id=23017705&showAllSites=true	RTK*RLPLQELM#CSDFDGSSRSTR	4	718.355	1	A	78.1082	4.03605e+06	3.67691e+06	8.14148e+06	9.06998e+06	8.56083e+06	8.1812e+06	9.49988e+06	1.04727e+07	3.85648e+06	8.60573e+06	8.37101e+06	9.98629e+06	6.58497	7.62918	3.20682	6.88826	2.2315	1.19296	2.17063	1.16042	1.15801	0.254546	1.11812	0.214651	1.31173	0.503186	1.3075	0.487249	2.2315
331	Vesicle protein
332	7723	1.70854	-1.39219	3.16159	1.31843	1.67898e+06	A	46.4608	Gbp1	GBP1	278	interferon-induced guanylate-binding protein 1	A4UUI2	http://www.phosphosite.org/proteinAction.do?id=1657&showAllSites=true	EFVEQVAEFTSYIFSYSGVK*TLSGGITVNGPR	3	1199.6	10	A	101.714	595201	615898	1197824	662258	1497291	1860662	1348555	681595	605550	930041	1.67898e+06	1015075	2.41681	40.7189	15.3035	46.4608	1.53586	0.60458	2.77265	1.09143	0.619049	-0.725996	1.47127	0.12622	0.772764	-0.477356	1.66065	0.398818	1.53586
333	7780	1.65036	-1.02915	2.57751	1.50527	3.16031e+06	A	27.1262	Gbp2	GBP2	377	interferon-induced guanylate-binding protein 2	Q9Z0E6	http://www.phosphosite.org/proteinAction.do?id=18420&showAllSites=true	DVDQK*FQTELGNLLVAK	3	678.029	8	A	76.3249	1.12993e+06	1.66628e+06	1.95189e+06	2.19647e+06	3.04227e+06	3.27834e+06	2.36054e+06	2.80876e+06	1.3981e+06	2.07418e+06	3.16031e+06	2.58465e+06	27.1262	8.33801	5.28189	12.2624	1.48357	0.817847	2.26042	1.24611	0.56907	-0.290097	1.17659	0.317427	0.722784	-0.0414575	1.36598	0.590025	1.48357
334	7851	3.50475	2.02844	1.21587	-1.43263	1.75407e+06	A	39.303	Snx5	SNX5	203	sorting nexin-5	Q9D8U8	http://www.phosphosite.org/proteinAction.do?id=13841&showAllSites=true	SADEVLFSGVK*EVDDFFEQEK	3	844.731	2	A	89.4574	646374	467136	1852350	1655799	606284	581042	731884	1295255	556755	1.75407e+06	593663	1.01357e+06	22.7641	7.92341	3.00655	39.303	3.15053	1.70731	1.06629	0.577837	1.6556	0.771729	0.0926016	-0.791265	1.80931	1.02037	0.281986	-0.518667	3.15053
335	7860	1.15865	-1.24403	-1.87974	-2.73155	173455	A	35.9739	Sytl4	SYTL4	361	synaptotagmin-like protein 4	Q9R0Q1	http://www.phosphosite.org/proteinAction.do?id=12119&showAllSites=true	K*IAFSLK	2	460.782	1	A	39.1683	208897	124173	169473	177438	86340.3	69051.1	51169.5	53965.4	166535	173455	77695.7	52567.5	35.9739	3.24701	15.7349	3.76094	1.04155	0.676582	0.466543	0.303061	0.0587362	-0.563664	-1.09992	-1.72232	0.21245	-0.315025	-0.910535	-1.44972	1.04155
336	Absent in database
337	12	-1.19244	1.59006	1.3256	2.49308	588345	A	24.76	RNF213		1857	Probable E3 ubiquitin-protein ligase that may play a role in angiogenesis. May also have an ATPase activity. Defects in RNF213 are the cause of susceptibility to Moyamoya disease type 2 (MYMY2). A progressive cerebral angiopathy characterized by bilateral intracranial carotid artery stenosis and telangiectatic vessels in the region of the basal ganglia. The abnormal vessels resemble a 'puff of sm…	XP_001476701		CRPPK*EVIDMELTPER	3	695.347	2	A	46.9125	444356	311943	268894	301253	506731	372484	569116	607574	378150	285073	439608	588345	24.76	8.02652	21.5936	4.62212	0.753863	1.33834	1.16252	2.06384	-0.407625	0.420446	0.217259	1.04533	-0.253911	0.669085	0.406644	1.31793	-1.3265
338	20	1.00222	1.00393	2.7275	2.71007	1.28911e+06	A	27.5886	RNF213		4503	Probable E3 ubiquitin-protein ligase that may play a role in angiogenesis. May also have an ATPase activity. Defects in RNF213 are the cause of susceptibility to Moyamoya disease type 2 (MYMY2). A progressive cerebral angiopathy characterized by bilateral intracranial carotid artery stenosis and telangiectatic vessels in the region of the basal ganglia. The abnormal vessels resemble a 'puff of sm…	XP_001476701		DLVK*QFQNVSR	2	724.386	1	A	44.7274	579053	498814	423402	547679	1.10647e+06	1.47175e+06	876796	1.3018e+06	538934	485541	1.28911e+06	1.0893e+06	10.5276	18.0988	20.0367	27.5886	0.900929	0.845	2.39196	2.24347	-0.150515	-0.242977	1.2582	1.16573	0.00319881	0.00566193	1.44758	1.43833	-1.10997
339	46	1.31071	-1.15041	3.01311	1.98211	3.72384e+06	A	30.3611	RNF213		4423	Probable E3 ubiquitin-protein ligase that may play a role in angiogenesis. May also have an ATPase activity. Defects in RNF213 are the cause of susceptibility to Moyamoya disease type 2 (MYMY2). A progressive cerebral angiopathy characterized by bilateral intracranial carotid artery stenosis and telangiectatic vessels in the region of the basal ganglia. The abnormal vessels resemble a 'puff of sm…	XP_001476701		ISSNPVTK*IIYGDPATFLPHLPQK	4	688.377	4	A	76.0791	1.16052e+06	1.65796e+06	1.51777e+06	1.80309e+06	3.33535e+06	4.11232e+06	2.1396e+06	3.30943e+06	1.40924e+06	1.66043e+06	3.72384e+06	2.72451e+06	24.9596	12.1507	14.7537	30.3611	1.17825	0.731642	2.64244	1.64085	0.23664	-0.450791	1.40187	0.714441	0.390354	-0.202151	1.59126	0.987039	1.17825
340	48	-3.41195	-1.32467	-1.16384	2.1952	155807	A	57.0643	RNF213		2658	Probable E3 ubiquitin-protein ligase that may play a role in angiogenesis. May also have an ATPase activity. Defects in RNF213 are the cause of susceptibility to Moyamoya disease type 2 (MYMY2). A progressive cerebral angiopathy characterized by bilateral intracranial carotid artery stenosis and telangiectatic vessels in the region of the basal ganglia. The abnormal vessels resemble a 'puff of sm…	XP_001476701		K*AYETVCQK	2	620.803	1	A	18.5095	218676	92938.2	39407.9	42692	157685	77123.6	98472.7	50723.3	155807	41049.9	117404	74598	57.0643	5.65704	48.5208	45.2612	0.263466	0.635394	0.753523	1.81725	-1.92431	-0.654276	-0.408277	0.861757	-1.7706	-0.405637	-0.218893	1.13435	-3.79555
341	71	1.62666	-1.14131	2.60977	1.39436	2.88827e+06	A	23.0579	RNF213		2711	Probable E3 ubiquitin-protein ligase that may play a role in angiogenesis. May also have an ATPase activity. Defects in RNF213 are the cause of susceptibility to Moyamoya disease type 2 (MYMY2). A progressive cerebral angiopathy characterized by bilateral intracranial carotid artery stenosis and telangiectatic vessels in the region of the basal ganglia. The abnormal vessels resemble a 'puff of sm…	XP_001476701		NFSGK*DNIQALSIFTASLPEAR	3	831.763	1	A	76.8541	1.0562e+06	1.46772e+06	1.71912e+06	1.97151e+06	2.89016e+06	2.88638e+06	2.03995e+06	2.2201e+06	1.26196e+06	1.84531e+06	2.88827e+06	2.13003e+06	23.0579	9.67143	0.0926403	5.98064	1.46226	0.737475	2.28872	1.15429	0.548198	-0.439333	1.19454	0.207007	0.701912	-0.190694	1.38392	0.479605	1.46226
342	76	1.06321	1.27739	2.05661	2.45094	1.6108e+06	A	22.7058	RNF213		2669	Probable E3 ubiquitin-protein ligase that may play a role in angiogenesis. May also have an ATPase activity. Defects in RNF213 are the cause of susceptibility to Moyamoya disease type 2 (MYMY2). A progressive cerebral angiopathy characterized by bilateral intracranial carotid artery stenosis and telangiectatic vessels in the region of the basal ganglia. The abnormal vessels resemble a 'puff of sm…	XP_001476701		QDK*EFFGLR	3	418.547	7	A	46.7778	880561	780765	842827	744990	1.73873e+06	1.25765e+06	1.68684e+06	1.53477e+06	830663	793908	1.49819e+06	1.6108e+06	8.49513	8.71405	22.7058	6.67554	0.955753	1.07517	1.8036	2.02896	-0.0652906	0.104564	0.850883	1.02074	0.0884236	0.353203	1.04027	1.29334	-1.0463
343	90	-1.16056	1.64392	1.31424	2.48713	1.26916e+06	A	6.22599	RNF213		4141	Probable E3 ubiquitin-protein ligase that may play a role in angiogenesis. May also have an ATPase activity. Defects in RNF213 are the cause of susceptibility to Moyamoya disease type 2 (MYMY2). A progressive cerebral angiopathy characterized by bilateral intracranial carotid artery stenosis and telangiectatic vessels in the region of the basal ganglia. The abnormal vessels resemble a 'puff of sm…	XP_001476701		SLVDNTLPLLK*IR	3	532.654	8	A	68.8103	788123	803535	609926	622923	878525	955963	1.32504e+06	1.21329e+06	795829	616424	917244	1.26916e+06	1.36933	1.4909	5.9697	6.22599	0.774569	1.38367	1.15256	2.05891	-0.368535	0.468502	0.204847	1.04188	-0.214821	0.717142	0.394231	1.31448	-1.29104
344	99	-1.41703	1.25254	1.67006	2.94021	3.13214e+06	A	30.9755	RNF213		2312	Probable E3 ubiquitin-protein ligase that may play a role in angiogenesis. May also have an ATPase activity. Defects in RNF213 are the cause of susceptibility to Moyamoya disease type 2 (MYMY2). A progressive cerebral angiopathy characterized by bilateral intracranial carotid artery stenosis and telangiectatic vessels in the region of the basal ganglia. The abnormal vessels resemble a 'puff of sm…	XP_001476701		VHALPPSLIPLVWDFGQLNDSAEK*LYIQQIVQR	4	976.279	12	A	99.0239	2.47281e+06	1.5842e+06	1.511e+06	1.06267e+06	2.67654e+06	3.26538e+06	3.16853e+06	3.09575e+06	2.0285e+06	1.28684e+06	2.97096e+06	3.13214e+06	30.9755	24.6351	14.0149	1.64315	0.634377	1.05425	1.46461	2.43399	-0.656588	0.0762207	0.550513	1.28332	-0.502874	0.32486	0.739897	1.55592	-1.57635
[truncated: 10 more columns]

## Sheet: Summary All
Legend: * - ubiquitination, # - oxidized methionine, – - no Fold Change determined, Bold Intensity = manually reviewed values. Red intensity = multiple identifications for one m/z.
		Normalized Fold Change																			Normalized Intensity							Average Intensity				% CV				Raw Ratio				Log2 Ratio				Normalized Log2 Ratio				Raw Fold Change
Index	Index in Detail	Luc Control Zymosan : Untreated	RNF145 Zymosan : Untreated	Untreated RNF145 : Luc Control	Zymosan RNF145 : Luc Control	Max Intensity	Area or Height	Max % CV	Gene Name	Protein Name	Site	Description	Accession	URL	Peptide	Charge	Calc. m/z	Count in Details	Area or Height	Average RT	Luc Control (CS18218)	Luc Zymosan (CS18219)	Luc Zymosan (CS18220)	RNF145 Control (CS18221)	RNF145 Control (CS18222)	RNF145 Zymosan (CS18223)	RNF145 Zymosan (CS18224)	Luc Control Untreated	Luc Control Zymosan	RNF145 Untreated	RNF145 Zymosan	Luc Control Untreated	Luc Control Zymosan	RNF145 Untreated	RNF145 Zymosan	Luc Control Zymosan : Untreated	RNF145 Zymosan : Untreated	Untreated RNF145 : Luc Control	Zymosan RNF145 : Luc Control	Luc Control Zymosan : Untreated	RNF145 Zymosan : Untreated	Untreated RNF145 : Luc Control	Zymosan RNF145 : Luc Control	Luc Control Zymosan : Untreated	RNF145 Zymosan : Untreated	Untreated RNF145 : Luc Control	Zymosan RNF145 : Luc Control	Luc Control Zymosan : Untreated	RNF145 Zymosan : Untreated
1	Activator protein
2	121	-1.3863	-1.33253	1.44358	1.48969	1.31282e+06	A	38.8449	Plaa; Ppp2r2a; Ppp2r2c; Ppp2r2d; Wdr5	PLAA; PPP2R2A; PPP2R2C; PPP2R2D; WDR5	176; 120; 116; 126; 328	phospholipase A-2-activating protein	P27612; Q6P1F6; Q8BG02; Q925E7; P61965	http://www.phosphosite.org/proteinAction.do?id=19919&showAllSites=true	TIK*LWK	2	451.776	2	A	39.8196	752155	513444	831413	1.24048e+06	1.38517e+06	894667	763816	1.03699e+06	672429	1.31282e+06	829241	38.8449	33.4367	7.79315	11.1579	0.648442	0.631648	1.26599	1.2332	-0.624951	-0.662808	0.340268	0.302411	-0.471236	-0.414168	0.529652	0.575009	-1.54216	-1.58316
3	122	1.08737	1.10116	-1.31512	-1.30924	676962	A	40.2634	Plaa	PLAA	§325	phospholipase A-2-activating protein	P27612	http://www.phosphosite.org/proteinAction.do?id=19919&showAllSites=true	ELSQATIDSK*TGDLGDINAEQLPGR	3	914.789	7	A	55.7421	484227	617000	706425	504458	398399	398062	438736	676962	661712	451429	418399	40.2634	9.55596	16.6128	6.8741	0.977474	0.926833	0.666846	0.632297	-0.0328695	-0.109619	-0.584575	-0.661325	0.120845	0.13902	-0.395191	-0.388727	-1.02304	-1.07894
4	123	-1.01769	1.02639	-1.10398	-1.0655	460443	A	30.0531	Plaa	PLAA	§456	phospholipase A-2-activating protein	P27612	http://www.phosphosite.org/proteinAction.do?id=19919&showAllSites=true	FIIDNTK*GQTLGLGNTSFSDPFTGGGR	3	972.149	1	A	71.3858	362595	478182	335241	415403	316132	353635	278341	460443	406711	365768	315988	30.0531	24.8518	19.1912	16.8492	0.883305	0.863904	0.794382	0.776934	-0.179016	-0.211057	-0.332095	-0.364135	-0.0253022	0.0375824	-0.14271	-0.0915373	-1.13211	-1.15754
5	Adaptor/scaffold
6	124	-1.17148	-1.84495	-1.59706	-2.53568	322745	A	29.6178	2400001E08Rik	LAMTOR1	§20	ragulator complex protein LAMTOR1	Q9CQ22	http://www.phosphosite.org/proteinAction.do?id=6785&showAllSites=true	K*LLLDPSSTPTK	2	707.401	3	A	38.5764	337410	260830	234484	214343	140110	93002.9	68702.8	322745	247657	177227	80852.9	6.42588	7.52207	29.6178	21.2519	0.767345	0.456212	0.549123	0.326471	-0.382052	-1.13222	-0.8648	-1.61497	-0.228338	-0.883586	-0.675416	-1.34237	-1.30319	-2.19197
7	126	-1.21001	-1.307	-1.53649	-1.67317	209114	A	41.6147	Ahnak	AHNAK	941, §1316, §2433, §2561, §2689, §2815, §3267, §3395, §3523, §3651, §3777, §3905, §4159, §4495	AHNAK nucleoprotein isoform 3	Q8VDN3	http://www.phosphosite.org/proteinAction.do?id=8841&showAllSites=true	MPEMNIK*APK	3	424.886	1	A	38.0956	166656	169603	141104	132979	105733	54245.6	99481.4	209114	155353	119356	76863.5	28.7135	12.9716	16.1413	41.6147	0.742912	0.643986	0.57077	0.494767	-0.428737	-0.634899	-0.809018	-1.01518	-0.275023	-0.386259	-0.619634	-0.742582	-1.34605	-1.55283
8	128	-1.52809	-1.49577	-1.96352	-1.93767	215479	A	60.0759	Ap2m1	AP2M1	§238	AP-2 complex subunit mu	P84091	http://www.phosphosite.org/proteinAction.do?id=11190&showAllSites=true	SGK*QSIAIDDCTFHQCVR	3	746.013	3	A	39.3383	123943	126175	127346	99238.8	93242.6	61791.6	46520.2	215479	126761	96240.7	54155.9	60.0759	0.65304	4.40556	19.9397	0.588274	0.562713	0.446636	0.427229	-0.765439	-0.829529	-1.16283	-1.22692	-0.611725	-0.580889	-0.973444	-0.954319	-1.69989	-1.7771
9	130	-1.22117	1.06267	1.16261	1.49653	1.0453e+06	A	31.9056	Apbb1ip	RIAM	400	amyloid beta A4 precursor protein-binding family B member 1-interacting protein	Q8R5A3	http://www.phosphosite.org/proteinAction.do?id=8963&showAllSites=true	ESQYIK*YLCCDDAR	3	645.617	7	A	47.9413	793919	868268	641099	1.17004e+06	920550	1.13611e+06	733793	1.02521e+06	754684	1.0453e+06	934953	31.9056	21.2848	16.8773	30.4276	0.736123	0.894439	1.01959	1.23887	-0.441981	-0.160945	0.0279854	0.309022	-0.288267	0.0876947	0.217369	0.58162	-1.35847	-1.11802
10	131	-1.87937	-1.64411	-1.45371	-1.2821	534481	A	31.0632	Apbb1ip	RIAM	87	amyloid beta A4 precursor protein-binding family B member 1-interacting protein	Q8R5A3	http://www.phosphosite.org/proteinAction.do?id=8963&showAllSites=true	TIQAQK*ESSQNQDR	3	582.95	8	A	16.7611	462066	278616	232686	322342	322531	128812	201327	534481	255651	322437	165069	19.1607	12.704	0.0413759	31.0632	0.478317	0.511943	0.603271	0.645681	-1.06396	-0.965945	-0.729123	-0.631106	-0.910247	-0.717306	-0.539738	-0.358508	-2.09066	-1.95334
11	132	-1.56236	-1.04463	-1.82088	-1.2274	804835	A	60.2049	BC013712	THEMIS2	120	protein THEMIS2	Q91YX0	http://www.phosphosite.org/proteinAction.do?id=3509274&showAllSites=true	IVTK*ASVVPEDQPLR	3	589.332	1	A	40.8344	462206	482067	444087	433193	342064	351077	273572	804835	463077	387629	312324	60.2049	5.79945	16.6236	17.5471	0.575369	0.805731	0.481625	0.674454	-0.797441	-0.31163	-1.05402	-0.568208	-0.643727	-0.0629903	-0.864635	-0.29561	-1.73802	-1.24111
12	133	-1.54767	1.33248	-2.27695	-1.11311	911780	A	38.2507	BC013712	THEMIS2	385	protein THEMIS2	Q91YX0	http://www.phosphosite.org/proteinAction.do?id=3509274&showAllSites=true	SGQVCGTK*GQDIDVLVCQR	3	745.36	8	A	45.4799	665168	466611	592566	355061	347294	355526	432190	911780	529589	351178	393858	38.2507	16.8175	1.56384	13.7637	0.580829	1.12153	0.385156	0.743706	-0.783815	0.165475	-1.37648	-0.427196	-0.630101	0.414114	-1.1871	-0.154598	-1.72168	1.12153
13	135	1.83916	1.13006	-1.09452	-1.79583	235793	A	34.6432	BC013712	THEMIS2	593	protein THEMIS2	Q91YX0	http://www.phosphosite.org/proteinAction.do?id=3509274&showAllSites=true	SCPQPQLK*AK	2	635.832	4	A	20.5117	130673	268148	203437	86281.4	142268	93026.3	124361	142621	235793	114275	108694	11.8468	19.4061	34.6432	20.385	1.65329	0.951162	0.801249	0.460972	0.725335	-0.0722363	-0.319677	-1.11725	0.87905	0.176403	-0.130293	-0.844651	1.65329	-1.05135
14	137	2.24711	1.36382	-1.00979	-1.67736	446986	A	56.4371	BC013712	THEMIS2	595	protein THEMIS2	Q91YX0	http://www.phosphosite.org/proteinAction.do?id=3509274&showAllSites=true	AK*TLEALPK	3	362.217	6	A	31.2119	161304	456954	437018	243591	140761	308637	132566	221280	446986	192176	220602	38.3307	3.15381	37.8359	56.4371	2.02001	1.14791	0.868476	0.493531	1.01436	0.199015	-0.203442	-1.01879	1.16807	0.447654	-0.0140579	-0.746189	2.02001	1.14791
15	138	-1.11445	-1.44753	1.22152	-1.07199	12020.5	H	50.796	Basp1	BASP1	10	brain acid soluble protein 1	Q91XV3	http://www.phosphosite.org/proteinAction.do?id=15794&showAllSites=true	K*GYNVNDEK	2	590.783	2	H	18.1735	10694	7429	10673	12736	11305	9500	4479	11221	9051	12020.5	6989.5	6.64193	25.3437	8.41787	50.796	0.806613	0.581465	1.07125	0.772235	-0.310052	-0.782236	0.0992957	-0.372888	-0.156338	-0.533596	0.28868	-0.10029	-1.23975	-1.71979
16	140	1.13092	-1.18011	1.07929	-1.24663	736975	A	37.8076	Cacybp	CacyBP	§213	calcyclin-binding protein	Q9CXW3	http://www.phosphosite.org/proteinAction.do?id=9294&showAllSites=true	TINK*AWVESR	3	439.902	11	A	36.5419	728823	816894	657057	869596	502720	545156	433624	724928	736975	686158	489390	0.75989	15.336	37.8076	16.115	1.01662	0.713232	0.946519	0.664052	0.023779	-0.487556	-0.079296	-0.590631	0.177493	-0.238917	0.110088	-0.318034	1.01662	-1.40207
17	142	-1.79353	1.41377	-1.99136	1.26302	235116	A	28.0416	Cacybp	CacyBP	43	calcyclin-binding protein	Q9CXW3	http://www.phosphosite.org/proteinAction.do?id=9294&showAllSites=true	SKIETELK*NK	3	435.245	1	A	22.3	235116	130857	104828	105948	101139	98781	147643	235116	117842	103544	123212		15.6185	3.2841	28.0416	0.50121	1.18995	0.440393	1.04557	-0.996513	0.250906	-1.18314	0.0642828	-0.842799	0.499545	-0.993752	0.336881	-1.99517	1.18995
18	143	1.68744	1.2552	2.44004	1.80035	262565	A	17.1637	Cbl; Cblb	Cbl; Cbl-b	181; 175	E3 ubiquitin-protein ligase CBL	P22682; Q3TTA7	http://www.phosphosite.org/proteinAction.do?id=1436&showAllSites=true	ITK*ADAAEFWR	3	474.577	1	A	49.0434	114407	158524	193823	278689	218364	286814	238317	116141	176174	248527	262565	2.11162	14.1679	17.1637	13.0605	1.51689	1.05649	2.13987	1.49038	0.60112	0.0792752	1.09752	0.575676	0.754834	0.327915	1.28691	0.848274	1.51689	1.05649
19	144	-1.04449	1.00035	-1.03587	1.00052	6.4531e+06	A	19.8503	Cblb	Cbl-b	491	E3 ubiquitin-protein ligase CBL-B	Q3TTA7	http://www.phosphosite.org/proteinAction.do?id=5045&showAllSites=true	K*PQPDPLQIP	2	623.843	2	A	49.0434	5.54732e+06	5.72315e+06	5.38445e+06	5.84014e+06	5.08637e+06	5.18757e+06	4.01239e+06	6.4531e+06	5.5538e+06	5.46326e+06	4.59998e+06	19.8503	4.31227	9.75597	18.0649	0.860641	0.841985	0.84661	0.828257	-0.216516	-0.248134	-0.240231	-0.271849	-0.062802	0.00050516	-0.0508466	0.000749119	-1.16192	-1.18767
20	145	1.20051	-1.12774	-1.16722	-1.59315	964878	A	38.8627	Cdc42se1	SPEC1	15	CDC42 small effector protein 1 isoform 2	Q8BHL7	http://www.phosphosite.org/proteinAction.do?id=22458&showAllSites=true	LGCCVVEK*PQPK	3	510.259	7	A	29.3594	1.05395e+06	1.23003e+06	699729	833973	509547	637344	365392	894084	964878	671760	501368	25.286	38.8627	34.1497	38.3549	1.07918	0.74635	0.751339	0.519618	0.109936	-0.422076	-0.412464	-0.944476	0.26365	-0.173437	-0.22308	-0.671878	1.07918	-1.33985
21	148	2.21878	1.34741	1.75333	1.05615	186940	A	24.8655	Clint1	ENTH	477	clathrin interactor 1	Q99KN9	http://www.phosphosite.org/proteinAction.do?id=10599&showAllSites=true	SQNTDMVQKSASK*	3	513.247	1	A	19.4535	110206	184940	188940	135653	152582	164042	162845	93726.3	186940	144117	163444	24.8655	1.51283	8.30614	0.518203	1.99453	1.1341	1.53764	0.874309	0.99605	0.181549	0.620717	-0.193785	1.14976	0.430189	0.810101	0.0788132	1.99453	1.1341
22	149	1.17709	1.42356	1.2644	1.51679	447508	A	38.9451	Clint1; Clint1	ENTH; ENTH iso3	631; 641	clathrin interactor 1	Q99KN9; Q5SUH6	http://www.phosphosite.org/proteinAction.do?id=10599&showAllSites=true	QDAFANFANFSK*	2	737.341	3	A	62.07	281630	282021	430775	476336	270633	476855	418160	336821	356398	373485	447508	23.173	29.5132	38.9451	9.27443	1.05812	1.19819	1.10885	1.25564	0.0815076	0.260863	0.149068	0.328423	0.235222	0.509502	0.338452	0.601021	1.05812	1.19819
23	151	1.01755	1.0475	1.19584	1.22109	1.94153e+06	A	33.0455	Cops5	COPS5	§56	COP9 signalosome complex subunit 5	O35864	http://www.phosphosite.org/proteinAction.do?id=14555&showAllSites=true	YCK*ISALALLK	3	465.267	13	A	58.6394	2.10452e+06	1.29772e+06	2.0891e+06	2.19497e+06	1.68808e+06	1.80873e+06	1.61485e+06	1.85132e+06	1.69341e+06	1.94153e+06	1.71179e+06	19.342	33.0455	18.4612	8.00903	0.914706	0.881673	1.04873	1.01085	-0.12862	-0.181684	0.0686397	0.0155755	0.025094	0.066955	0.258024	0.288173	-1.09325	-1.13421
24	152	1.12587	-1.16265	1.20963	-1.09096	511726	A	61.7892	Copz1	COPZ1	§39	coatomer subunit zeta-1	P61924	http://www.phosphosite.org/proteinAction.do?id=10197600&showAllSites=true	YYDDTYPSVK*EQK	3	583.937	7	A	33.1657	464637	528155	448278	703436	320016	532321	208601	482387	488216	511726	370461	5.20381	11.569	52.9812	61.7892	1.01208	0.723944	1.06082	0.758805	0.0173292	-0.466051	0.0851814	-0.398199	0.171043	-0.217411	0.274565	-0.125601	1.01208	-1.38132
25	153	1.12587	-1.16265	1.20963	-1.09096	511726	A	61.7892	Copz1	COPZ1	42	coatomer subunit zeta-1	P61924	http://www.phosphosite.org/proteinAction.do?id=10197600&showAllSites=true	YYDDTYPSVKEQK*	3	583.937	1	A	33.1657	464637	528155	448278	703436	320016	532321	208601	482387	488216	511726	370461	5.20381	11.569	52.9812	61.7892	1.01208	0.723944	1.06082	0.758805	0.0173292	-0.466051	0.0851814	-0.398199	0.171043	-0.217411	0.274565	-0.125601	1.01208	-1.38132
26	154	1.56094	-1.05384	1.28026	-1.29536	95072.5	H	13.5933	Csde1	CSDE1	§180	cold shock domain-containing protein E1 isoform 2	Q91W50	http://www.phosphosite.org/proteinAction.do?id=14171&showAllSites=true	NIMLLK*K	2	487.297	1	H	37.1494	65542	89951	100194	77479	74666	66598	54918	67755	95072.5	76072.5	60758	4.61908	7.61829	2.61473	13.5933	1.40318	0.798685	1.12276	0.63907	0.488701	-0.324301	0.167048	-0.645954	0.642415	-0.0756613	0.356432	-0.373356	1.40318	-1.25206
27	156	-1.12575	-1.24365	-1.08838	-1.21217	341470	A	13.6145	Csde1	CSDE1	§239	cold shock domain-containing protein E1 isoform 2	Q91W50	http://www.phosphosite.org/proteinAction.do?id=14171&showAllSites=true	NGK*EVATDVR	3	401.542	13	A	19.4535	322850	246421	298920	267343	282946	188195	184236	341470	272671	275144	186216	7.71142	13.6145	4.01007	1.5035	0.798519	0.676792	0.805764	0.682933	-0.324601	-0.563215	-0.31157	-0.550185	-0.170886	-0.314576	-0.122186	-0.277587	-1.25232	-1.47756
28	157	-1.06402	1.09023	-1.39003	-1.20805	3.33195e+06	A	12.9609	Csde1	CSDE1	§277	cold shock domain-containing protein E1 isoform 2	Q91W50	http://www.phosphosite.org/proteinAction.do?id=14171&showAllSites=true	VPSK*NQNDPLPGR	3	512.602	3	A	26.5	3577355	2557005	3072977	2247489	1956807	1884916	1973097	3.33195e+06	2814991	2102148	1.92901e+06	10.4162	12.9609	9.77777	3.23241	0.844849	0.917636	0.630907	0.685262	-0.243234	-0.124006	-0.664501	-0.545272	-0.0895203	0.124633	-0.475117	-0.272674	-1.18364	-1.08976
29	158	-1.25835	-1.26354	-1.27209	-1.28775	331663	A	20.9489	Csde1	CSDE1	364	cold shock domain-containing protein E1 isoform 2	Q91W50	http://www.phosphosite.org/proteinAction.do?id=14171&showAllSites=true	DGFGFIK*CVDR	3	476.563	5	A	54.6813	285746	272028	201834	255811	201487	142448	162174	331663	236931	228649	152311	19.5791	20.9489	16.7998	9.15754	0.714374	0.666134	0.689402	0.642849	-0.485249	-0.586115	-0.536582	-0.637448	-0.331535	-0.337475	-0.347198	-0.364851	-1.39983	-1.5012
30	159	1.12858	1.4221	1.01334	1.26658	613642	A	21.8922	Csde1	CSDE1	§682	cold shock domain-containing protein E1 isoform 2	Q91W50	http://www.phosphosite.org/proteinAction.do?id=14171&showAllSites=true	ATVECVK*DQFGFINYEVGDSK	3	840.729	4	A	62.9237	588552	591145	579361	577721	447604	518649	708635	576880	585253	512663	613642	2.86143	1.42378	17.9468	21.8922	1.01451	1.19697	0.888681	1.04851	0.0207896	0.259388	-0.170262	0.0683364	0.174504	0.508027	0.0191224	0.340934	1.01451	1.19697
31	160	-1.36529	-1.5625	-1.04668	-1.20764	556028	A	19.4484	Csde1	CSDE1	729	cold shock domain-containing protein E1 isoform 2	Q91W50	http://www.phosphosite.org/proteinAction.do?id=14171&showAllSites=true	TGK*CSACNVWR	3	484.887	8	A	28.838	479563	320675	411526	474187	457571	230917	271003	556028	366101	465879	250960	19.4484	17.5476	2.52189	11.2948	0.658421	0.53868	0.83787	0.685494	-0.602918	-0.892499	-0.255202	-0.544783	-0.449204	-0.64386	-0.0658183	-0.272185	-1.51879	-1.85639
32	161	-1.3831	-1.16385	-1.73533	-1.47214	481620	A	11.7561	Csde1	CSDE1	743	cold shock domain-containing protein E1 isoform 2	Q91W50	http://www.phosphosite.org/proteinAction.do?id=14171&showAllSites=true	VCEGPK*AVAAPRPDR	3	579.634	1	A	25.3649	441584	332853	293194	256233	230557	167591	184454	481620	313024	243395	176022	11.7561	8.95882	7.45939	6.77406	0.64994	0.723197	0.505367	0.562329	-0.621621	-0.467539	-0.984596	-0.830514	-0.467907	-0.2189	-0.795212	-0.557916	-1.5386	-1.38275
33	163	-1.10032	-1.63589	-1.46808	-2.20045	1.82167e+06	A	39.6131	Csde1	CSDE1	§758	cold shock domain-containing protein E1 isoform 2	Q91W50	http://www.phosphosite.org/proteinAction.do?id=14171&showAllSites=true	LK*NITLDDASAPR	3	509.942	8	A	38.9246	1.42719e+06	1.90513e+06	1.07139e+06	1.31773e+06	858669	532347	587443	1.82167e+06	1.48826e+06	1.0882e+06	559895	30.6246	39.6131	29.8296	6.95822	0.816976	0.514515	0.597364	0.376208	-0.291634	-0.958715	-0.743317	-1.4104	-0.13792	-0.710076	-0.553933	-1.1378	-1.22403	-1.94358
34	164	-1.22085	-1.30437	-1.19232	-1.28427	336650	A	16.3453	Csde1	CSDE1	§81	cold shock domain-containing protein E1 isoform 2	Q91W50	http://www.phosphosite.org/proteinAction.do?id=14171&showAllSites=true	TGK*PIAIK	2	471.293	1	A	23.9976	315176	253391	242370	218994	276232	142026	177536	336650	247880	247613	159781	9.021	3.14396	16.3453	15.7148	0.736315	0.645284	0.735521	0.644588	-0.441606	-0.631995	-0.443161	-0.63355	-0.287891	-0.383355	-0.253777	-0.360953	-1.35811	-1.54971
35	165	-1.06419	-1.1588	-1.34384	-1.47524	793262	A	20.3488	Csde1	CSDE1	§91	cold shock domain-containing protein E1 isoform 2	Q91W50	http://www.phosphosite.org/proteinAction.do?id=14171&showAllSites=true	IK*PEIHPEER	3	454.577	6	A	24.3565	907403	635431	704728	474315	561037	330935	421090	793262	670080	517676	376012	20.3488	7.31264	11.8456	16.9541	0.844714	0.726347	0.652592	0.561146	-0.243465	-0.46127	-0.615748	-0.833552	-0.0897509	-0.21263	-0.426364	-0.560955	-1.18383	-1.37675
36	166	-1.07264	1.15625	-1.07107	1.14858	1.49502e+06	A	22.822	Ctnnd1; Ctnnd1	CTNND1; CTNND1 iso3	§355; §355	catenin delta-1 isoform 2	P30999; P30999-3	http://www.phosphosite.org/proteinAction.do?id=3337&showAllSites=true	K*GMPPPSNWR	2	642.319	9	A	32.9862	1.39026e+06	1.34301e+06	1.16283e+06	1.32478e+06	1.12343e+06	1.38355e+06	999054	1.49502e+06	1.25292e+06	1.2241e+06	1.1913e+06	9.91024	10.1688	11.6312	22.822	0.83806	0.973204	0.818787	0.950822	-0.254874	-0.0391865	-0.28844	-0.0727527	-0.10116	0.209453	-0.099056	0.199845	-1.19323	-1.02753
37	168	-1.08674	-1.00334	1.35367	1.45433	706697	A	32.4459	Ctnnd1; Ctnnd1	CTNND1; CTNND1 iso3	574; 574	catenin delta-1 isoform 2	P30999; P30999-3	http://www.phosphosite.org/proteinAction.do?id=3337&showAllSites=true	DSDSK*LVENCVCLLR	3	641.308	1	A	55.3315	458718	517141	467693	774274	639120	505570	680104	595295	492417	706697	592837	32.4459	7.10067	13.5233	20.8176	0.827181	0.838885	1.18714	1.20393	-0.273725	-0.253456	0.247487	0.267756	-0.120011	-0.00481648	0.436871	0.540354	-1.20892	-1.19206
38	170	-1.47813	-1.27244	1.66331	1.91657	241761	A	11.8901	Ctnnd1; Ctnnd1	CTNND1; CTNND1 iso3	§728; §728	catenin delta-1 isoform 2	P30999; P30999-3	http://www.phosphosite.org/proteinAction.do?id=3337&showAllSites=true	VVK*AASGALR	2	543.325	4	A	21.7531	156688	95370.4	106219	237682	245839	173365	146474	165738	100795	241761	159920	7.72263	7.61036	2.38578	11.8901	0.608154	0.661479	1.45869	1.58659	-0.717491	-0.596232	0.544673	0.665931	-0.563776	-0.347593	0.734057	0.938529	-1.64432	-1.51176
39	171	-1.25915	-1.02947	-3.84868	-3.17231	658499	A	36.1136	Dab2	DAB2	356	disabled homolog 2 isoform b	P98078	http://www.phosphosite.org/proteinAction.do?id=3075&showAllSites=true	TGK*PEAQGGPWPYPSSQTQQAVR	3	862.09	4	A	42.7343	490343	587218	353016	154314	145784	118976	126382	658499	470117	150049	122679	36.1136	35.2265	4.01975	4.26896	0.713923	0.817593	0.227865	0.260954	-0.486159	-0.290546	-2.13375	-1.93813	-0.332445	-0.0419062	-1.94436	-1.66553	-1.40071	-1.2231
40	173	-1.18087	-1.37438	-1.02074	-1.1977	1.03866e+06	A	44.2424	Dock2	DOCK2	1005	dedicator of cytokinesis protein 2	Q8C3J5	http://www.phosphosite.org/proteinAction.do?id=2749&showAllSites=true	AINK*FAETMNQK	3	503.589	4	A	35.9923	948908	743894	837463	1.17155e+06	613205	617405	475603	1.03866e+06	790678	892378	546504	12.2209	8.36793	44.2424	18.3473	0.761246	0.612413	0.859159	0.691183	-0.393566	-0.707422	-0.219003	-0.532859	-0.239851	-0.458783	-0.0296185	-0.260262	-1.31364	-1.63288
41	174	-1.11032	-1.18985	1.58204	1.46437	112951	A	63.4002	Dock2	DOCK2	1196	dedicator of cytokinesis protein 2	Q8C3J5	http://www.phosphosite.org/proteinAction.do?id=2749&showAllSites=true	GVMTDESK*DNR	2	683.307	2	A	18.769	88380.7	59823.7	71998.9	62314.2	163587	54646.5	105154	81410.7	65911.3	112951	79900.4	12.1078	13.0617	63.4002	44.6986	0.809614	0.707391	1.38742	1.21224	-0.304694	-0.49942	0.472404	0.277678	-0.15098	-0.25078	0.661788	0.550276	-1.23516	-1.41364
42	175	1.12173	1.35966	1.39144	1.67296	380420	A	16.684	Dock2	DOCK2	1211	dedicator of cytokinesis protein 2	Q8C3J5	http://www.phosphosite.org/proteinAction.do?id=2749&showAllSites=true	MSCTVNLLNFYK*DNNR	3	701.663	1	A	61.7124	243685	242282	307093	329752	335076	386793	374046	272411	274687	332414	380420	14.9132	16.684	1.13264	2.36929	1.00836	1.14442	1.22027	1.38492	0.0120058	0.194611	0.287196	0.469801	0.16572	0.443251	0.47658	0.742399	1.00836	1.14442
43	176	1.29501	-1.16678	1.49394	-1.01966	448403	A	33.0528	Dock2	DOCK2	1451	dedicator of cytokinesis protein 2	Q8C3J5	http://www.phosphosite.org/proteinAction.do?id=2749&showAllSites=true	GK*VDPENEFASMWIER	3	674.651	3	A	68.6295	346206	428786	368064	443574	453232	247867	399068	342252	398425	448403	323467	1.63364	10.7767	1.52296	33.0528	1.16413	0.721377	1.31015	0.811865	0.219247	-0.471175	0.389734	-0.300688	0.372962	-0.222536	0.579119	-0.0280902	1.16413	-1.38624
44	178	-1.13804	-1.04984	1.12681	1.21161	1.12984e+06	A	10.2345	Dock2	DOCK2	151	dedicator of cytokinesis protein 2	Q8C3J5	http://www.phosphosite.org/proteinAction.do?id=2749&showAllSites=true	VTSK*IDYGNK	3	413.551	16	A	23.3092	1.05592e+06	957036	827865	1.15538e+06	1.07761e+06	839940	950324	1.12984e+06	892451	1.11649e+06	895132	9.25233	10.2345	4.92538	8.71975	0.789893	0.801734	0.988191	1.003	-0.34027	-0.318804	-0.0171387	0.00432744	-0.186556	-0.0701647	0.172245	0.276925	-1.26599	-1.2473
45	180	1.30319	-1.06703	1.42849	1.01899	4.19987e+06	A	35.3755	Eps15	EPS15	648	epidermal growth factor receptor substrate 15 isoform B	P42567	http://www.phosphosite.org/proteinAction.do?id=4071&showAllSites=true	IDPFGGDPFK*GSDPFASDCFFK	3	855.718	5	A	81.5214	4.1911e+06	3.99309e+06	3.86169e+06	4.04714e+06	4.35259e+06	3.21804e+06	3.40782e+06	3.3525e+06	3.92739e+06	4.19987e+06	3.31293e+06	35.3755	2.36577	5.14264	4.05048	1.17148	0.788818	1.25276	0.843546	0.228332	-0.342236	0.325106	-0.245462	0.382046	-0.0935965	0.51449	0.0271361	1.17148	-1.26772
46	182	-1.27475	-1.18293	1.00529	1.07457	942473	A	24.7518	Eps15	EPS15	§795	epidermal growth factor receptor substrate 15 isoform B	P42567	http://www.phosphosite.org/proteinAction.do?id=4071&showAllSites=true	RPINK*LDSSDPLK	3	532.962	5	A	33.899	777520	573911	755322	944373	717439	680306	502120	942473	664617	830906	591213	24.7518	19.3009	19.3123	21.3115	0.705183	0.711528	0.881623	0.889555	-0.503929	-0.491007	-0.181767	-0.168844	-0.350215	-0.242368	0.00761741	0.103754	-1.41807	-1.40543
47	184	-1.15789	-1.27161	-1.36923	-1.51597	979717	A	26.7616	Eps15	EPS15	§820	epidermal growth factor receptor substrate 15 isoform B	P42567	http://www.phosphosite.org/proteinAction.do?id=4071&showAllSites=true	EK*DPDMFCDPFTSSTTTNK	3	779	8	A	55.4308	794322	785217	735998	707835	547162	442328	388366	979717	760608	627499	415347	26.7616	4.5757	18.1057	9.18673	0.776354	0.661909	0.64049	0.546072	-0.365213	-0.595296	-0.642753	-0.872836	-0.211499	-0.346656	-0.453369	-0.600238	-1.28807	-1.51078
48	186	1.102	1.10049	1.04976	1.03985	688286	A	28.0996	Eps15l1	EPS15R	§692	epidermal growth factor receptor substrate 15-like 1 isoform b	Q60902	http://www.phosphosite.org/proteinAction.do?id=3028&showAllSites=true	NDPFTSDPFTK*NPSLPSK	3	702.676	3	A	54.7609	616580	817307	546356	648383	618910	531571	642290	688286	681831	633647	586930	14.7333	28.0996	3.28897	13.339	0.990623	0.926274	0.920616	0.860814	-0.0135923	-0.110489	-0.119329	-0.216226	0.140122	0.13815	0.070055	0.0563719	-1.00947	-1.07959
49	188	-1.14064	-1.08558	1.03879	1.08265	1.88011e+06	A	12.6612	Eps15l1	EPS15R	§699	epidermal growth factor receptor substrate 15-like 1 isoform b	Q60902	http://www.phosphosite.org/proteinAction.do?id=3028&showAllSites=true	NPSLPSK*LDPFESSDPFSSSSISSK	3	918.775	12	A	67.9181	1.71337e+06	1.58701e+06	1.37639e+06	1.86612e+06	1.55944e+06	1.27508e+06	1.38087e+06	1.88011e+06	1.4817e+06	1.71278e+06	1.32797e+06	12.5421	10.0513	12.6612	5.633	0.788092	0.775334	0.910999	0.89625	-0.343564	-0.367111	-0.134479	-0.158027	-0.18985	-0.118472	0.0549047	0.114571	-1.26889	-1.28977
50	189	-1.27265	-1.11044	-1.30152	-1.1449	303000	A	11.3315	G3bp1	G3BP-1	104	ras GTPase-activating protein-binding protein 1	Q571F9	http://www.phosphosite.org/proteinAction.do?id=2712&showAllSites=true	K*VMSQNFTNCHTK	3	570.268	8	A	23.7247	278722	207813	220236	193912	214418	145465	164039	303000	214024	204165	154752	11.3315	4.10424	7.1021	8.4868	0.70635	0.757977	0.67381	0.723058	-0.501544	-0.399774	-0.569586	-0.467816	-0.34783	-0.151135	-0.380202	-0.195218	-1.41573	-1.3193
51	190	-1.23878	-1.38646	-1.5045	-1.69758	455655	A	60.1851	G3bp1	G3BP-1	116	ras GTPase-activating protein-binding protein 1	Q571F9	http://www.phosphosite.org/proteinAction.do?id=2712&showAllSites=true	VMSQNFTNCHTK*IR	3	617.298	1	A	30.3259	310673	424496	236807	378638	152570	202865	119621	455655	330652	265604	161243	44.9982	40.1378	60.1851	36.5052	0.725662	0.60708	0.582906	0.487653	-0.462631	-0.720041	-0.778664	-1.03607	-0.308917	-0.471402	-0.58928	-0.763476	-1.37805	-1.64723
52	191	-1.31325	-1.03974	-1.29373	-1.03264	3.35404e+06	A	19.0216	G3bp1	G3BP-1	§414	ras GTPase-activating protein-binding protein 1	Q571F9	http://www.phosphosite.org/proteinAction.do?id=2712&showAllSites=true	INSGGK*LPNFGFVVFDDSEPVQK	3	870.106	8	A	72.7651	2.93086e+06	2.60468e+06	1.98708e+06	2.51166e+06	2.03556e+06	2.06661e+06	1.61444e+06	3.35404e+06	2.29588e+06	2.27361e+06	1.84053e+06	17.8433	19.0216	14.8069	17.372	0.684512	0.809517	0.677872	0.801665	-0.546853	-0.304866	-0.560916	-0.318929	-0.393139	-0.0562269	-0.371532	-0.0463312	-1.4609	-1.2353
53	193	-1.08174	1.02859	-1.55736	-1.41107	1.13494e+06	A	39.8019	G3bp1; G3bp2; G3bp2	G3BP-1; G3BP-2; G3BP-2 iso2	§45; §5; §5	ras GTPase-activating protein-binding protein 1	Q571F9; P97379; P97379-2	http://www.phosphosite.org/proteinAction.do?id=2712&showAllSites=true	VMEK*PSPLLVGR	3	480.606	10	A	42.9325	815517	866189	1.02009e+06	627899	650311	496808	609809	1.13494e+06	943139	639105	553308	39.8019	11.5385	2.47967	14.4411	0.831007	0.865755	0.56312	0.586667	-0.267068	-0.207969	-0.828485	-0.769386	-0.113354	0.0406707	-0.639101	-0.496788	-1.20336	-1.15506
54	194	-1.66748	-1.34907	-2.39308	-1.9519	848891	A	36.735	G3bp1	G3BP-1	§76	ras GTPase-activating protein-binding protein 1	Q571F9	http://www.phosphosite.org/proteinAction.do?id=2712&showAllSites=true	FYGK*NSSYAHGGLDSNGKPADAVYGQK	4	737.101	7	A	35.9923	706828	429283	485988	391895	230281	173818	214361	848891	457636	311088	194089	23.6671	8.76171	36.735	14.7704	0.539098	0.623905	0.366464	0.424113	-0.89138	-0.680602	-1.44826	-1.23748	-0.737666	-0.431963	-1.25887	-0.96488	-1.85495	-1.60281
55	197	-1.1357	1.11028	-1.89473	-1.51488	3.05127e+06	A	51.9154	G3bp1	G3BP-1	§90	ras GTPase-activating protein-binding protein 1	Q571F9	http://www.phosphosite.org/proteinAction.do?id=2712&showAllSites=true	NSSYAHGGLDSNGK*PADAVYGQK	4	613.289	15	A	32.5227	2.13512e+06	2.33273e+06	2.49757e+06	1.93073e+06	893839	1.56302e+06	1.07656e+06	3.05127e+06	2.41515e+06	1.41229e+06	1.31979e+06	42.4622	4.82615	51.9154	26.0632	0.791523	0.934509	0.462852	0.546464	-0.337296	-0.0977195	-1.11138	-0.871802	-0.183582	0.15092	-0.921994	-0.599204	-1.26339	-1.07008
56	198	-1.7503	-1.01085	-1.25633	1.36709	469692	A	29.4976	G3bp2; G3bp2	G3BP-2; G3BP-2 iso2	§25; §25	ras GTPase-activating protein-binding protein 2 isoform a	P97379; P97379-2	http://www.phosphosite.org/proteinAction.do?id=4379&showAllSites=true	NK*APEYLHR	3	414.551	11	A	22.5873	484989	209984	272473	282572	373165	216059	329945	469692	241229	327869	273002	4.60593	18.3172	19.5379	29.4976	0.51359	0.832657	0.698051	1.13171	-0.961312	-0.264206	-0.518596	0.17851	-0.807598	-0.015567	-0.329212	0.451108	-1.94708	-1.20098
57	200	1.05289	1.448	-1.26215	1.08081	989578	A	23.2789	G3bp2; G3bp2	G3BP-2; G3BP-2 iso2	§370; §337	ras GTPase-activating protein-binding protein 2 isoform a	P97379; P97379-2	http://www.phosphosite.org/proteinAction.do?id=4379&showAllSites=true	GVGGK*LPNFGFVVFDDSEPVQR	3	826.752	4	A	74.7019	989622	782443	1.09079e+06	665265	709917	818795	857236	989578	936616	687591	838015	0.00636087	23.2789	4.59193	3.2436	0.946481	1.21877	0.694833	0.894726	-0.0793547	0.285426	-0.525262	-0.160482	0.0743595	0.534065	-0.335878	0.112116	-1.05655	1.21877
58	203	-1.0034	1.09393	-1.20891	-1.11035	491670	A	26.9241	Gabarap	GABARAP	§13	gamma-aminobutyric acid receptor-associated protein	Q9DCD6	http://www.phosphosite.org/proteinAction.do?id=15496&showAllSites=true	FVYKEEHPFEK*R	4	431.47	3	A	31.095	414104	477643	403322	398587	314756	390927	265883	491670	440482	356672	328405	22.3105	11.9306	16.6197	26.9241	0.895891	0.920749	0.725429	0.745558	-0.158605	-0.119119	-0.463093	-0.423608	-0.00489091	0.12952	-0.273709	-0.15101	-1.11621	-1.08607
59	204	-1.31687	-1.2195	-1.80731	-1.68732	234228	A	37.4921	Gabarap; Gabarapl1	GABARAP; GABARAPL1	23; 23	gamma-aminobutyric acid receptor-associated protein	Q9DCD6; Q8R3R8	http://www.phosphosite.org/proteinAction.do?id=15496&showAllSites=true	K*KYPDR	2	460.751	3	A	11.6546	228105	117502	202279	110786	116528	64031	92858.7	234228	159890	113657	78444.8	3.69659	37.4921	3.57228	25.9855	0.682627	0.690191	0.48524	0.490617	-0.55083	-0.534932	-1.04323	-1.02733	-0.397116	-0.286293	-0.853846	-0.754734	-1.46493	-1.44887
60	206	1.04234	1.14057	-1.26317	-1.16379	650880	A	41.3777	Gabarap; Gabarapl1	GABARAP; GABARAPL1	§24; §24	gamma-aminobutyric acid receptor-associated protein	Q9DCD6; Q8R3R8	http://www.phosphosite.org/proteinAction.do?id=15496&showAllSites=true	KK*YPDRVPVIVEK	4	421.999	1	A	32.7355	460442	560797	658942	583823	319949	480033	387593	650880	609869	451886	433813	41.3777	11.3792	41.2908	15.0676	0.936993	0.960006	0.694269	0.711321	-0.0938906	-0.0588842	-0.526434	-0.491427	0.0598236	0.189755	-0.337049	-0.218829	-1.06724	-1.04166
61	207	1.59816	1.35491	1.24614	1.04793	240748	A	18.5381	Gabarapl2	GABARAPL2	20	gamma-aminobutyric acid receptor-associated protein-like 2	P60521	http://www.phosphosite.org/proteinAction.do?id=15500&showAllSites=true	CVESAK*IR	2	538.779	6	A	19.3187	160659	229203	252294	162326	203944	181473	236227	167578	240748	183135	208850	5.83842	6.78213	16.0694	18.5381	1.43664	1.14041	1.09284	0.867503	0.522695	0.189556	0.12808	-0.20506	0.67641	0.438195	0.317464	0.0675379	1.43664	1.14041
62	208	-1.01107	1.01327	1.07551	1.09294	9.81209e+06	A	18.8468	Gga1	GGA1	23	ADP-ribosylation factor-binding protein GGA1	Q8R0H9	http://www.phosphosite.org/proteinAction.do?id=7713&showAllSites=true	ATNPLNK*ELNWASINSFCEQLNEDFEGPPLATR	3	1297.29	22	A	89.3298	9.42805e+06	9.22795e+06	8.21975e+06	8.02144e+06	1.04882e+07	7.28266e+06	8.50345e+06	9.81209e+06	8.72385e+06	9.2548e+06	7.89306e+06	5.53516	8.17196	18.8468	10.9365	0.889092	0.852861	0.943204	0.904768	-0.169596	-0.229618	-0.0843584	-0.14438	-0.0158817	0.0190215	0.105026	0.128217	-1.12474	-1.17252
63	212	1.50351	1.25669	1.13877	-1.05918	785369	A	43.9003	Gga3	GGA3	§100	ADP-ribosylation factor-binding protein GGA3	Q8BMI3	http://www.phosphosite.org/proteinAction.do?id=8519&showAllSites=true	VVSPK*YLGDR	3	416.563	8	A	32.4496	528831	776311	794427	747859	412776	804371	423281	581086	785369	580318	613826	12.7175	1.63104	40.8292	43.9003	1.35155	1.05774	0.998678	0.781577	0.434618	0.0809861	-0.00190863	-0.35554	0.588332	0.329625	0.187475	-0.0829426	1.35155	1.05774
64	214	-1.08046	-1.21023	-1.02652	-1.15919	414416	A	15.1304	Gga3	GGA3	§185	ADP-ribosylation factor-binding protein GGA3	Q8BMI3	http://www.phosphosite.org/proteinAction.do?id=8519&showAllSites=true	SK*NPDDLQEANR	3	500.906	2	A	21.6952	376700	307902	381679	340518	367572	245315	247146	414416	344790	354045	246230	12.8708	15.1304	5.40339	0.525897	0.83199	0.695477	0.854322	0.714145	-0.265362	-0.523925	-0.227148	-0.485711	-0.111648	-0.275285	-0.0377643	-0.213113	-1.20194	-1.43786
65	215	1.57576	1.01635	1.64399	1.05178	1.27908e+06	A	35.8592	Gga3	GGA3	§264	ADP-ribosylation factor-binding protein GGA3	Q8BMI3	http://www.phosphosite.org/proteinAction.do?id=8519&showAllSites=true	TLFK*LASETEDNDNSLGDILQASDNLSR	3	1060.85	5	A	77.5116	981909	1.31387e+06	1.1995e+06	954753	1.60341e+06	1.12549e+06	1.06288e+06	887175	1.25668e+06	1.27908e+06	1.09419e+06	15.1013	6.43525	35.8592	4.04612	1.4165	0.855449	1.44175	0.870695	0.502331	-0.225247	0.527817	-0.199761	0.656045	0.0233924	0.717201	0.0728372	1.4165	-1.16898
66	217	1.1634	1.39485	1.20745	1.43595	1.23935e+06	A	24.819	Gga3	GGA3	38	ADP-ribosylation factor-binding protein GGA3	Q8BMI3	http://www.phosphosite.org/proteinAction.do?id=8519&showAllSites=true	QEDWEYIIGFCDQINK*ELEGPQIAVR	3	1088.86	2	A	88.573	821954	1.16695e+06	918223	882305	1.22897e+06	1.19857e+06	1.28013e+06	996908	1.04259e+06	1.05564e+06	1.23935e+06	24.819	16.8695	23.2207	4.65339	1.04582	1.17403	1.05891	1.18872	0.0646375	0.23147	0.0825786	0.249411	0.218352	0.48011	0.271963	0.522009	1.04582	1.17403
67	219	-1.06929	-1.12664	1.20548	1.13486	6.13628e+06	A	23.9005	Gnb2l1	RACK1	§106	guanine nucleotide-binding protein subunit beta-2-like 1	P68040	http://www.phosphosite.org/proteinAction.do?id=4809&showAllSites=true	FVGHTK*DVLSVAFSSDNR	3	698.352	51	A	51.3612	5.23751e+06	5.59197e+06	4.16735e+06	6.77552e+06	5.49704e+06	5.35905e+06	3.80954e+06	5.80439e+06	4.87966e+06	6.13628e+06	4.58429e+06	13.8118	20.644	14.7324	23.9005	0.840684	0.74708	1.05718	0.93947	-0.250364	-0.420665	0.08022	-0.0900814	-0.0966499	-0.172026	0.269604	0.182517	-1.18951	-1.33854
68	227	1.35993	-1.08309	1.41733	-1.0477	3.31308e+06	A	48.6159	Gnb2l1	RACK1	§12	guanine nucleotide-binding protein subunit beta-2-like 1	P68040	http://www.phosphosite.org/proteinAction.do?id=4809&showAllSites=true	GTLK*GHNGWVTQIATTPQFPDMILSASR	4	785.904	15	A	71.8064	1.74917e+06	3.12807e+06	3.38892e+06	4.01585e+06	2.61031e+06	2.96526e+06	2.18404e+06	2.66546e+06	3.25849e+06	3.31308e+06	2.57465e+06	48.6159	5.66059	29.9982	21.4555	1.22249	0.777118	1.24297	0.790136	0.28982	-0.363795	0.313788	-0.339827	0.443534	-0.115155	0.503172	-0.0672289	1.22249	-1.28681
69	230	1.32326	1.16407	-1.21525	-1.3927	516663	A	26.9876	Gnb2l1	RACK1	§130	guanine nucleotide-binding protein subunit beta-2-like 1	P68040	http://www.phosphosite.org/proteinAction.do?id=4809&showAllSites=true	TIK*LWNTLGVCK	3	516.285	3	A	57.7895	515184	447454	585871	373257	253627	327895	286318	434345	516663	313442	307106	26.3212	18.9439	26.9876	9.57281	1.18952	0.979787	0.721644	0.594404	0.250382	-0.0294596	-0.470642	-0.750484	0.404097	0.21918	-0.281257	-0.477886	1.18952	-1.02063
70	233	-1.24774	-1.05927	-1.32174	-1.13123	5.97384e+06	A	21.145	Gnb2l1	RACK1	§139	guanine nucleotide-binding protein subunit beta-2-like 1	P68040	http://www.phosphosite.org/proteinAction.do?id=4809&showAllSites=true	LWNTLGVCK*YTVQDESHSEWVSCVR	4	792.622	28	A	61.1661	5.08064e+06	4.62446e+06	3.9832e+06	4.34368e+06	3.58363e+06	3.34976e+06	2.94925e+06	5.97384e+06	4.30383e+06	3.96366e+06	3.14951e+06	21.145	10.5357	13.559	8.99215	0.720446	0.794596	0.663502	0.731791	-0.473037	-0.331706	-0.591827	-0.450496	-0.319323	-0.0830669	-0.402443	-0.177898	-1.38803	-1.2585
71	236	1.06364	1.03819	1.25343	1.21355	3.25742e+06	A	27.4937	Gnb2l1	RACK1	§172	guanine nucleotide-binding protein subunit beta-2-like 1	P68040	http://www.phosphosite.org/proteinAction.do?id=4809&showAllSites=true	FSPNSSNPIIVSCGWDK*LVK	3	788.067	8	A	66.7521	2.8741e+06	3.00771e+06	2.65908e+06	3.57631e+06	2.93853e+06	3.39982e+06	2.29307e+06	2.96336e+06	2.83339e+06	3.25742e+06	2.84644e+06	4.25965	8.70049	13.8447	27.4937	0.956141	0.873833	1.09923	1.00461	-0.0647042	-0.19457	0.136496	0.00663019	0.08901	0.0540692	0.32588	0.279228	-1.04587	-1.14438
72	237	1.21284	1.5464	1.29548	1.6384	19740.5	H	27.5206	Gnb2l1	RACK1	§175	guanine nucleotide-binding protein subunit beta-2-like 1	P68040	http://www.phosphosite.org/proteinAction.do?id=4809&showAllSites=true	LVK*VWNLANCK	2	729.898	1	H	49.688	13046	12537	16572	16247	14086	15899	23582	13349.5	14554.5	15166.5	19740.5	3.21521	19.6034	10.0752	27.5206	1.09027	1.30159	1.13611	1.35632	0.12468	0.38027	0.184102	0.439693	0.278394	0.62891	0.373487	0.712291	1.09027	1.30159
73	238	-1.5983	-1.30789	-1.23724	-1.02068	1.08028e+06	A	49.6118	Gnb2l1	RACK1	§183	guanine nucleotide-binding protein subunit beta-2-like 1	P68040	http://www.phosphosite.org/proteinAction.do?id=4809&showAllSites=true	VWNLANCK*LK	3	453.912	6	A	44.2974	701311	667732	547439	660437	871019	536709	448858	1.08028e+06	607585	765728	492783	49.6118	13.9996	19.4461	12.606	0.562431	0.643549	0.708821	0.811052	-0.830251	-0.635878	-0.496507	-0.302134	-0.676537	-0.387238	-0.307123	-0.0295358	-1.778	-1.55388
74	239	1.75506	-1.10652	2.19208	1.11964	2.0552e+06	A	31.7993	Gnb2l1	RACK1	§257	guanine nucleotide-binding protein subunit beta-2-like 1	P68040	http://www.phosphosite.org/proteinAction.do?id=4809&showAllSites=true	YWLCAATGPSIK*IWDLEGK	3	774.724	9	A	76.3249	1.30501e+06	1.30741e+06	2.06591e+06	2.14028e+06	1.97013e+06	1.41436e+06	1.71226e+06	1.06907e+06	1.68666e+06	2.0552e+06	1.56331e+06	31.2103	31.7993	5.85419	13.4744	1.57768	0.760662	1.92241	0.926869	0.657808	-0.394673	0.942918	-0.109563	0.811522	-0.146034	1.1323	0.163035	1.57768	-1.31464
75	241	1.29598	-1.15515	2.43295	1.61202	1.2615e+06	A	8.91247	Gnb2l1	RACK1	§264	guanine nucleotide-binding protein subunit beta-2-like 1	P68040	http://www.phosphosite.org/proteinAction.do?id=4809&showAllSites=true	IWDLEGK*IIVDELKQEVISTSSK	4	686.873	1	A	83.6796	581974	730309	647289	1.30635e+06	1.21665e+06	861257	977112	591242	688799	1.2615e+06	919185	2.2169	8.52266	5.02779	8.91247	1.165	0.728643	2.13365	1.33448	0.220332	-0.456716	1.09332	0.416272	0.374047	-0.208076	1.2827	0.68887	1.165	-1.37241
76	243	1.79656	1.66991	1.58434	1.46074	265276	H	18.2916	Gnb2l1	RACK1	§271	guanine nucleotide-binding protein subunit beta-2-like 1	P68040	http://www.phosphosite.org/proteinAction.do?id=4809&showAllSites=true	IIVDELK*QEVISTSSK	3	635.018	8	H	59.7265	132736	191000	247748	185472	192000	287732	242821	135836	219374	188736	265276	3.22724	18.2916	2.44574	11.9712	1.61499	1.40554	1.38944	1.20924	0.691525	0.491127	0.474501	0.274104	0.845239	0.739767	0.663885	0.546702	1.61499	1.40554
77	246	1.18625	1.06707	1.30932	1.16825	129710	H	56.3374	Gnb2l1	RACK1	280	guanine nucleotide-binding protein subunit beta-2-like 1	P68040	http://www.phosphosite.org/proteinAction.do?id=4809&showAllSites=true	QEVISTSSK*AEPPQCTSLAWSADGQTLFAGYTDNLVR	4	1036.25	17	H	76.5283	157965	119205	121716	145151	114270	149172	83825	112964	120460	129710	116498	56.3374	1.47396	16.8345	39.6634	1.06636	0.898142	1.14825	0.96711	0.0926971	-0.154984	0.199432	-0.0482488	0.246411	0.0936555	0.388816	0.224349	1.06636	-1.11341
78	247	-1.35113	-1.19059	-1.53371	-1.36249	2.60177e+06	A	26.1347	Grb10	Grb10	398	growth factor receptor-bound protein 10 isoform 2	Q60760	http://www.phosphosite.org/proteinAction.do?id=1670&showAllSites=true	M#CIKPNKAK*TEM#K	4	431.968	1	A	26.4576	2.12096e+06	1.62248e+06	1.83955e+06	1.26443e+06	1.71097e+06	1.00159e+06	1.10188e+06	2.60177e+06	1.73101e+06	1.4877e+06	1.05174e+06	26.1347	8.86732	21.2239	6.74293	0.665321	0.706955	0.571802	0.607584	-0.587877	-0.50031	-0.806412	-0.718844	-0.434163	-0.251671	-0.617028	-0.446247	-1.50303	-1.41452
79	248	1.25344	-1.21042	1.01587	-1.50566	1.04148e+06	A	37.8837	Grb2	Grb2	§109	growth factor receptor-bound protein 2	Q60631	http://www.phosphosite.org/proteinAction.do?id=1668&showAllSites=true	FGNDVQHFK*VLR	3	525.279	6	A	41.5005	715708	1.11923e+06	963735	1.04406e+06	602883	623093	522143	924316	1.04148e+06	823474	572618	31.9173	10.5574	37.8837	12.466	1.12676	0.695369	0.8909	0.54981	0.172182	-0.52415	-0.166664	-0.862996	0.325896	-0.27551	0.0227197	-0.590398	1.12676	-1.43809
80	250	-1.41094	1.18209	-1.55562	1.06348	339834	A	16.5656	Grb2	Grb2	§69	growth factor receptor-bound protein 2	Q60631	http://www.phosphosite.org/proteinAction.do?id=1668&showAllSites=true	AK*AEEMLSK	2	560.787	6	A	24.2867	328030	236034	196995	186611	196552	168286	212942	339834	216515	191582	190614	4.91214	12.7494	3.66934	16.5656	0.637119	0.99495	0.563751	0.880376	-0.650366	-0.00730403	-0.826871	-0.183808	-0.496652	0.241335	-0.637487	0.0887894	-1.56957	-1.00508
81	251	-1.15951	1.20745	-1.38128	1.00539	362697	A	31.9955	Grb2	Grb2	§76	growth factor receptor-bound protein 2	Q60631	http://www.phosphosite.org/proteinAction.do?id=1668&showAllSites=true	AKAEEMLSK*QR	3	468.914	6	A	21.3384	380495	258922	303455	178179	282376	209478	258582	362697	281188	230278	234030	6.93972	11.1987	31.9955	14.8365	0.775271	1.0163	0.634903	0.832289	-0.367227	0.02332	-0.655391	-0.264844	-0.213513	0.271959	-0.466007	0.00775376	-1.28987	1.0163
82	252	-1.03926	1.16955	-2.67082	-2.21527	862626	A	17.3877	Grip2	GRIP2	767	glutamate receptor interacting protein 2	G3XA20	http://www.phosphosite.org/proteinAction.do?id=23288&showAllSites=true	EALK*GGLLATR	2	621.862	1	A	25.2197	825784	725484	766808	291952	274544	244546	313110	862626	746146	283248	278828	6.03998	3.91619	4.3457	17.3877	0.86497	0.984396	0.328356	0.373692	-0.209278	-0.0226888	-1.60667	-1.42008	-0.0555634	0.225951	-1.41728	-1.14748	-1.15611	-1.01585
83	253	1.22108	-1.78398	-1.00333	-2.20346	2427.5	H	46.6355	Hcls1	HS1	146	hematopoietic lineage cell-specific protein	P49710	http://www.phosphosite.org/proteinAction.do?id=5255&showAllSites=true	GEVEK*HASQK	2	613.81	3	H	10.9487	2560	1627	3228		1933	931	893	2211.5	2427.5	1933	912	22.2859	46.6355		2.94628	1.09767	0.471805	0.874067	0.375695	0.134446	-1.08374	-0.194184	-1.41237	0.28816	-0.835097	-0.00479955	-1.13977	1.09767	-2.11952
84	254	-1.28078	-1.08232	-1.30368	-1.11065	553436	A	35.3725	Hcls1	HS1	34	hematopoietic lineage cell-specific protein	P49710	http://www.phosphosite.org/proteinAction.do?id=5255&showAllSites=true	SVVGHDVSVSVETQGDDWDTDPDFVNDISEK*EQR	4	980.444	3	A	62.5773	467457	352915	423958	394038	350552	361938	217107	553436	388436	372295	289523	21.9705	12.9327	8.25927	35.3725	0.701863	0.77767	0.672697	0.745354	-0.510738	-0.362771	-0.57197	-0.424002	-0.357024	-0.114131	-0.382586	-0.151404	-1.42478	-1.28589
85	256	1.60916	1.64582	-1.31957	-1.30069	72468	H	44.904	Hcls1	HS1	41	hematopoietic lineage cell-specific protein	P49710	http://www.phosphosite.org/proteinAction.do?id=5255&showAllSites=true	WGAK*TIEGSGR	3	425.886	3	H	31.0707	46558	49458	95478	35904	30686	49898	42347	50098	72468	33295	46122.5	9.99305	44.904	11.0818	11.5765	1.44652	1.38527	0.664597	0.636453	0.532591	0.470165	-0.589447	-0.651873	0.686305	0.718805	-0.400063	-0.379275	1.44652	1.38527
86	257	1.27429	1.08419	1.39069	1.17365	1.68462e+06	A	28.8903	Hcls1	HS1	484	hematopoietic lineage cell-specific protein	P49710	http://www.phosphosite.org/proteinAction.do?id=5255&showAllSites=true	GHFGLFPANYVK*LL	3	563.975	7	A	78.6876	1.65598e+06	1.63573e+06	1.5288e+06	1.34048e+06	2.02877e+06	1.54324e+06	1.53135e+06	1.38129e+06	1.58226e+06	1.68462e+06	1.5373e+06	28.1246	4.77861	28.8903	0.546821	1.1455	0.912548	1.2196	0.971583	0.195975	-0.132028	0.286412	-0.0415911	0.349689	0.116611	0.475796	0.231007	1.1455	-1.09583
87	258	-1.11594	-1.06128	1.02213	1.06608	178524	A	37.566	Hgs	Hrs	§196	hepatocyte growth factor-regulated tyrosine kinase substrate isoform 1	Q99LI8	http://www.phosphosite.org/proteinAction.do?id=3905&showAllSites=true	ACGQIFCGKCSSK*	3	539.571	1	A	27.6362	131102	161869	125747	156605	163448	122722	131107	178524	143808	160026	126915	37.566	17.7615	3.02389	4.67152	0.80554	0.793087	0.896387	0.882529	-0.311972	-0.334449	-0.157807	-0.180284	-0.158258	-0.0858099	0.0315774	0.0923137	-1.2414	-1.2609
88	259	1.9848	2.18075	1.13283	1.23461	70644.5	H	72.1795	Hgs	Hrs	§221	hepatocyte growth factor-regulated tyrosine kinase substrate isoform 1	Q99LI8	http://www.phosphosite.org/proteinAction.do?id=3905&showAllSites=true	VCEPCYEQLNK*K	3	561.261	2	H	32.8922	32498	54786	83456	58131	18844	62675	78614	38740.5	69121	38487.5	70644.5	22.7881	29.3294	72.1795	15.9539	1.78421	1.83552	0.993469	1.02204	0.835282	0.876187	-0.00945261	0.0314532	0.988996	1.12483	0.179931	0.304051	1.78421	1.83552
89	260	1.9848	2.18075	1.13283	1.23461	70644.5	H	72.1795	Hgs	Hrs	§222	hepatocyte growth factor-regulated tyrosine kinase substrate isoform 1	Q99LI8	http://www.phosphosite.org/proteinAction.do?id=3905&showAllSites=true	VCEPCYEQLNKK*	3	561.261	3	H	32.8922	32498	54786	83456	58131	18844	62675	78614	38740.5	69121	38487.5	70644.5	22.7881	29.3294	72.1795	15.9539	1.78421	1.83552	0.993469	1.02204	0.835282	0.876187	-0.00945261	0.0314532	0.988996	1.12483	0.179931	0.304051	1.78421	1.83552
90	261	1.02033	1.10578	1.34079	1.44132	1.11632e+06	A	49.7974	Kpna1; Kpna6	KPNA1; KPNA6	§356; §354	importin subunit alpha-1	Q60960; O35345	http://www.phosphosite.org/proteinAction.do?id=5731&showAllSites=true	K*EACWTISNITAGNR	3	612.3	2	A	49.3033	615085	933812	807747	1.42487e+06	807781	1.2019e+06	876068	949382	870779	1.11632e+06	1.03898e+06	49.7974	10.237	39.0878	22.1754	0.917207	0.93072	1.17584	1.19317	-0.124681	-0.103581	0.233696	0.254795	0.0290329	0.145058	0.42308	0.527393	-1.09027	-1.07444
91	264	1.01016	-1.09424	-1.97534	-2.20125	1.01679e+06	A	27.0715	Lat2	LAB	39	linker for activation of T-cells family member 2 isoform a	Q9JHL0	http://www.phosphosite.org/proteinAction.do?id=3426&showAllSites=true	RNEK*IYEQR	3	450.569	2	A	18.7112	1.21143e+06	747089	1.09955e+06	431801	471040	315191	379277	1.01679e+06	923318	451420	347234	27.0715	26.9925	6.14629	13.0506	0.908069	0.769203	0.443965	0.376072	-0.139126	-0.378564	-1.17148	-1.41092	0.0145879	-0.129925	-0.982098	-1.13832	-1.10124	-1.30005
92	265	2.84778	2.21895	1.32028	1.02043	1.21092e+06	A	31.1891	Lat2	LAB	77	linker for activation of T-cells family member 2 isoform a	Q9JHL0	http://www.phosphosite.org/proteinAction.do?id=3426&showAllSites=true	QVWPGPQMDTAPNK*SFER	3	734.685	1	A	51.0976	379987	1.33526e+06	1.08658e+06	604467	490918	1.2485e+06	797316	473022	1.21092e+06	547693	1.02291e+06	27.815	14.5218	14.6599	31.1891	2.55996	1.86767	1.15786	0.844737	1.35612	0.901239	0.211458	-0.243426	1.50984	1.14988	0.400843	0.0291716	2.55996	1.86767
93	266	1.07398	-1.00714	1.52545	1.39891	381056	A	13.7728	Mdn1	midasin	3060	midasin	A2ALW9	http://www.phosphosite.org/proteinAction.do?id=11691&showAllSites=true	AVFSK*CCFGVLTNSSR	3	649.645	1	A	52.876	277307	274792	275194	418167	343946	322525	314391	284839	274993	381056	318458	3.73984	0.103529	13.7728	1.80594	0.965432	0.835724	1.33779	1.15806	-0.0507534	-0.258901	0.419855	0.211708	0.102961	-0.0102615	0.609239	0.484306	-1.03581	-1.19657
94	267	-1.15734	-1.39525	1.06014	-1.14645	8.13493e+06	A	39.3772	Mpdz	MPDZ	765	multiple PDZ domain protein	Q8VBX6	http://www.phosphosite.org/proteinAction.do?id=10659&showAllSites=true	EALK*GAPSGMVR	3	443.903	2	A	38.8502	6.59813e+06	8.07796e+06	4.55926e+06	9.63328e+06	5.49316e+06	4.82859e+06	4.29646e+06	8.13493e+06	6.31861e+06	7.56322e+06	4.56252e+06	26.7164	39.3772	38.7072	8.24708	0.776726	0.603252	0.929721	0.722077	-0.364523	-0.729168	-0.10513	-0.469775	-0.210809	-0.480528	0.0842537	-0.197177	-1.28746	-1.65768
95	268	1.0041	1.25553	1.10441	1.3698	503417	A	23.0387	Myd88	MYD88	231	myeloid differentiation primary response protein MyD88	P22366	http://www.phosphosite.org/proteinAction.do?id=14543&showAllSites=true	MVVVVSDDYLQSK*ECDFQTK	3	835.726	6	A	58.4613	512441	448294	439603	553980	398770	536984	469850	491846	443948	476375	503417	5.92197	1.38429	23.0387	9.42968	0.902617	1.05677	0.968546	1.13395	-0.147813	0.0796566	-0.0461073	0.181363	0.0059008	0.328296	0.143277	0.453961	-1.10789	1.05677
96	269	1.09435	-1.26684	1.65622	1.18498	680059	A	39.2497	Ndfip2	NDFIP2	§168	NEDD4 family-interacting protein 2	Q91ZP6	http://www.phosphosite.org/proteinAction.do?id=12147&showAllSites=true	AK*AAALAAAAADAPQR	3	527.622	7	A	36.4376	470188	375118	546083	868801	491317	498991	404670	468208	460601	680059	451831	0.598059	26.2463	39.2497	14.7612	0.983752	0.664399	1.45247	0.980959	-0.0236337	-0.589879	0.538509	-0.0277355	0.13008	-0.341239	0.727894	0.244862	-1.01652	-1.50512
97	271	-1.27326	1.32513	1.00823	1.68737	891664	A	35.3776	Pdcd6ip	Alix	§215	programmed cell death 6-interacting protein isoform 1	Q9WU78	http://www.phosphosite.org/proteinAction.do?id=11134&showAllSites=true	DAIIAK*LANQAADYFGDAFK	3	752.715	2	A	99.0239	668608	744063	514980	772349	804458	884301	874393	891664	629521	788404	879347	35.3776	25.7316	2.87976	0.796765	0.706007	1.11535	0.884194	1.39685	-0.502245	0.157498	-0.177566	0.482178	-0.348531	0.406138	0.0118182	0.754776	-1.41642	1.11535
98	273	-1.12311	-1.27808	1.19819	1.0444	842953	A	17.245	Pdcd6ip	Alix	§640	programmed cell death 6-interacting protein isoform 1	Q9WU78	http://www.phosphosite.org/proteinAction.do?id=11134&showAllSites=true	MK*QSNNEANLR	3	473.565	15	A	18.3028	704385	640871	643292	750685	935220	491200	619067	802206	642081	842953	555134	17.245	0.266615	15.4797	16.2871	0.800394	0.658558	1.05079	0.864585	-0.321217	-0.602617	0.0714785	-0.209921	-0.167503	-0.353977	0.260863	0.0626772	-1.24938	-1.51847
99	275	1.52456	1.36033	1.2874	1.13943	676408	A	51.6501	Phip	WDR11	1261	PH-interacting protein	Q8VDD9	http://www.phosphosite.org/proteinAction.do?id=11588&showAllSites=true	FVTDLLLHFIK*DQTCYNIIPLYNSM#K	3	1106.23	4	A	98.4698	522419	923447	429369	360449	754019	474127	801914	493555	676408	557234	638021	8.27073	51.6501	49.9424	36.328	1.37048	1.14498	1.12902	0.943249	0.454683	0.195319	0.175074	-0.0842898	0.608397	0.443959	0.364458	0.188308	1.37048	1.14498
100	276	1.22388	1.03336	1.02848	-1.16096	212432	A	26.7952	Phip	WDR11	§1528	PH-interacting protein	Q8VDD9	http://www.phosphosite.org/proteinAction.do?id=11588&showAllSites=true	VAVDPVVTEQPSTSSATK*AFVSK	3	821.431	1	A	48.9048	178008	208552	216312	186066	162247	180176	122776	193088	212432	174157	151476	11.045	2.58308	9.67095	26.7952	1.10019	0.869768	0.901957	0.713055	0.137747	-0.201298	-0.148869	-0.487914	0.291461	0.0473411	0.040515	-0.215317	1.10019	-1.14973
101	278	1.1537	1.33496	-1.21609	-1.05953	1.30735e+06	A	17.2108	Ranbp2	RanBP2	§379	E3 SUMO-protein ligase RanBP2	Q9ERU9	http://www.phosphosite.org/proteinAction.do?id=5017&showAllSites=true	EVVESFANK*SGQSALCDALFSSQSSK	3	964.122	9	A	63.1884	1.10717e+06	1.46357e+06	1.15112e+06	949021	869108	1.04497e+06	997928	1.26058e+06	1.30735e+06	909065	1.02145e+06	17.2108	16.8995	6.21594	3.25651	1.0371	1.12363	0.721146	0.781313	0.0525528	0.168162	-0.471636	-0.356027	0.206267	0.416801	-0.282252	-0.0834292	1.0371	1.12363
102	280	1.06707	1.16523	1.30696	1.41564	836782	A	24.4044	Ranbp2	RanBP2	§396	E3 SUMO-protein ligase RanBP2	Q9ERU9	http://www.phosphosite.org/proteinAction.do?id=5017&showAllSites=true	SGQSALCDALFSSQSSK*ER	3	724.671	6	A	51.0976	610680	800093	600497	864969	808595	962303	679061	730065	700295	836782	820682	23.1262	20.1537	4.76376	24.4044	0.959223	0.98076	1.14617	1.17191	-0.0600618	-0.0280282	0.196827	0.228861	0.0936524	0.220611	0.386211	0.501458	-1.04251	-1.01962
103	281	1.0175	1.02876	1.34113	1.34501	760259	A	16.8564	Sdcbp	syntenin	§186	syntenin-1 isoform 1	O08992	http://www.phosphosite.org/proteinAction.do?id=7127&showAllSites=true	QAFGEK*ITMTIR	3	503.601	1	A	49.8672	569352	618657	563815	781489	739028	684856	631751	646398	591236	760259	658304	16.8564	6.55903	3.94924	5.70417	0.914662	0.865894	1.17615	1.11344	-0.128689	-0.207737	0.234068	0.15502	0.025025	0.0409021	0.423452	0.427617	-1.0933	-1.15488
104	282	-1.10173	-1.09642	-1.00024	-1.00354	677227	A	20.5965	Sfn; Ywhab; Ywhae; Ywhaq; Ywhaz	14-3-3 sigma; 14-3-3 beta; 14-3-3 epsilon; 14-3-3 theta; 14-3-3 zeta	§11; §13; §12; §11; §11	14-3-3 protein sigma	O70456; Q9CQV8; P62259; P68254; P63101	http://www.phosphosite.org/proteinAction.do?id=7125&showAllSites=true	AK*LAEQAER	2	565.302	10	A	17.8057	608316	516002	589137	507295	680248	403648	507991	677227	552569	593771	455819	14.3904	9.35876	20.5965	16.1866	0.815929	0.767668	0.876768	0.824908	-0.293485	-0.381446	-0.189732	-0.277694	-0.13977	-0.132807	-0.000348427	-0.00509627	-1.2256	-1.30265
105	284	1.26305	-1.04547	1.31952	-1.00888	420054	A	24.519	Sfn; Ywhab; Ywhag; Ywhah; Ywhaq; Ywhaz	14-3-3 sigma; 14-3-3 beta; 14-3-3 gamma; 14-3-3 eta; 14-3-3 theta; 14-3-3 zeta	§122; §122; §125; §125; §120; §120	14-3-3 protein sigma	O70456; Q9CQV8; P61982; P68510; P68254; P63101	http://www.phosphosite.org/proteinAction.do?id=7125&showAllSites=true	VFYLK*MK	3	348.197	7	A	43.9162	394979	432297	391987	437626	402483	279548	396812	362994	412142	420054	338180	12.4612	6.91585	5.91595	24.519	1.1354	0.805085	1.15719	0.820542	0.183195	-0.312786	0.21063	-0.285351	0.336909	-0.0641468	0.400014	-0.012753	1.1354	-1.2421
106	285	-1.19526	1.35199	-1.14753	1.39685	318738	A	40.7586	Sfn; Ywhag; Ywhah; Ywhaz	14-3-3 sigma; 14-3-3 gamma; 14-3-3 eta; 14-3-3 zeta	§124; §127; §127; §122	14-3-3 protein sigma	O70456; P61982; P68510; P63101	http://www.phosphosite.org/proteinAction.do?id=7125&showAllSites=true	MK*GDYYR	2	523.74	4	A	22.1357	302555	224769	254663	313795	173386	259853	294537	318738	239716	243591	277195	7.18037	8.81781	40.7586	8.84763	0.752079	1.13796	0.764235	1.15635	-0.411044	0.186445	-0.387913	0.209577	-0.25733	0.435085	-0.198529	0.482174	-1.32965	1.13796
107	288	-1.42918	-1.44257	1.13655	1.1169	1.66886e+06	A	15.6729	Sh3bgrl3	SH3BGRL3	§18	SH3 domain-binding glutamic acid-rich-like protein 3	Q91VW3	http://www.phosphosite.org/proteinAction.do?id=20897&showAllSites=true	EIK*SQQSEVTR	3	473.579	15	A	18.1645	1.54875e+06	1.08906e+06	1.01031e+06	1.47906e+06	1.84775e+06	976614	964460	1.66886e+06	1.04969e+06	1.6634e+06	970537	10.1781	5.30433	15.6729	0.885498	0.628985	0.583465	0.996731	0.924598	-0.668903	-0.777283	-0.00472336	-0.113103	-0.515189	-0.528643	0.184661	0.159495	-1.58986	-1.7139
108	290	-1.33926	-1.71951	-1.26792	-1.64119	596062	A	29.312	St13	HIP	§14	hsc70-interacting protein	Q99L47	http://www.phosphosite.org/proteinAction.do?id=9312&showAllSites=true	AFVK*MCR	2	513.255	8	A	28.4466	545045	390760	409414	446330	378225	243635	159979	596062	400087	412278	201807	12.1043	3.2969	11.681	29.312	0.671218	0.489493	0.691669	0.504408	-0.575146	-1.03064	-0.531845	-0.987338	-0.421432	-0.781999	-0.342461	-0.71474	-1.48983	-2.04293
109	291	1.06653	1.07111	1.43366	1.42818	307431	A	36.7354	St13	HIP	§152	hsc70-interacting protein	Q99L47	http://www.phosphosite.org/proteinAction.do?id=9312&showAllSites=true	LAILYAK*R	2	531.327	3	A	39.5231	181003	246406	222453	371746	243116	281641	272685	244519	234429	307431	277163	36.7354	7.22496	29.5856	2.28492	0.958735	0.901544	1.25729	1.18229	-0.0607961	-0.149531	0.330316	0.241581	0.092918	0.0991088	0.5197	0.514179	-1.04304	-1.10921
110	292	-1.2072	-1.04732	-1.02622	1.11413	152604	A	38.6433	St13	HIP	§355	hsc70-interacting protein	Q99L47	http://www.phosphosite.org/proteinAction.do?id=9312&showAllSites=true	YQSNPK*VMNLISK	2	818.43	8	A	46.1497	122609	105771	121499	94776.8	166047	94606	115008	152604	113635	130412	104807	27.7971	9.78697	38.6433	13.7646	0.744641	0.803662	0.854576	0.922311	-0.425382	-0.315339	-0.226719	-0.116675	-0.271668	-0.0666992	-0.0373346	0.155923	-1.34293	-1.2443
111	294	1.51575	-1.57767	1.32003	-1.82635	1.29055e+06	A	19.9312	St13	HIP	§362	hsc70-interacting protein	Q99L47	http://www.phosphosite.org/proteinAction.do?id=9312&showAllSites=true	VMNLISK*LSAK	3	439.923	4	A	55.1636	934617	1130768	1450323	1250990	941931	554090	615841	947148	1.29055e+06	1.09646e+06	584965	1.87111	17.5088	19.9312	7.46446	1.36256	0.533503	1.15764	0.45327	0.446318	-0.906431	0.211191	-1.14156	0.600033	-0.657792	0.400575	-0.86896	1.36256	-1.8744
112	295	-1.13968	1.33524	-1.30819	1.15384	2.61688e+06	A	36.2464	St13	HIP	§366	hsc70-interacting protein	Q99L47	http://www.phosphosite.org/proteinAction.do?id=9312&showAllSites=true	LSAK*FGGQS	2	504.759	6	A	30.1467	2.38096e+06	2.59313e+06	1.53507e+06	2.10843e+06	1.40017e+06	1.96599e+06	1.97719e+06	2.61688e+06	2.0641e+06	1.7543e+06	1.97159e+06	12.7499	36.2464	28.548	0.401453	0.788763	1.12386	0.670379	0.955182	-0.342337	0.168463	-0.576952	-0.0661522	-0.188623	0.417102	-0.387568	0.206446	-1.26781	1.12386
113	296	1.30604	1.14722	1.1027	-1.04083	327038	A	23.6078	Stom	stomatin	§198	erythrocyte band 7 integral membrane protein	P54116	http://www.phosphosite.org/proteinAction.do?id=4984&showAllSites=true	DVK*LPVQLQR	3	437.258	4	A	47.6209	292006	325346	328730	260997	277759	303533	216691	278558	327038	269378	260112	6.8274	0.73169	4.39991	23.6078	1.17404	0.965601	0.967047	0.795357	0.231482	-0.0505012	-0.0483424	-0.330326	0.385196	0.198138	0.141042	-0.0577279	1.17404	-1.03562
114	297	-1.29351	-1.09062	1.04401	1.22822	368192	A	37.8004	Stom	stomatin	§235	erythrocyte band 7 integral membrane protein	P54116	http://www.phosphosite.org/proteinAction.do?id=4984&showAllSites=true	ALK*EASM#VITESPAALQLR	3	720.056	1	A	56.1921	270097	324270	187484	326734	347483	279781	240546	368192	255877	337109	260164	37.6778	37.8004	4.35235	10.6639	0.694956	0.771751	0.915578	1.01675	-0.525007	-0.373793	-0.127246	0.0239687	-0.371293	-0.125153	0.0621385	0.296567	-1.43894	-1.29575
115	298	1.27144	2.32246	1.4349	2.59986	533348	A	24.0932	Strap	STRAP	§122	serine-threonine kinase receptor-associated protein	Q9Z1Z2	http://www.phosphosite.org/proteinAction.do?id=4434&showAllSites=true	TVDFTQDSNYLLTGGQDK*LLR	3	833.422	2	A	66.3211	217970	269204	226418	319324	226359	532056	534640	216820	247811	272842	533348	0.75006	12.2085	24.0932	0.342573	1.14294	1.95479	1.25838	2.15223	0.192744	0.967014	0.331566	1.10584	0.346458	1.21565	0.52095	1.37843	1.14294	1.95479
116	300	1.00768	-1.33187	1.18616	-1.14069	2.76757e+06	A	49.6454	Strap	STRAP	§73	serine-threonine kinase receptor-associated protein	Q9Z1Z2	http://www.phosphosite.org/proteinAction.do?id=4434&showAllSites=true	DATK*AATAAADFTAK	3	522.93	11	A	39.4551	1.72656e+06	2.6613e+06	2.15871e+06	3.23192e+06	2.30322e+06	1.91441e+06	1.58358e+06	2.66053e+06	2.41001e+06	2.76757e+06	1.749e+06	49.6454	14.746	23.728	13.3752	0.905837	0.63196	1.04023	0.725723	-0.142676	-0.662094	0.0569094	-0.462509	0.0110381	-0.413455	0.246293	-0.189911	-1.10395	-1.58238
117	301	-1.18434	-1.82905	-1.72774	-2.69002	186632	A	72.0019	Stub1	CHIP	23	STIP1 homology and U box-containing protein 1	Q9WUD1	http://www.phosphosite.org/proteinAction.do?id=11196&showAllSites=true	LGTGGGGSPDK*SPSAQELK	3	633.985	1	A	28.9209	161178	147988	135326	100044	89420.3	65788.4	21398.8	186632	141657	94732.1	43593.6	19.2884	6.32076	7.92977	72.0019	0.759015	0.460178	0.507587	0.307741	-0.397799	-1.11974	-0.978274	-1.70021	-0.244085	-0.871098	-0.78889	-1.42761	-1.3175	-2.17307
118	303	-1.26622	-1.18364	1.07854	1.14446	492852	A	49.489	Trpc4ap	TRPC4AP	§303	short transient receptor potential channel 4-associated protein isoform 1	Q9JLV2	http://www.phosphosite.org/proteinAction.do?id=11775&showAllSites=true	LCK*LATR	2	488.274	2	A	21.3314	447434	317523	382264	303038	629300	219516	443471	492852	349894	466169	331493	13.0325	13.0836	49.489	47.7718	0.709937	0.711102	0.94586	0.947412	-0.494237	-0.491872	-0.0803016	-0.0779366	-0.340523	-0.243233	0.109082	0.194661	-1.40858	-1.40627
119	304	1.37596	1.82067	1.30163	1.70839	689610	A	17.9432	Trpc4ap	TRPC4AP	490	short transient receptor potential channel 4-associated protein isoform 1	Q9JLV2	http://www.phosphosite.org/proteinAction.do?id=11775&showAllSites=true	YLLLNNQELNELSAISLK*ANIPEVEAVLNTDR	3	1237.66	10	A	99.1389	344207	540020	435209	467588	432429	701784	677436	394226	487614	450008	689610	17.9432	15.199	5.5246	2.49658	1.23689	1.53244	1.1415	1.41425	0.30672	0.615828	0.190931	0.50004	0.460434	0.864468	0.380315	0.772638	1.23689	1.53244
120	306	1.35101	1.55444	-1.26261	-1.10632	1340738	A	30.821	Trpc4ap	TRPC4AP	511	short transient receptor potential channel 4-associated protein isoform 1	Q9JLV2	http://www.phosphosite.org/proteinAction.do?id=11775&showAllSites=true	SLVCDGK*R	2	524.764	6	A	20.0682	1144838	1048541	1632935	766601	766976	881089	1125378	1103968	1340738	766788	1.00323e+06	5.23556	30.821	0.0345812	17.2182	1.21447	1.30836	0.694575	0.74827	0.280329	0.387757	-0.525798	-0.41837	0.434043	0.636396	-0.336414	-0.145772	1.21447	1.30836
121	308	1.65616	1.11941	1.90135	1.27474	330403	A	66.3961	Ube2m	UBE2M	§75	NEDD8-conjugating enzyme Ubc12 isoform 2	P61082	http://www.phosphosite.org/proteinAction.do?id=8231&showAllSites=true	LVICPDEGFYKSGK*	3	576.287	1	A	48.4385	216847	287828	302170	175281	485524	192952	429654	198149	294999	330403	311303	13.3447	3.43775	66.3961	53.7654	1.48877	0.942193	1.66744	1.05527	0.574124	-0.0859057	0.737638	0.0776087	0.727838	0.162734	0.927022	0.350207	1.48877	-1.06135
122	310	-1.25259	-1.50777	-1.27617	-1.54867	2.77611e+06	A	52.1709	Ubxn1	UBXN1	§105	UBX domain-containing protein 1	Q922Y1	http://www.phosphosite.org/proteinAction.do?id=11115&showAllSites=true	MLELVAQK*QR	3	443.915	16	A	38.2365	2.60381e+06	2.04651e+06	1.9381e+06	2.6115e+06	1.20396e+06	934410	1.19552e+06	2.77611e+06	1.9923e+06	1.90773e+06	1.06497e+06	8.77711	3.84768	52.1709	17.3371	0.717661	0.558236	0.687197	0.53454	-0.478627	-0.841052	-0.541205	-0.90363	-0.324912	-0.592413	-0.351821	-0.631032	-1.39342	-1.79136
123	311	1.37234	1.31743	1.02305	-1.02651	542416	A	25.9039	Ubxn1	UBXN1	§154	UBX domain-containing protein 1	Q922Y1	http://www.phosphosite.org/proteinAction.do?id=11115&showAllSites=true	EK*AEELAAR	2	565.794	3	A	21.3	439109	483866	600965	352385	436579	357306	517552	439686	542416	394482	437429	0.185427	15.2653	15.0917	25.9039	1.23364	1.10887	0.897191	0.806446	0.302926	0.149089	-0.156512	-0.31035	0.456641	0.397729	0.0328716	-0.0377517	1.23364	1.10887
124	312	-1.72126	-1.58348	-1.51307	-1.4033	639578	A	22.9241	Ubxn1	UBXN1	§178	UBX domain-containing protein 1	Q922Y1	http://www.phosphosite.org/proteinAction.do?id=11115&showAllSites=true	K*YGGSVGSR	2	512.762	4	A	15.4148	559735	294556	373487	310612	430792	180067	214023	639578	334021	370702	197045	17.6546	16.7092	22.9241	12.1852	0.522253	0.531546	0.579603	0.589917	-0.93718	-0.911734	-0.786863	-0.761417	-0.783466	-0.663095	-0.597479	-0.488819	-1.91478	-1.88131
125	313	-1.406	-1.52329	-1.50474	-1.64355	1.16712e+06	A	35.0278	Ubxn1	UBXN1	§208	UBX domain-containing protein 1	Q922Y1	http://www.phosphosite.org/proteinAction.do?id=11115&showAllSites=true	SSPPATDPGPVPSSPSQEPPTK*R	3	810.735	7	A	31.7476	992052	803603	688811	791207	569222	468943	282759	1.16712e+06	746207	680214	375851	21.2137	10.8778	23.0761	35.0278	0.639355	0.552548	0.582812	0.503682	-0.64531	-0.855829	-0.778897	-0.989416	-0.491596	-0.60719	-0.589513	-0.716818	-1.56408	-1.8098
126	315	-1.2388	-1.11073	-1.39134	-1.25767	2.33188e+06	A	20.3074	Wdr5	WDR5	§120	WD repeat-containing protein 5	P61965	http://www.phosphosite.org/proteinAction.do?id=13923&showAllSites=true	IWDVSSGK*CLK	3	469.575	4	A	40.2124	1.99703e+06	1.67756e+06	1.70668e+06	1.52085e+06	1.41878e+06	1.18508e+06	1.04251e+06	2.33188e+06	1.69212e+06	1.46982e+06	1.1138e+06	20.3074	1.21677	4.91039	9.05113	0.725648	0.757779	0.630314	0.658224	-0.462658	-0.400151	-0.665856	-0.603349	-0.308944	-0.151512	-0.476472	-0.330752	-1.37808	-1.31965
127	316	-1.18264	-1.35365	1.12194	-1.02851	2.96367e+06	A	41.3174	Ywhab	14-3-3 beta	§11	14-3-3 protein beta/alpha	Q9CQV8	http://www.phosphosite.org/proteinAction.do?id=3619&showAllSites=true	SELVQK*AK	2	508.79	9	A	17.9362	3.12518e+06	2.19147e+06	2.31394e+06	2.06408e+06	3.76796e+06	1.47263e+06	2.15369e+06	2.96367e+06	2.2527e+06	2.91602e+06	1.81316e+06	7.70716	3.84443	41.3174	26.5604	0.760107	0.621793	0.983923	0.804882	-0.395725	-0.685493	-0.0233826	-0.31315	-0.242011	-0.436854	0.166001	-0.0405526	-1.3156	-1.60825
128	318	-1.11064	1.47042	-1.18835	1.36315	210491	A	36.8457	Ywhab; Ywhaq	14-3-3 beta; 14-3-3 theta	§124; §122	14-3-3 protein beta/alpha	Q9CQV8; P68254	http://www.phosphosite.org/proteinAction.do?id=3619&showAllSites=true	MK*GDYFR	3	344.164	2	A	30.0602	218653	214755	125981	186663	124014	224224	160279	210491	170368	155338	192252	5.48375	36.8457	28.5183	23.5191	0.809384	1.23763	0.737981	1.12845	-0.305103	0.307585	-0.438345	0.174343	-0.151389	0.556224	-0.248961	0.446941	-1.23551	1.23763
129	319	-1.35529	-1.02604	-1.4155	-1.08035	430786	A	29.5159	Ywhab	14-3-3 beta	§140	14-3-3 protein beta/alpha	Q9CQV8	http://www.phosphosite.org/proteinAction.do?id=3619&showAllSites=true	YLSEVASGENK*QTTVSNSQQAYQEAFEISK	3	1150.88	2	A	56.1219	340877	247246	324214	261129	272662	233237	204648	430786	285730	266895	218942	29.5159	19.0474	3.05567	9.23343	0.663275	0.82033	0.619554	0.766256	-0.592321	-0.285724	-0.690698	-0.384101	-0.438607	-0.0370843	-0.501314	-0.111503	-1.50767	-1.21902
130	321	1.11085	1.26321	-1.43604	-1.27313	96509	H	46.259	Ywhab; Ywhaq; Ywhaz	14-3-3 beta; 14-3-3 theta; 14-3-3 zeta	§160; §158; §158	14-3-3 protein beta/alpha	Q9CQV8; P68254; P63101	http://www.phosphosite.org/proteinAction.do?id=3619&showAllSites=true	K*EMQPTHPIR	3	450.903	6	H	18.8268	71398	68737	124007	78216	39659	81636	43692	96509	96372	58937.5	62664	36.7969	40.5531	46.259	42.8164	0.99858	1.06323	0.610694	0.65023	-0.00204944	0.088451	-0.711478	-0.620977	0.151665	0.33709	-0.522094	-0.348379	-1.00142	1.06323
131	322	1.09502	1.22638	1.2639	1.40407	2.99927e+06	A	25.8451	Ywhab	14-3-3 beta	195	14-3-3 protein beta/alpha	Q9CQV8	http://www.phosphosite.org/proteinAction.do?id=3619&showAllSites=true	ACSLAK*TAFDEAIAELDTLNEESYK	3	968.459	5	A	95.573	2.21598e+06	3.05196e+06	2.10882e+06	2.56634e+06	3.2449e+06	2.64904e+06	3.34949e+06	2.62142e+06	2.58039e+06	2.90562e+06	2.99927e+06	21.8727	25.8451	16.5133	16.5139	0.984348	1.03223	1.10841	1.16233	-0.0227601	0.0457647	0.148495	0.21702	0.130954	0.294404	0.337879	0.489618	-1.0159	1.03223
132	324	1.3369	1.11426	1.61953	1.3389	5.07595e+06	A	19.741	Ywhab; Ywhag; Ywhah; Ywhaz	14-3-3 beta; 14-3-3 gamma; 14-3-3 eta; 14-3-3 zeta	§51; §50; §50; §49	14-3-3 protein beta/alpha	Q9CQV8; P61982; P68510; P63101	http://www.phosphosite.org/proteinAction.do?id=3619&showAllSites=true	NLLSVAYK*NVVGAR	3	539.974	21	A	65.1784	4.07274e+06	3.76156e+06	4.82849e+06	5.27231e+06	4.87959e+06	4.29012e+06	5.23093e+06	3.57386e+06	4.29502e+06	5.07595e+06	4.76052e+06	19.741	17.5653	5.4707	13.9743	1.20179	0.937859	1.4203	1.10838	0.265181	-0.0925572	0.506193	0.148455	0.418896	0.156082	0.695577	0.421052	1.20179	-1.06626
133	327	1.38117	1.88518	1.0417	1.41034	40562.5	H	35.3345	Ywhae	14-3-3 epsilon	§118	14-3-3 protein epsilon	P62259	http://www.phosphosite.org/proteinAction.do?id=9697&showAllSites=true	HLIPAANTGESK*VFYYK	3	684.69	8	H	46.0606	20991	28716	40769	23244	27883	43260	37865	27982.5	34742.5	25563.5	40562.5	35.3345	24.5312	12.8318	9.40485	1.24158	1.58673	0.913553	1.16752	0.312177	0.666061	-0.130439	0.223445	0.465891	0.914701	0.0589446	0.496043	1.24158	1.58673
134	328	1.75657	1.13159	1.13625	-1.37729	322622	A	22.4725	Ywhae	14-3-3 epsilon	§123	14-3-3 protein epsilon	P62259	http://www.phosphosite.org/proteinAction.do?id=9697&showAllSites=true	VFYYK*MK	3	364.856	1	A	37.0645	171849	356921	288322	235072	172117	193833	193994	204316	322622	203595	193913	22.4725	15.0352	21.8649	0.0587973	1.57903	0.952447	0.996471	0.601054	0.659043	-0.0702889	-0.00510078	-0.734433	0.812757	0.17835	0.184283	-0.461835	1.57903	-1.04993
135	330	-1.31876	-1.48908	1.10765	-1.02772	846918	A	12.8661	Ywhae	14-3-3 epsilon	§125	14-3-3 protein epsilon	P62259	http://www.phosphosite.org/proteinAction.do?id=9697&showAllSites=true	MK*GDYHR	3	340.827	15	A	13.2929	833694	524780	629823	810757	834621	481645	448391	846918	577302	822689	465018	2.20816	12.8661	2.05112	5.05661	0.68165	0.565242	0.971391	0.805503	-0.552897	-0.82306	-0.0418759	-0.312039	-0.399183	-0.574421	0.147508	-0.039441	-1.46703	-1.76915
136	332	1.1863	-1.15807	1.01571	-1.36359	190219	A	16.7892	Ywhae	14-3-3 epsilon	§142	14-3-3 protein epsilon	P62259	http://www.phosphosite.org/proteinAction.do?id=9697&showAllSites=true	K*EAAENSLVAYK	2	718.873	7	A	32.1732	189525	178314	202123	161905	155872	129190	101771	178374	190219	158888	115481	8.84057	8.85074	2.68491	16.7892	1.0664	0.726806	0.890755	0.607095	0.09275	-0.460357	-0.166899	-0.720006	0.246464	-0.211718	0.0224852	-0.447408	1.0664	-1.37588
137	333	1.46424	1.02075	2.32126	1.60511	8.99134e+06	A	7.16932	Ywhae	14-3-3 epsilon	§196	14-3-3 protein epsilon	P62259	http://www.phosphosite.org/proteinAction.do?id=9697&showAllSites=true	LAK*AAFDDAIAELDTLSEESYK	3	838.746	7	A	84.1132	4.50137e+06	5.77837e+06	5.84904e+06	8.53553e+06	9.44716e+06	7.3734e+06	8.07659e+06	4.41684e+06	5.8137e+06	8.99134e+06	7.72499e+06	2.70633	0.859576	7.16932	6.43662	1.31626	0.859159	2.03569	1.32876	0.396442	-0.219003	1.02552	0.410076	0.550156	0.0296362	1.21491	0.682674	1.31626	-1.16393
138	334	1.36526	-1.06909	1.96412	1.33479	115800	H	72.8711	Ywhae	14-3-3 epsilon	215	14-3-3 protein epsilon	P62259	http://www.phosphosite.org/proteinAction.do?id=9697&showAllSites=true	AAFDDAIAELDTLSEESYK*DSTLIM#QLLR	3	1130.22	1	H	102.624	32587	103180	61835	98136	133464	96199	86138	67228	82507.5	115800	91168.5	72.8711	35.4335	21.5723	7.80335	1.22728	0.787293	1.7225	1.10497	0.295463	-0.345028	0.784501	0.14401	0.449177	-0.0963885	0.973885	0.416608	1.22728	-1.27018
139	335	1.1125	-1.22276	-1.02154	-1.40095	764738	A	24.6297	Ywhae	14-3-3 epsilon	§244	14-3-3 protein epsilon	P62259	http://www.phosphosite.org/proteinAction.do?id=9697&showAllSites=true	DNLTLWTSDMQGDGEEQNK*EALQDVEDENQ	3	1189.18	12	A	69.3612	631511	877444	652033	712717	600237	476995	426777	764688	764738	656477	451886	24.6297	20.8423	12.1155	7.85807	1.00007	0.688351	0.85849	0.590903	9.52999e-05	-0.538784	-0.220127	-0.759006	0.153809	-0.290144	-0.0307426	-0.486408	1.00007	-1.45275
140	339	1.15789	1.05109	1.3818	1.2442	3.42393e+06	A	19.0545	Ywhae	14-3-3 epsilon	§50	14-3-3 protein epsilon	P62259	http://www.phosphosite.org/proteinAction.do?id=9697&showAllSites=true	NLLSVAYK*NVIGAR	3	544.646	22	A	67.8462	2.89113e+06	2.89186e+06	2.99001e+06	3.6764e+06	3.17146e+06	2.62099e+06	3.43725e+06	2.82548e+06	2.94094e+06	3.42393e+06	3.02912e+06	3.28608	2.35998	10.4279	19.0545	1.04086	0.884691	1.21181	1.02999	0.0577809	-0.176755	0.27716	0.0426242	0.211495	0.0718846	0.466544	0.315222	1.04086	-1.13034
141	342	-1.22061	-1.10444	-1.14438	-1.0439	107574	A	21.8455	Ywhae	14-3-3 epsilon	§73	14-3-3 protein epsilon	P62259	http://www.phosphosite.org/proteinAction.do?id=9697&showAllSites=true	EENK*GGEDKLK	3	454.228	1	A	13.6849	107049	71877.6	86569.9	84217.1	80658.7	53120.9	72530.4	107574	79223.7	82437.9	62825.7	0.690007	13.1136	3.05218	21.8455	0.736459	0.762097	0.766338	0.793016	-0.441322	-0.391953	-0.383948	-0.334578	-0.287608	-0.143313	-0.194564	-0.0619804	-1.35785	-1.31217
142	343	-1.14631	-1.25973	2.07237	1.87055	2.88313e+06	A	21.7859	Ywhag	14-3-3 gamma	§10	14-3-3 protein gamma	P61982	http://www.phosphosite.org/proteinAction.do?id=6878&showAllSites=true	EQLVQK*AR	2	543.307	12	A	20.247	1.51982e+06	1.13632e+06	1.35174e+06	2.56014e+06	3.20613e+06	1.62962e+06	2.22313e+06	1.58638e+06	1.24403e+06	2.88313e+06	1.92637e+06	5.93389	12.2442	15.8435	21.7859	0.784194	0.668153	1.81743	1.54849	-0.350717	-0.581751	0.861897	0.630864	-0.197003	-0.333111	1.05128	0.903462	-1.27519	-1.49666
143	345	1.17093	1.074	2.13842	1.94554	730045	A	26.0381	Ywhag	14-3-3 gamma	§120	14-3-3 protein gamma	P61982	http://www.phosphosite.org/proteinAction.do?id=6878&showAllSites=true	NCSETQYESK*VFYLK	3	670.647	5	A	51.2414	387064	485198	334312	790148	669942	726404	593475	389284	409755	730045	659940	0.806642	26.0381	11.643	14.243	1.05259	0.903972	1.87535	1.61057	0.0739393	-0.145651	0.907162	0.687572	0.227653	0.102989	1.09655	0.96017	1.05259	-1.10623
144	346	1.17093	1.074	2.13842	1.94554	730045	A	26.0381	Ywhag	14-3-3 gamma	§125	14-3-3 protein gamma	P61982	http://www.phosphosite.org/proteinAction.do?id=6878&showAllSites=true	NCSETQYESKVFYLK*	3	670.647	1	A	51.2414	387064	485198	334312	790148	669942	726404	593475	389284	409755	730045	659940	0.806642	26.0381	11.643	14.243	1.05259	0.903972	1.87535	1.61057	0.0739393	-0.145651	0.907162	0.687572	0.227653	0.102989	1.09655	0.96017	1.05259	-1.10623
145	347	1.12041	1.13591	1.13286	1.13925	261380	A	47.8411	Ywhag	14-3-3 gamma	§142	14-3-3 protein gamma	P61982	http://www.phosphosite.org/proteinAction.do?id=6878&showAllSites=true	YLAEVATGEK*R	3	450.905	2	A	30.3259	212748	290243	232518	345052	170610	265396	227620	259520	261380	257831	246508	25.4875	15.6164	47.8411	10.8362	1.00717	0.956084	0.993493	0.9431	0.0103079	-0.0647904	-0.00941894	-0.0845173	0.164022	0.183849	0.179965	0.188081	1.00717	-1.04593
146	348	-1.81813	1.32719	-1.51162	1.58339	220017	A	25.2028	Ywhah	14-3-3 eta	§142	14-3-3 protein eta	P68510	http://www.phosphosite.org/proteinAction.do?id=3577&showAllSites=true	YLAEVASGEK*K	2	654.843	2	A	27.3337	180807	99931.3	117633	115303	139986	146666	138513	220017	108782	127644	142589	25.2028	11.5065	13.6736	4.04296	0.494427	1.11708	0.580158	1.31078	-1.01617	0.159733	-0.785482	0.390423	-0.862457	0.408372	-0.596098	0.663021	-2.02254	1.11708
147	349	-1.40975	-1.57423	-1.13445	-1.27714	96543.9	A	15.9837	Ywhah	14-3-3 eta	§77	14-3-3 protein eta	P68510	http://www.phosphosite.org/proteinAction.do?id=3577&showAllSites=true	TMADGNEK*K	2	554.259	7	A	12.0073	107456	58361.5	64761.4	77905	71360	36480.4	43326.7	96543.9	61561.5	74632.5	39903.6	15.9837	7.35113	6.20107	12.1319	0.637652	0.534667	0.773042	0.648191	-0.649158	-0.903286	-0.371382	-0.62551	-0.495444	-0.654647	-0.181998	-0.352912	-1.56825	-1.87032
148	350	-1.40975	-1.57423	-1.13445	-1.27714	96543.9	A	15.9837	Ywhah	14-3-3 eta	78	14-3-3 protein eta	P68510	http://www.phosphosite.org/proteinAction.do?id=3577&showAllSites=true	TMADGNEKK*	2	554.259	1	A	12.0073	107456	58361.5	64761.4	77905	71360	36480.4	43326.7	96543.9	61561.5	74632.5	39903.6	15.9837	7.35113	6.20107	12.1319	0.637652	0.534667	0.773042	0.648191	-0.649158	-0.903286	-0.371382	-0.62551	-0.495444	-0.654647	-0.181998	-0.352912	-1.56825	-1.87032
149	351	1.70536	1.55733	1.2419	1.12493	930135	A	28.0152	Ywhaq	14-3-3 theta	§49	14-3-3 protein theta	P68254	http://www.phosphosite.org/proteinAction.do?id=7716&showAllSites=true	NLLSVAYK*NVVGGR	3	535.302	4	A	64.6	556304	745878	1.11439e+06	662891	658734	805705	926662	606741	930135	660812	866184	11.7559	28.0152	0.444823	9.87431	1.533	1.31079	1.08912	0.931245	0.61636	0.390432	0.123161	-0.102767	0.770074	0.639071	0.312545	0.169831	1.533	1.31079
150	352	-1.32187	-1.24595	-1.01094	1.04097	1.43336e+06	A	28.1195	Ywhaq	14-3-3 theta	§9	14-3-3 protein theta	P68254	http://www.phosphosite.org/proteinAction.do?id=7716&showAllSites=true	TELIQK*AK	2	522.806	7	A	23.1086	1.38971e+06	1.03862e+06	910893	1.17575e+06	1.31111e+06	672972	1.00701e+06	1.43336e+06	974754	1.24343e+06	839991	4.30702	9.26532	7.6971	28.1195	0.680048	0.675543	0.867493	0.861747	-0.556291	-0.56588	-0.205076	-0.214664	-0.402577	-0.31724	-0.0156915	0.0579336	-1.47048	-1.48029
151	354	1.10887	-1.37334	1.23921	-1.23892	1.67007e+06	A	25.6255	Ywhaz	14-3-3 zeta	§138	14-3-3 protein zeta/delta	P63101	http://www.phosphosite.org/proteinAction.do?id=3579&showAllSites=true	YLAEVAAGDDK*K	3	465.237	16	A	29.0187	1.46911e+06	1.73825e+06	1.32541e+06	1.97269e+06	1.36746e+06	1.15506e+06	892037	1.53675e+06	1.53183e+06	1.67007e+06	1.02355e+06	6.22438	19.0572	25.6255	18.1708	0.996803	0.612877	1.08676	0.668187	-0.00462026	-0.706331	0.120033	-0.581677	0.149094	-0.457691	0.309417	-0.309079	-1.00321	-1.63165
152	355	1.02787	1.41221	-1.4311	-1.0501	80450	H	45.1547	Ywhaz	14-3-3 zeta	§139	14-3-3 protein zeta/delta	P63101	http://www.phosphosite.org/proteinAction.do?id=3579&showAllSites=true	K*GIVDQSQQAYQEAFEISK	3	761.713	6	H	60.5283	105000	50600	98068.7	58700	39900	75600	41600	80450	74334.4	49300	58600	43.1559	45.1547	26.9647	41.0267	0.923982	1.18864	0.612803	0.78833	-0.114063	0.249313	-0.706505	-0.343129	0.0396512	0.497952	-0.517121	-0.0705309	-1.08227	1.18864
153	356	1.06551	-1.06122	1.91652	1.68123	4.9946e+06	A	24.7218	Ywhaz	14-3-3 zeta	§193	14-3-3 protein zeta/delta	P63101	http://www.phosphosite.org/proteinAction.do?id=3579&showAllSites=true	ACSLAK*TAFDEAIAELDTLSEESYK	3	959.455	8	A	99.8145	2.48223e+06	3.34387e+06	2.34874e+06	5.3927e+06	4.59649e+06	3.9194e+06	4.0034e+06	2.97165e+06	2.84631e+06	4.9946e+06	3.9614e+06	23.2916	24.7218	11.2723	1.49934	0.957819	0.793137	1.68075	1.39177	-0.0621752	-0.334358	0.749103	0.47692	0.0915389	-0.0857186	0.938487	0.749518	-1.04404	-1.26082
154	358	1.03012	-1.04078	1.19157	1.10242	451338	A	17.9944	Ywhaz	14-3-3 zeta	§9	14-3-3 protein zeta/delta	P63101	http://www.phosphosite.org/proteinAction.do?id=3579&showAllSites=true	NELVQK*AK	2	522.296	7	A	19.1845	408520	349063	450843	408459	494216	341912	388091	431910	399953	451338	365002	7.65871	17.9944	13.4356	8.94623	0.92601	0.808711	1.04498	0.912611	-0.110901	-0.306305	0.0634758	-0.131928	0.0428134	-0.0576653	0.25286	0.14067	-1.0799	-1.23654
155	Adhesion or extracellular matrix protein
156	363	-2.11276	-1.19651	-1.28166	1.36658	349162	A	14.4361	Acta1; Acta2; Actb; Actc1; Actg1; Actg2	ACTA1; ACTA2; ACTB; ACTC1; ACTG1; ACTG2	§115; §115; §113; §115; §113; §114	actin, alpha skeletal muscle	P68134; P62737; P60710; P68033; P63260; P63268	http://www.phosphosite.org/proteinAction.do?id=4802&showAllSites=true	TEAPLNPK*ANR	3	442.237	7	A	23.2392	334085	163726	133396	222176	255654	164818	171313	349162	148561	238915	168065	6.10654	14.4361	9.90856	2.73248	0.425478	0.703453	0.684253	1.13129	-1.23284	-0.507473	-0.547399	0.17797	-1.07913	-0.258834	-0.358015	0.450568	-2.3503	-1.42156
157	367	-1.92209	-1.43318	1.31663	1.7515	4.49719e+06	A	11.404	Acta1; Acta2; Actb; Actbl2; Actc1; Actg1; Actg2	ACTA1; ACTA2; ACTB; ACTBL2; ACTC1; ACTG1; ACTG2	§193; §193; §191; §192; §193; §191; §192	actin, alpha skeletal muscle	P68134; P62737; P60710; Q8BFZ3; P68033; P63260; P63268	http://www.phosphosite.org/proteinAction.do?id=4802&showAllSites=true	DLTDYLM#K*ILTER	3	580.966	18	A	87.9598	3.65429e+06	1.81302e+06	1.8301e+06	4.69175e+06	4.30263e+06	2.85413e+06	2.42817e+06	3.89483e+06	1.82156e+06	4.49719e+06	2.64115e+06	8.73398	0.663274	6.11826	11.404	0.467686	0.587288	1.15466	1.44994	-1.09639	-0.767859	0.207463	0.535991	-0.942673	-0.51922	0.396847	0.808589	-2.13819	-1.70274
158	369	-1.01231	-1.14244	1.44785	1.27256	5.48856e+06	A	18.7656	Acta1; Acta2; Actb; Actc1; Actg1; Actg2	ACTA1; ACTA2; ACTB; ACTC1; ACTG1; ACTG2	§317; §317; §315; §317; §315; §316	actin, alpha skeletal muscle	P68134; P62737; P60710; P68033; P63260; P63268	http://www.phosphosite.org/proteinAction.do?id=4802&showAllSites=true	MQK*EITALAPSTMK	3	554.957	19	A	43.3686	4.89618e+06	3.54361e+06	4.13336e+06	5.67355e+06	5.30356e+06	3.80078e+06	4.28661e+06	4.3226e+06	3.83849e+06	5.48856e+06	4.04369e+06	18.7656	10.8641	4.76665	8.49549	0.888004	0.736749	1.26974	1.05346	-0.171362	-0.440754	0.344528	0.0751357	-0.0176474	-0.192115	0.533912	0.347734	-1.12612	-1.35731
159	371	-1.45107	-1.15377	1.04884	1.30844	1.49429e+06	A	18.0714	Acta1; Acta2; Actb; Actc1; Actg1; Actg2	ACTA1; ACTA2; ACTB; ACTC1; ACTG1; ACTG2	§328; §328; §326; §328; §326; §327	actin, alpha skeletal muscle	P68134; P62737; P60710; P68033; P63260; P63268	http://www.phosphosite.org/proteinAction.do?id=4802&showAllSites=true	EITALAPSTMK*IK	2	758.924	21	A	46.5158	1.38837e+06	871752	979658	1.27655e+06	1.47237e+06	874561	1.13082e+06	1.49429e+06	925705	1.37446e+06	1.00269e+06	10.0243	8.2425	10.0741	18.0714	0.619496	0.729514	0.91981	1.08316	-0.690833	-0.454992	-0.120591	0.115249	-0.537118	-0.206352	0.0687926	0.387847	-1.61421	-1.37077
160	375	-1.41644	-1.14616	1.00183	1.22807	5.16306e+06	A	16.8792	Acta1; Acta2; Actb; Actc1; Actg1; Actg2	ACTA1; ACTA2; ACTB; ACTC1; ACTG1; ACTG2	§330; §330; §328; §330; §328; §329	actin, alpha skeletal muscle	P68134; P62737; P60710; P68033; P63260; P63268	http://www.phosphosite.org/proteinAction.do?id=4802&showAllSites=true	EITALAPSTMKIK*	3	506.285	15	A	46.5158	4.60154e+06	3.32375e+06	3.22965e+06	5.07761e+06	3.99478e+06	3.3368e+06	3.32556e+06	5.16306e+06	3.2767e+06	4.5362e+06	3.33118e+06	15.3806	2.03069	16.8792	0.238538	0.634644	0.734355	0.878588	1.01663	-0.655981	-0.445451	-0.186741	0.0237891	-0.502267	-0.196811	0.00264293	0.296387	-1.57569	-1.36174
161	383	-2.63223	-1.45809	-1.61748	1.10707	1.92547e+06	A	16.7088	Acta1; Acta2; Actb; Actc1; Actg1; Actg2	ACTA1; ACTA2; ACTB; ACTC1; ACTG1; ACTG2	§52; §52; §50; §52; §50; §51	actin, alpha skeletal muscle	P68134; P62737; P60710; P68033; P63260; P63268	http://www.phosphosite.org/proteinAction.do?id=4802&showAllSites=true	MGQK*DSYVGDEAQSK	3	586.265	19	A	25.009	1.69798e+06	664215	650920	992710	1.09523e+06	551120	654154	1.92547e+06	657567	1.04397e+06	602637	16.7088	1.42967	6.94418	12.0894	0.34151	0.577254	0.542191	0.916464	-1.55	-0.792721	-0.883128	-0.125849	-1.39629	-0.544082	-0.693744	0.146749	-2.92817	-1.73234
162	384	-4.1973	-2.37431	-1.49831	1.17032	171452	A	9.3242	Acta1; Acta2; Actb; Actc1; Actg1; Actg2	ACTA1; ACTA2; ACTB; ACTC1; ACTG1; ACTG2	§52, §63; §52, §63; §50, §61; §52, §63; §50, §61; §51, §62	actin, alpha skeletal muscle	P68134; P62737; P60710; P68033; P63260; P63268	http://www.phosphosite.org/proteinAction.do?id=4802&showAllSites=true	MGQK*DSYVGDEAQSK*R	3	676.313	4	A	24.2867	163455	36857.3	36582.1	106970	93736.5	35143	36007	171452	36719.7	100353	35575	6.59571	0.529956	9.3242	1.71733	0.21417	0.354499	0.585314	0.968827	-2.22317	-1.49615	-0.772717	-0.0456897	-2.06946	-1.24751	-0.583333	0.226908	-4.6692	-2.82088
163	386	-1.92491	-1.67466	1.12091	1.27799	2.92809e+06	A	18.7189	Acta1; Acta2; Actb; Actc1; Actg1; Actg2	ACTA1; ACTA2; ACTB; ACTC1; ACTG1; ACTG2	§63; §63; §61; §63; §61; §62	actin, alpha skeletal muscle	P68134; P62737; P60710; P68033; P63260; P63268	http://www.phosphosite.org/proteinAction.do?id=4802&showAllSites=true	DSYVGDEAQSK*R	3	490.227	15	A	23.5095	2.54052e+06	1.26537e+06	1.46947e+06	3.15049e+06	2.60621e+06	1.49433e+06	1.399e+06	2.92809e+06	1.36742e+06	2.87835e+06	1.44667e+06	18.7189	10.5546	13.3712	4.65958	0.467001	0.502604	0.983013	1.05795	-1.0985	-0.992507	-0.0247175	0.0812777	-0.944788	-0.743867	0.164667	0.353876	-2.14132	-1.98964
164	389	-1.12876	1.22762	-1.25031	1.09931	395636	H	53.2763	Actb; Actg1	ACTB; ACTG1	§113; §113	actin, cytoplasmic 1	P60710; P63260	http://www.phosphosite.org/proteinAction.do?id=4367&showAllSites=true	VAPEEHPVLLTEAPLNPK*ANR	4	603.078	9	H	47.6914	533538	196384	433779	242258	312748	248001	325473	395636	315082	277503	286737	49.2933	53.2763	17.9616	19.105	0.796391	1.03328	0.701409	0.910041	-0.32845	0.0472247	-0.511672	-0.135997	-0.174736	0.295864	-0.322288	0.136601	-1.25566	1.03328
165	390	1.44974	-1.08498	2.16804	1.3672	3.43154e+06	A	6.81216	Actb; Actg1	ACTB; ACTG1	§215; §215	actin, cytoplasmic 1	P60710; P63260	http://www.phosphosite.org/proteinAction.do?id=4367&showAllSites=true	EK*LCYVALDFEQEMATAASSSSLEK	3	974.456	4	A	83.7798	1.74785e+06	2.46536e+06	2.23876e+06	3.32435e+06	3.53873e+06	2.70516e+06	2.61901e+06	1.80481e+06	2.35206e+06	3.43154e+06	2.66208e+06	4.4636	6.81216	4.41748	2.28831	1.30322	0.775768	1.90133	1.13181	0.382078	-0.366302	0.927009	0.178629	0.535792	-0.117663	1.11639	0.451227	1.30322	-1.28904
166	393	1.23952	1.15685	1.59176	1.47359	4.74686e+06	A	28.207	Actb; Actg1	ACTB; ACTG1	238; 238	actin, cytoplasmic 1	P60710; P63260	http://www.phosphosite.org/proteinAction.do?id=4367&showAllSites=true	LCYVALDFEQEMATAASSSSLEK*SYELPDGQVITIGNER	4	1109.78	13	A	89.8755	2.72224e+06	4.1753e+06	3.40261e+06	4.27445e+06	5.21927e+06	4.4688e+06	4.77533e+06	3.40048e+06	3.78895e+06	4.74686e+06	4.62207e+06	28.207	14.4202	14.0743	4.68946	1.11424	0.973711	1.39594	1.21988	0.156063	-0.0384352	0.481237	0.286739	0.309777	0.210204	0.670621	0.559337	1.11424	-1.027
167	395	1.08193	-1.46989	2.17812	1.35854	4.71388e+06	A	9.58572	Actb; Actg1	ACTB; ACTG1	284; 284	actin, cytoplasmic 1	P60710; P63260	http://www.phosphosite.org/proteinAction.do?id=4367&showAllSites=true	CPEALFQPSFLGM#ESCGIHETTFNSIMK*CDVDIR	4	1030.71	14	A	76.8541	2.54742e+06	2.51701e+06	2.28325e+06	5.0334e+06	4.39437e+06	2.86845e+06	2.5301e+06	2.46779e+06	2.40013e+06	4.71388e+06	2.69928e+06	4.56365	6.88708	9.58572	8.86367	0.972585	0.572623	1.91017	1.12464	-0.0401044	-0.804343	0.933699	0.16946	0.11361	-0.555704	1.12308	0.442058	-1.02819	-1.74635
168	398	1.05194	1.01559	1.39208	1.33311	1.7452e+06	A	18.6228	Actb; Actg1	ACTB; ACTG1	§291; §291	actin, cytoplasmic 1	P60710; P63260	http://www.phosphosite.org/proteinAction.do?id=4367&showAllSites=true	K*DLYANTVLSGGTTMYPGIADR	3	819.741	17	A	59.7062	1.47915e+06	1.41786e+06	1.28573e+06	1.97501e+06	1.51539e+06	1.50289e+06	1.48075e+06	1.42952e+06	1.35179e+06	1.7452e+06	1.49182e+06	4.9102	6.91143	18.6228	1.04905	0.945628	0.854814	1.22083	1.10359	-0.0806551	-0.226317	0.287861	0.142199	0.073059	0.0223223	0.477245	0.414797	-1.0575	-1.16984
169	401	-1.05222	1.00924	1.45535	1.53301	1.56944e+06	A	21.1461	Actn1; Actn1; Actn2; Actn3; Actn4	ACTN1; ACTN1 iso3; ACTN2; ACTN3; ACTN4	§331; §331; §338; §344; §351	alpha-actinin-1	Q7TPR4; A1BN54; Q9JI91; O88990; P57780	http://www.phosphosite.org/proteinAction.do?id=5624&showAllSites=true	VQEK*CQLEINFNTLQTK	3	736.376	8	A	54.942	1.0458e+06	1.15609e+06	944959	1.61779e+06	1.52109e+06	1.28067e+06	1.38571e+06	1.22967e+06	1.05053e+06	1.56944e+06	1.33319e+06	21.1461	14.2114	4.3567	5.57145	0.854319	0.849467	1.27632	1.26907	-0.227154	-0.23537	0.351986	0.34377	-0.0734396	0.0132693	0.54137	0.616368	-1.17052	-1.17721
170	403	-1.16303	1.07745	-1.06783	1.16402	2.05096e+06	A	23.4621	Actn2	ACTN2	694	alpha-actinin-2	Q9JI91	http://www.phosphosite.org/proteinAction.do?id=18181&showAllSites=true	IINYKNNIDK*	3	450.245	1	A	48.8205	1.80345e+06	1.57601e+06	1.59446e+06	1.96384e+06	1.40495e+06	1.77752e+06	1.27756e+06	2.05096e+06	1.58523e+06	1.6844e+06	1.52754e+06	17.0663	0.822635	23.4621	23.1433	0.772924	0.906878	0.821274	0.963608	-0.371602	-0.141019	-0.284065	-0.0534823	-0.217887	0.10762	-0.0946808	0.219116	-1.29379	-1.10268
171	405	-1.10059	1.14924	1.2166	1.52636	818139	A	13.4101	Actn4	ACTN4	§332	alpha-actinin-4	P57780	http://www.phosphosite.org/proteinAction.do?id=4373&showAllSites=true	TIQEM#QQK*LEDFR	3	599.293	5	A	43.4439	705669	604858	647773	821923	814354	866434	716348	766815	626316	818139	791391	11.277	4.84508	0.654191	13.4101	0.816776	0.967307	1.06693	1.26357	-0.291988	-0.0479541	0.0934676	0.337502	-0.138274	0.200685	0.282852	0.610099	-1.22433	-1.0338
172	406	-1.42655	1.1938	1.20202	2.0305	1672.5	H	29.7217	Actn4	ACTN4	344	alpha-actinin-4	P57780	http://www.phosphosite.org/proteinAction.do?id=4373&showAllSites=true	RVHK*PPK	2	488.296	1	H	8.82862	1905	839	1151	1346	1983	1321	2024	1579	995	1664.5	1672.5	29.1978	22.1726	27.0608	29.7217	0.630146	1.00481	1.05415	1.6809	-0.666243	0.00691734	0.0760777	0.749238	-0.512529	0.255557	0.265462	1.02184	-1.58693	1.00481
173	408	-1.36994	-1.24786	1.43349	1.561	211227	A	34.1976	Actn4	ACTN4	347	alpha-actinin-4	P57780	http://www.phosphosite.org/proteinAction.do?id=4373&showAllSites=true	VHKPPK*VQEK	3	435.254	5	A	13.21	167626	83592.7	136914	174093	248360	137482	147466	168022	110254	211227	142474	0.333176	34.1976	24.862	4.95509	0.656186	0.674507	1.25714	1.29224	-0.607823	-0.568096	0.330144	0.369871	-0.454108	-0.319456	0.519528	0.642468	-1.52396	-1.48257
174	409	-1.13951	1.13233	-1.87204	-1.46269	4.12269e+06	A	67.5407	Actr2	ARP2	§118	actin-related protein 2	P61161	http://www.phosphosite.org/proteinAction.do?id=12586&showAllSites=true	ILLTEPPMNPTK*NR	3	579.982	13	A	45.6779	2.15375e+06	3.48499e+06	3.01961e+06	1.91501e+06	1.94763e+06	1.76898e+06	1.91238e+06	4.12269e+06	3.2523e+06	1.93132e+06	1.84068e+06	67.5407	10.118	1.19415	5.50895	0.788878	0.953067	0.468461	0.565962	-0.342126	-0.0693498	-1.094	-0.821222	-0.188412	0.17929	-0.904614	-0.548624	-1.26762	-1.04924
175	412	-1.19239	-1.01982	1.35461	1.57104	1.19296e+06	A	26.4596	Actr2	ARP2	§253	actin-related protein 2	P61161	http://www.phosphosite.org/proteinAction.do?id=12586&showAllSites=true	IIK*VGGER	2	493.293	9	A	23.0462	939107	736655	777463	1.11299e+06	1.27293e+06	800376	1.16881e+06	1.0042e+06	757059	1.19296e+06	984591	9.16742	3.81153	9.48047	26.4596	0.753891	0.825335	1.18797	1.30055	-0.407573	-0.276948	0.248494	0.379118	-0.253859	-0.0283089	0.437878	0.651716	-1.32645	-1.21163
176	414	-1.62831	-1.43707	-1.45928	-1.29839	1.15959e+06	A	22.3516	Actr2	ARP2	§331	actin-related protein 2	P61161	http://www.phosphosite.org/proteinAction.do?id=12586&showAllSites=true	VLK*GDVEK	2	501.285	2	A	18.2375	1.05969e+06	603017	677318	586734	807015	373418	442900	1.15959e+06	640168	696875	408159	12.1836	8.20703	22.3516	12.0372	0.552064	0.585699	0.600967	0.637582	-0.857093	-0.771767	-0.734643	-0.649318	-0.703378	-0.523128	-0.545259	-0.37672	-1.81138	-1.70736
177	415	1.01881	-1.67022	-1.35072	-2.31717	928592	A	32.1881	Actr2	ARP2	§336	actin-related protein 2	P61161	http://www.phosphosite.org/proteinAction.do?id=12586&showAllSites=true	GDVEK*LSK	2	495.267	4	A	18.5095	793056	1.04401e+06	656879	595384	610426	329649	278008	928592	850444	602905	303829	20.6416	32.1881	1.76426	12.0184	0.915843	0.503941	0.649268	0.357259	-0.126828	-0.988673	-0.623114	-1.48496	0.0268862	-0.740034	-0.43373	-1.21236	-1.09189	-1.98436
178	417	1.04916	1.05167	-1.2467	-1.25386	1.29058e+06	A	34.0554	Actr2	ARP2	§46	actin-related protein 2	P61161	http://www.phosphosite.org/proteinAction.do?id=12586&showAllSites=true	STTK*VGNIEIK	3	435.245	15	A	34.2835	979795	929096	1.50525e+06	1.11697e+06	698728	916630	690583	1.29058e+06	1.21717e+06	907848	803606	34.0554	33.471	32.5759	19.8903	0.943121	0.885177	0.703444	0.660225	-0.0844845	-0.175962	-0.507493	-0.598971	0.0692297	0.0726775	-0.318109	-0.326373	-1.06031	-1.12972
179	419	1.28639	-1.04237	1.15805	-1.16733	747128	A	25.0563	Actr2	ARP2	§7	actin-related protein 2	P61161	http://www.phosphosite.org/proteinAction.do?id=12586&showAllSites=true	K*VVVCDNGTGFVK	3	512.933	7	A	36.2853	678117	680200	814055	772415	539905	568773	490896	646092	747128	656160	529834	7.00995	12.6684	25.0563	10.3933	1.15638	0.807477	1.01558	0.709162	0.209615	-0.308507	0.0223083	-0.495814	0.363329	-0.059868	0.211692	-0.223216	1.15638	-1.23843
180	423	1.18243	-1.05486	1.64031	1.30445	2.89192e+06	A	9.81522	Actr3	Arp3	18	actin-related protein 3	Q99JY9	http://www.phosphosite.org/proteinAction.do?id=4810&showAllSites=true	LPACVVDCGTGYTK*LGYAGNTEPQFIIPSCIAIK	3	1276.63	14	A	75.7379	2.14988e+06	2.14013e+06	2.13358e+06	2.85594e+06	2.92791e+06	2.2932e+06	2.32181e+06	2.01035e+06	2.13685e+06	2.89192e+06	2.3075e+06	9.81522	0.216925	1.75962	0.876853	1.06293	0.797913	1.43852	1.07986	0.0880416	-0.325697	0.524584	0.110845	0.241756	-0.0770574	0.713968	0.383443	1.06293	-1.25327
181	426	1.18945	-1.12671	1.71681	1.2707	5.69591e+06	A	25.0622	Actr3	Arp3	191	actin-related protein 3	Q99JY9	http://www.phosphosite.org/proteinAction.do?id=4810&showAllSites=true	TLTGTVIDSGDGVTHVIPVAEGYVIGSCIK*HIPIAGR	5	784.218	4	A	76.2109	4.36205e+06	3.32819e+06	4.76188e+06	5.65622e+06	5.73561e+06	4.06292e+06	4.44719e+06	3.78312e+06	4.04504e+06	5.69591e+06	4.25505e+06	21.6417	25.0622	0.985572	6.3858	1.06923	0.747036	1.50561	1.05192	0.0965748	-0.420749	0.590349	0.0730249	0.250289	-0.17211	0.779733	0.345623	1.06923	-1.33862
182	428	-1.23747	1.04587	-1.23018	1.04355	682774	A	23.8785	Actr3	Arp3	§254	actin-related protein 3	Q99JY9	http://www.phosphosite.org/proteinAction.do?id=4810&showAllSites=true	WIK*QYTGVNAISK	3	541.295	10	A	43.1511	567490	445961	546014	521862	451618	468820	388131	682774	495988	486740	428475	23.8785	14.2641	10.2045	13.3161	0.72643	0.880296	0.712886	0.863883	-0.461104	-0.183939	-0.488257	-0.211092	-0.30739	0.0647002	-0.298873	0.0615055	-1.37659	-1.13598
183	429	1.25005	1.28171	-1.06186	-1.04407	354935	A	13.9955	Actr3	Arp3	38	actin-related protein 3	Q99JY9	http://www.phosphosite.org/proteinAction.do?id=4810&showAllSites=true	LGYAGNTEPQFIIPSCIAIK*ESAK	3	907.802	1	A	68	327444	372020	337849	265304	256425	309272	253571	315859	354935	260864	281421	5.18676	6.8076	2.40677	13.9955	1.12371	1.0788	0.825888	0.792883	0.16827	0.109432	-0.275982	-0.33482	0.321984	0.358071	-0.086598	-0.0622225	1.12371	1.0788
184	431	1.25005	1.28171	-1.06186	-1.04407	354935	A	13.9955	Actr3	Arp3	§42	actin-related protein 3	Q99JY9	http://www.phosphosite.org/proteinAction.do?id=4810&showAllSites=true	LGYAGNTEPQFIIPSCIAIKESAK*	3	907.802	7	A	68	327444	372020	337849	265304	256425	309272	253571	315859	354935	260864	281421	5.18676	6.8076	2.40677	13.9955	1.12371	1.0788	0.825888	0.792883	0.16827	0.109432	-0.275982	-0.33482	0.321984	0.358071	-0.086598	-0.0622225	1.12371	1.0788
185	432	1.12236	-1.05505	1.07808	-1.10734	593548	A	31.2086	Actr3	Arp3	§69	actin-related protein 3	Q99JY9	http://www.phosphosite.org/proteinAction.do?id=4810&showAllSites=true	GVDDLDFFIGDEAIEK*PTYATK	3	853.415	4	A	72.8916	458473	693396	493700	583072	529340	406402	481046	588297	593548	556206	443724	31.2086	23.7902	6.83098	11.895	1.00893	0.797769	0.945452	0.747579	0.0128204	-0.325957	-0.0809243	-0.419701	0.166535	-0.0773173	0.10846	-0.147104	1.00893	-1.2535
186	435	1.33672	1.2544	1.85884	1.73025	5.2387e+06	A	11.2246	Actr3	Arp3	§75	actin-related protein 3	Q99JY9	http://www.phosphosite.org/proteinAction.do?id=4810&showAllSites=true	GVDDLDFFIGDEAIEKPTYATK*WPIR	4	778.392	9	A	78.1082	2.98708e+06	3.94771e+06	3.36713e+06	4.99361e+06	4.92993e+06	5.51552e+06	4.96187e+06	3.04373e+06	3.65742e+06	4.96177e+06	5.2387e+06	2.63209	11.2246	0.907445	7.47297	1.20162	1.05581	1.63016	1.43235	0.264986	0.0783535	0.705015	0.518382	0.4187	0.326993	0.894399	0.79098	1.20162	1.05581
187	436	-1.00727	-1.24911	1.48445	1.18736	2094	H	70.3905	Adam15	ADAM15	§661	disintegrin and metalloproteinase domain-containing protein 15 isoform a	O88839	http://www.phosphosite.org/proteinAction.do?id=4920&showAllSites=true	K*CHGHGVCDSSGHCR	3	623.255	2	H	11.0316	1188	2150	721	2137	2051	858	1964	1608.5	1435.5	2094	1411	36.9709	70.3905	2.90407	55.4259	0.892446	0.67383	1.30183	0.982933	-0.164163	-0.569543	0.380546	-0.0248353	-0.0104485	-0.320904	0.56993	0.247763	-1.12052	-1.48405
188	437	1.46559	1.0466	-1.54364	-2.17923	721709	A	28.3828	Adam15	ADAM15	§730	disintegrin and metalloproteinase domain-containing protein 15 isoform a	O88839	http://www.phosphosite.org/proteinAction.do?id=4920&showAllSites=true	LCQLK*GSSCQYR	3	538.589	3	A	27.5693	437857	740087	703330	344080	278357	239029	309285	547798	721709	311218	274157	28.3828	3.60128	14.9327	18.1205	1.31747	0.880916	0.568125	0.379872	0.397772	-0.182924	-0.815719	-1.39641	0.551486	0.0657158	-0.626334	-1.12382	1.31747	-1.13518
189	438	1.00371	-1.06022	1.28226	1.19522	1.45297e+06	A	25.3953	Adam8	ADAM8	698	disintegrin and metalloproteinase domain-containing protein 8 precursor	Q05910	http://www.phosphosite.org/proteinAction.do?id=10243&showAllSites=true	SVAPK*PISGLSNPLFYTR	3	687.709	7	A	62.07	1.28816e+06	1.04094e+06	1.29068e+06	1.59713e+06	1.30881e+06	1.36062e+06	946355	1.29208e+06	1.16581e+06	1.45297e+06	1.15349e+06	0.429429	15.1475	14.0317	25.3953	0.902271	0.793883	1.12452	0.989432	-0.148367	-0.333001	0.169307	-0.0153273	0.0053474	-0.0843619	0.358691	0.257271	-1.10831	-1.25963
190	440	-1.0491	-1.17313	-1.23745	-1.39502	438435	A	6.63773	Aimp1	SCYE1	310	aminoacyl tRNA synthase complex-interacting multifunctional protein 1	P31230	http://www.phosphosite.org/proteinAction.do?id=24672&showAllSites=true	AQTMANSGIK*	2	567.782	6	A	24.7044	420540	358045	393310	301827	319611	220439	225427	438435	375678	310719	222933	5.77213	6.63773	4.04693	1.58215	0.856861	0.717475	0.7087	0.593416	-0.222867	-0.478999	-0.496752	-0.752884	-0.0691531	-0.23036	-0.307368	-0.480286	-1.16705	-1.39378
191	441	-1.03882	-1.56243	1.49001	-1.01765	279622	A	48.5018	Amfr	AMFR	§573	E3 ubiquitin-protein ligase AMFR	Q9R049	http://www.phosphosite.org/proteinAction.do?id=16807&showAllSites=true	FSK*SADER	2	527.252	15	A	16.3824	272719	125566	244783	229611	329634	98972.5	202295	213990	185175	279622	150634	38.8131	45.5238	25.2937	48.5018	0.865344	0.538705	1.30671	0.813469	-0.208655	-0.892434	0.385939	-0.29784	-0.0549406	-0.643794	0.575323	-0.0252425	-1.15561	-1.85631
192	444	-1.30239	-1.14227	1.00766	1.13962	739658	A	24.4228	Amfr	AMFR	§600	E3 ubiquitin-protein ligase AMFR	Q9R049	http://www.phosphosite.org/proteinAction.do?id=16807&showAllSites=true	FLNK*SSEDDGASER	3	556.92	10	A	25.292	636966	598689	422359	749135	558134	457647	505621	739658	510524	653635	481634	19.6344	24.4228	20.6626	7.0433	0.690217	0.736855	0.883699	0.943412	-0.534879	-0.440547	-0.178373	-0.0840408	-0.381165	-0.191907	0.011011	0.188557	-1.44882	-1.35712
193	445	1.16689	-1.07388	1.32129	1.0459	1.0389e+06	A	35.9633	Anxa2	ANXA2	§104	annexin A2	P07356	http://www.phosphosite.org/proteinAction.do?id=3332&showAllSites=true	SALSGHLETVILGLLK*TPAQYDASELK	3	990.205	1	A	89.9989	668571	983862	897057	874131	1.20366e+06	932322	696221	896567	940459	1.0389e+06	814272	35.9633	6.52668	22.4288	20.5028	1.04896	0.783786	1.15875	0.865823	0.0689535	-0.351468	0.212566	-0.207855	0.222668	-0.102829	0.40195	0.0647427	1.04896	-1.27586
194	446	-1.34596	1.04256	-1.08058	1.2881	890421	A	40.2397	Anxa2	ANXA2	§115	annexin A2	P07356	http://www.phosphosite.org/proteinAction.do?id=3332&showAllSites=true	TPAQYDASELK*ASMK	3	585.286	6	A	42.7343	637062	618307	571076	796118	649182	702193	566080	890421	594692	722650	634136	40.2397	5.61585	14.3775	15.1775	0.667877	0.877515	0.811583	1.06633	-0.582345	-0.188504	-0.30119	0.0926513	-0.428631	0.0601356	-0.111806	0.365249	-1.49728	-1.13958
195	447	1.32062	1.79914	-1.05838	1.2768	88194.5	H	48.3164	Anxa2	ANXA2	§148	annexin A2	P07356	http://www.phosphosite.org/proteinAction.do?id=3332&showAllSites=true	VYK*EMYK	2	537.768	2	H	24.0076	77504	61923	104959	52393	64088	58063	118326	70287	83441	58240.5	88194.5	14.521	36.4701	14.1991	48.3164	1.18715	1.51432	0.82861	1.05697	0.247499	0.598666	-0.271235	0.0799322	0.401213	0.847305	-0.0818511	0.35253	1.18715	1.51432
196	448	1.02508	1.04885	1.26398	1.28283	2.35278e+06	A	26.5226	Anxa2	ANXA2	§266	annexin A2	P07356	http://www.phosphosite.org/proteinAction.do?id=3332&showAllSites=true	GDLENAFLNLVQCIQNK*PLYFADR	3	984.827	7	A	100.667	1.72446e+06	2.22745e+06	1.68429e+06	2.3243e+06	2.38127e+06	1.89704e+06	2.25706e+06	2.12252e+06	1.95587e+06	2.35278e+06	2.07705e+06	26.5226	19.6371	1.71207	12.2564	0.921482	0.882805	1.10848	1.06196	-0.117972	-0.179833	0.148588	0.0867271	0.035742	0.0688063	0.337972	0.359325	-1.08521	-1.13275
197	450	-1.06568	1.41313	-1.076	1.38827	2.98647e+07	A	19.6483	Anxa2	ANXA2	§49	annexin A2	P07356	http://www.phosphosite.org/proteinAction.do?id=3332&showAllSites=true	TK*GVDEVTIVNILTNR	3	629.35	2	A	68.8103	2.98349e+07	2.62586e+07	2.41249e+07	2.77226e+07	2.0959e+07	2.96015e+07	2.83014e+07	2.98647e+07	2.51917e+07	2.43408e+07	2.89515e+07	0.14107	5.98905	19.6483	3.17532	0.843528	1.18942	0.815036	1.14924	-0.245492	0.250258	-0.295064	0.200685	-0.0917775	0.498897	-0.10568	0.473283	-1.1855	1.18942
198	451	1.21885	1.00423	1.82074	1.48801	2.93694e+06	A	17.5826	Arf1; Arf2; Arf3; Arf4; Arf5	ARF1; ARF2; ARF3; ARF4; ARF5	§38; 38; §38; §38; §38	ADP-ribosylation factor 1	P84078; Q8BSL7; P61205; P61750; P84084	http://www.phosphosite.org/proteinAction.do?id=6886&showAllSites=true	LK*LGEIVTTIPTIGFNVETVEYK	3	893.493	11	A	83.7227	1.67893e+06	2.19645e+06	1.83411e+06	3.15167e+06	2.72222e+06	2.17382e+06	2.79109e+06	1.83932e+06	2.01528e+06	2.93694e+06	2.48245e+06	12.3317	12.7136	10.3397	17.5826	1.09567	0.84525	1.59676	1.23181	0.131809	-0.242549	0.675144	0.300785	0.285523	0.0060899	0.864528	0.573383	1.09567	-1.18308
199	454	-1.33696	1.10585	-1.05731	1.38703	2.12473e+06	A	29.5514	Arf1; Arf2; Arf3	ARF1; ARF2; ARF3	§73; 73; §73	ADP-ribosylation factor 1	P84078; Q8BSL7; P61205	http://www.phosphosite.org/proteinAction.do?id=6886&showAllSites=true	NISFTVWDVGGQDK*IRPLWR	4	626.082	6	A	72.7011	1.99175e+06	1.46438e+06	1.39283e+06	1.97068e+06	1.55401e+06	1.98313e+06	1.29759e+06	2.12473e+06	1.42861e+06	1.76234e+06	1.64036e+06	8.85116	3.54155	16.7179	29.5514	0.672372	0.930786	0.829445	1.14823	-0.572668	-0.103479	-0.269783	0.199406	-0.418954	0.14516	-0.0803985	0.472004	-1.48727	-1.07436
200	455	-1.36021	-1.5733	1.97948	1.69754	2.01584e+06	A	15.9143	Arf4	ARF4	§109	ADP-ribosylation factor 4	P61750	http://www.phosphosite.org/proteinAction.do?id=6891&showAllSites=true	IQEGAAVLQK*M#LLEDELQDAVLLLFANK	3	1081.58	1	A	102.066	1.15624e+06	845220	689633	2.14709e+06	1.8846e+06	957086	1.1998e+06	1.16122e+06	767427	2.01584e+06	1.07845e+06	0.607185	14.3358	9.20749	15.9143	0.660877	0.534985	1.73596	1.40527	-0.597546	-0.902429	0.795734	0.490852	-0.443832	-0.653789	0.985118	0.763449	-1.51314	-1.86921
201	456	-1.3478	1.0327	-1.23812	1.11509	1.14532e+06	A	34.811	Arf4; Arf5	ARF4; ARF5	73; 73	ADP-ribosylation factor 4	P61750; P84084	http://www.phosphosite.org/proteinAction.do?id=6891&showAllSites=true	NICFTVWDVGGQDK*IRPLWR	4	644.331	1	A	72.9537	1.11315e+06	951913	575852	835241	787253	807878	602409	1.14532e+06	763883	811247	705143	3.97142	34.811	4.18273	20.6042	0.666962	0.869209	0.708316	0.923104	-0.584325	-0.202224	-0.497535	-0.115434	-0.43061	0.0464149	-0.308151	0.157163	-1.49934	-1.15047
202	457	1.16766	-1.15399	1.32345	-1.02645	1.48249e+06	A	9.86914	Arf6	ARF6	174	ADP-ribosylation factor 6	P62331	http://www.phosphosite.org/proteinAction.do?id=1285576&showAllSites=true	NWYVQPSCATSGDGLYEGLTWLTSNYK*S	3	1104.5	1	A	90.8775	1.18817e+06	1.4171e+06	1.26435e+06	1.43032e+06	1.53466e+06	1.02094e+06	1.14164e+06	1.27731e+06	1.34073e+06	1.48249e+06	1.08129e+06	9.86914	8.05622	4.97672	7.89323	1.04965	0.729375	1.16064	0.806497	0.0699071	-0.455267	0.214915	-0.310258	0.223621	-0.206627	0.404299	-0.0376605	1.04965	-1.37104
203	458	1.03997	-1.1565	1.14983	-1.05452	870829	A	28.765	Arf6	ARF6	§34	ADP-ribosylation factor 6	P62331	http://www.phosphosite.org/proteinAction.do?id=1285576&showAllSites=true	LK*LGQSVTTIPTVGFNVETVTYK	3	870.478	2	A	69.081	767768	917356	697320	949098	792560	762692	504870	863591	807338	870829	633781	15.692	19.2718	12.7107	28.765	0.934861	0.72779	1.00838	0.785026	-0.0971761	-0.458405	0.0120411	-0.349188	0.056538	-0.209766	0.201425	-0.0765903	-1.06968	-1.37402
204	459	-1.05884	1.0075	-1.20928	-1.14282	1.02153e+06	A	12.7701	Arf6	ARF6	§55	ADP-ribosylation factor 6	P62331	http://www.phosphosite.org/proteinAction.do?id=1285576&showAllSites=true	LGQSVTTIPTVGFNVETVTYK*NVK	3	903.82	8	A	65.3555	1.09584e+06	825298	909219	807717	673927	625031	631405	1.02153e+06	867258	740822	628218	10.2878	6.84236	12.7701	0.717471	0.848978	0.848001	0.725206	0.724372	-0.236202	-0.237862	-0.463537	-0.465197	-0.0824875	0.0107769	-0.274152	-0.192599	-1.17789	-1.17924
205	462	-1.31055	1.11511	-1.2481	1.16143	2.07277e+06	A	17.3885	Arf6	ARF6	§69	ADP-ribosylation factor 6	P62331	http://www.phosphosite.org/proteinAction.do?id=1285576&showAllSites=true	FNVWDVGGQDK*IRPLWR	4	550.791	17	A	67.5484	2.04516e+06	1.40706e+06	1.43645e+06	1.55902e+06	1.35384e+06	1.19889e+06	1.53504e+06	2.07277e+06	1.42175e+06	1.45643e+06	1.36697e+06	1.88339	1.46156	9.96166	17.3885	0.68592	0.938575	0.70265	0.961467	-0.543888	-0.0914553	-0.509123	-0.0566905	-0.390174	0.157184	-0.319739	0.215907	-1.4579	-1.06544
206	464	1.1934	1.25082	1.01559	1.05585	1.84197e+06	A	15.0232	Arhgdia	RhoGDI alpha	§141	rho GDP-dissociation inhibitor 1	Q99PT1	http://www.phosphosite.org/proteinAction.do?id=5735&showAllSites=true	IDK*TDYMVGSYGPR	3	572.607	17	A	43.6745	1.68497e+06	1.6463e+06	2.03764e+06	1.40563e+06	1.65285e+06	1.54971e+06	1.67027e+06	1.71699e+06	1.84197e+06	1.52924e+06	1.60999e+06	2.63711	15.0232	11.4311	5.29496	1.07279	1.0528	0.890653	0.87406	0.101368	0.0742363	-0.167064	-0.194196	0.255082	0.322876	0.0223196	0.0784018	1.07279	1.0528
207	466	-1.31005	1.02153	1.05074	1.39479	77922.9	A	38.6984	Arhgdia	RhoGDI alpha	52	rho GDP-dissociation inhibitor 1	Q99PT1	http://www.phosphosite.org/proteinAction.do?id=5735&showAllSites=true	KYK*EALLGR	3	397.9	2	A	28.0193	56600.1	57728.4	49210.4	74141.3	69467.2	58748.3	64728.3	77922.9	53469.4	71804.3	61738.3	38.6984	11.2647	4.60291	6.84909	0.686183	0.859814	0.921479	1.15465	-0.543334	-0.217903	-0.117977	0.207454	-0.38962	0.0307363	0.0714069	0.480052	-1.45734	-1.16304
208	468	-1.03915	-1.10781	-1.31583	-1.4142	687824	A	30.0446	Arhgdib	RhoGDI beta	§32	rho GDP-dissociation inhibitor 2	Q61599	http://www.phosphosite.org/proteinAction.do?id=2766&showAllSites=true	SLK*ELQEMDKDDESLTK	3	708.344	4	A	43.7689	541698	660063	529968	474779	442073	337216	359391	687824	595016	458426	348303	30.0446	15.4603	5.0448	4.50187	0.865069	0.759782	0.666487	0.585369	-0.209113	-0.396343	-0.585352	-0.772583	-0.0553987	-0.147704	-0.395968	-0.499985	-1.15598	-1.31617
209	469	-1.18119	-1.29188	-1.7766	-1.95893	113086	A	30.5214	Arhgdib	RhoGDI beta	46	rho GDP-dissociation inhibitor 2	Q61599	http://www.phosphosite.org/proteinAction.do?id=2766&showAllSites=true	ELQEMDKDDESLTK*YK	3	695.993	1	A	37.9569	88679.8	95842.5	76283.4	66376.4	45268.6	39944.2	32794.8	113086	86062.9	55822.5	36369.5	30.5214	16.0701	26.7375	13.9	0.761041	0.651521	0.493629	0.422592	-0.393954	-0.618116	-1.0185	-1.24266	-0.24024	-0.369477	-0.829115	-0.970064	-1.31399	-1.53487
210	470	1.79131	1.17978	2.03755	1.3311	4.74872e+06	A	13.6229	Arhgef7; Arhgef7; Arhgef7	ARHGEF7; ARHGEF7 iso2; ARHGEF7 iso3	§814; §755; §739	rho guanine nucleotide exchange factor 7 isoform a	Q9ES28; Q9ES28-2; Q9ES28-3	http://www.phosphosite.org/proteinAction.do?id=6574&showAllSites=true	SLVDTVYALK*DEVQELR	3	698.035	3	A	86.5958	2.7398e+06	4.00124e+06	4.55746e+06	4.92637e+06	4.57107e+06	4.26127e+06	5.16974e+06	2.65753e+06	4.27935e+06	4.74872e+06	4.7155e+06	4.37791	9.19082	5.29064	13.6229	1.61027	0.993005	1.78689	1.10192	0.687303	-0.0101264	0.83745	0.140021	0.841018	0.238513	1.02683	0.412618	1.61027	-1.00704
211	471	-1.10662	1.08048	-1.11328	1.06532	70984.2	A	15.7721	Arpc1b	ARPC1B	289	actin-related protein 2/3 complex subunit 1B	Q9WV32	http://www.phosphosite.org/proteinAction.do?id=18727&showAllSites=true	LDVPK*QSSQR	2	636.339	2	A	23.1724	72696.3	64093.1	51231.5	52493.2	59341.1	51766	49939.3	70984.2	57662.3	55917.1	50852.6	3.41106	15.7721	8.65953	2.54002	0.812326	0.909428	0.787741	0.881905	-0.29987	-0.136969	-0.344206	-0.181305	-0.146155	0.111671	-0.154822	0.0912926	-1.23103	-1.09959
212	472	-1.11423	1.17861	-1.5522	-1.1916	70675.5	H	21.7045	Arpc1b	ARPC1B	308	actin-related protein 2/3 complex subunit 1B	Q9WV32	http://www.phosphosite.org/proteinAction.do?id=18727&showAllSites=true	K*ASSEGGAATGAGLDSLHK	3	624.313	5	H	28.4669	77898	51779	62260	34097	45765	45692	33533	70675.5	57019.5	39931	39612.5	14.4522	12.9976	20.6619	21.7045	0.806779	0.992024	0.564991	0.694718	-0.309755	-0.0115534	-0.823701	-0.5255	-0.156041	0.237086	-0.634317	-0.252902	-1.2395	-1.00804
213	473	1.58518	-1.18569	1.87	-1.0133	60861	H	44.1948	Arpc1b	ARPC1B	87	actin-related protein 2/3 complex subunit 1B	Q9WV32	http://www.phosphosite.org/proteinAction.do?id=18727&showAllSites=true	TWK*PTLVILR	3	447.606	1	H	60.1942	48709	47624	58141.9	51943	69779	49571	36836	37111.5	52882.9	60861	43203.5	44.1948	14.0636	20.7226	20.8432	1.42497	0.709872	1.63995	0.816965	0.510936	-0.49437	0.713652	-0.291654	0.66465	-0.24573	0.903036	-0.0190564	1.42497	-1.40871
214	474	1.54969	-1.18404	1.01753	-1.81799	307089	A	59.3145	Arpc2	ARPC2	§186	actin-related protein 2/3 complex subunit 2	Q9CVB6	http://www.phosphosite.org/proteinAction.do?id=15587&showAllSites=true	VFMQEFK*EGR	3	462.227	3	A	42.3576	166682	435887	178291	268244	125178	151355	128314	220441	307089	196711	139834	34.4882	59.3145	51.4274	11.6513	1.39307	0.710863	0.892351	0.455354	0.478266	-0.492357	-0.164316	-1.13494	0.63198	-0.243718	0.0250678	-0.862342	1.39307	-1.40674
215	475	1.11953	-1.11436	1.04959	-1.1983	417927	A	62.8663	Arpc2	ARPC2	269	actin-related protein 2/3 complex subunit 2	Q9CVB6	http://www.phosphosite.org/proteinAction.do?id=15587&showAllSites=true	AK*TSDFLK	2	512.277	1	A	29.411	468788	603709	232145	466697	297805	333279	244160	415277	417927	382251	288719	18.223	62.8663	31.2426	21.8261	1.00638	0.755314	0.920473	0.690837	0.00917671	-0.404852	-0.119553	-0.533582	0.162891	-0.156213	0.0698313	-0.260984	1.00638	-1.32395
216	476	-1.08111	1.10311	-1.09518	1.08014	558712	A	13.0607	Arpc2	ARPC2	§275	actin-related protein 2/3 complex subunit 2	Q9CVB6	http://www.phosphosite.org/proteinAction.do?id=15587&showAllSites=true	TSDFLK*VLNR	3	436.242	8	A	54.2432	526337	421658	507465	468037	426759	417442	413353	558712	464562	447398	415398	8.19462	13.0607	6.52393	0.69601	0.831487	0.928476	0.800767	0.894172	-0.266234	-0.107064	-0.320546	-0.161376	-0.11252	0.141576	-0.131162	0.111222	-1.20266	-1.07703
217	477	1.0927	-1.11027	1.11424	-1.09768	1.60739e+06	A	13.8676	Arpc2	ARPC2	290	actin-related protein 2/3 complex subunit 2	Q9CVB6	http://www.phosphosite.org/proteinAction.do?id=15587&showAllSites=true	EMK*TITGK	2	511.271	7	A	19.6363	1.5004e+06	1.47811e+06	1.67965e+06	1.41666e+06	1.7247e+06	1.15003e+06	1.23143e+06	1.60739e+06	1.57888e+06	1.57068e+06	1.19073e+06	9.41265	9.02631	13.8676	4.83427	0.982266	0.758097	0.977164	0.75416	-0.0258142	-0.399545	-0.0333268	-0.407058	0.1279	-0.150906	0.156057	-0.13446	-1.01805	-1.31909
218	479	1.25641	1.29166	-1.26786	-1.24331	284164	H	8.36267	Arpc2	ARPC2	§295	actin-related protein 2/3 complex subunit 2	Q9CVB6	http://www.phosphosite.org/proteinAction.do?id=15587&showAllSites=true	TITGK*TFSSR	3	404.551	15	H	27.1928	260323	267361	300968	182215	165849	188851	189556	251600	284164	174032	189204	4.90309	8.36267	6.64964	0.263478	1.12943	1.08718	0.691701	0.665824	0.175594	0.120586	-0.531779	-0.586788	0.329309	0.369226	-0.342395	-0.31419	1.12943	1.08718
219	481	-1.28301	1.00037	-1.73266	-1.36096	152167	A	21.7281	Arpc3	ARPC3	123	actin-related protein 2/3 complex subunit 3	Q9JM76	http://www.phosphosite.org/proteinAction.do?id=4432&showAllSites=true	PASK*QEDEMMR	3	479.215	3	A	23.4446	128788	92248.9	120981	76250.9	77787.5	60993.1	68707.7	152167	106615	77019.2	64850.4	21.7281	19.0561	1.41076	8.4117	0.700643	0.842003	0.506148	0.608267	-0.513249	-0.248103	-0.982369	-0.717223	-0.359535	0.000536516	-0.792985	-0.444625	-1.42726	-1.18764
220	482	-1.63382	-1.0665	-1.19236	1.27441	398052	A	43.4247	Arpc3	ARPC3	147	actin-related protein 2/3 complex subunit 3	Q9JM76	http://www.phosphosite.org/proteinAction.do?id=4432&showAllSites=true	LCEK*VFDPQSDKPSK	3	631.312	1	A	33.899	275827	215658	222361	363181	222354	286510	175598	398052	219009	292767	231054	43.4247	2.16446	34.0133	33.9428	0.550203	0.789207	0.735499	1.05499	-0.861965	-0.341525	-0.443204	0.0772361	-0.708251	-0.0928855	-0.25382	0.349834	-1.81751	-1.2671
221	483	1.11972	-1.12242	-1.46259	-1.85318	331147	A	48.3712	Arpc3	ARPC3	§171	actin-related protein 2/3 complex subunit 3	Q9JM76	http://www.phosphosite.org/proteinAction.do?id=4432&showAllSites=true	QFMNK*SLSGPGQ	2	704.338	8	A	39.4551	216463	374447	287846	235052	159476	177809	118042	328989	331147	197264	147925	48.3712	18.4923	27.091	28.5696	1.00656	0.749885	0.599606	0.446707	0.00942916	-0.415258	-0.737913	-1.1626	0.163143	-0.166619	-0.548529	-0.890002	1.00656	-1.33354
222	484	-1.10102	1.00524	-1.62346	-1.47878	527113	A	15.225	Arpc3	ARPC3	§29	actin-related protein 2/3 complex subunit 3	Q9JM76	http://www.phosphosite.org/proteinAction.do?id=4432&showAllSites=true	SQFK*GPAPR	3	367.865	1	A	21.3314	483934	385800	474930	284783	284702	214984	266857	527113	430365	284743	240920	11.5846	14.6445	0.0201296	15.225	0.816456	0.846098	0.540193	0.559805	-0.292553	-0.241103	-0.888454	-0.837004	-0.138839	0.00753599	-0.69907	-0.564406	-1.22481	-1.1819
223	486	-1.33374	-1.33265	-2.44435	-2.46227	728680	A	49.5621	Arpc4	ARPC4	35	actin-related protein 2/3 complex subunit 4 isoform 2	P59999	http://www.phosphosite.org/proteinAction.do?id=1285368&showAllSites=true	HNK*PEVEVR	3	407.883	1	A	18.7112	841340	573014	409240	238611	284258	107252	222987	728680	491127	261435	165119	21.8649	23.5796	12.3461	49.5621	0.673995	0.631589	0.358778	0.336205	-0.56919	-0.662942	-1.47883	-1.57259	-0.415476	-0.414303	-1.28945	-1.29999	-1.48369	-1.58331
224	487	1.15753	1.1806	-1.12211	-1.10916	739240	A	28.0633	Arpc4	ARPC4	§44	actin-related protein 2/3 complex subunit 4 isoform 2	P59999	http://www.phosphosite.org/proteinAction.do?id=1285368&showAllSites=true	SSK*ELLLQPVTISR	3	562.325	1	A	52.2492	569459	756996	721484	623339	487139	604735	498741	710436	739240	555239	551738	28.0633	3.39682	17.3453	13.5841	1.04054	0.993695	0.781546	0.746359	0.0573377	-0.00912466	-0.355597	-0.422059	0.211052	0.239515	-0.166213	-0.149461	1.04054	-1.00634
225	489	-1.16652	-1.04632	1.29644	1.4337	4.38391e+06	A	28.2188	Arpc5	ARPC5	§131	actin-related protein 2/3 complex subunit 5	Q9CPW4	http://www.phosphosite.org/proteinAction.do?id=14295&showAllSites=true	GFESPSDNSSAVLLQWHEK*ALAAGGVGSIVR	4	824.922	9	A	70.2883	3.40682e+06	3.56422e+06	2.37844e+06	4.99251e+06	3.7753e+06	4.11681e+06	2.93627e+06	3.85583e+06	2.97133e+06	4.38391e+06	3.52654e+06	16.4683	28.2188	19.6332	23.671	0.770608	0.804429	1.13696	1.18686	-0.375931	-0.313963	0.185176	0.247144	-0.222217	-0.0653234	0.37456	0.519742	-1.29768	-1.24312
226	492	-1.57174	-1.14154	-1.27093	1.07459	104552	A	17.9797	Canx	calnexin	211	calnexin precursor	P35564	http://www.phosphosite.org/proteinAction.do?id=2837&showAllSites=true	HKNPK*TGVYEEK	3	515.267	1	A	15.0036	100965	52194.6	67399.3	72927.5	71360.6	49925.8	56461.6	104552	59796.9	72144.1	53193.7	4.85168	17.9797	1.53581	8.68809	0.571934	0.737327	0.69003	0.889573	-0.806078	-0.439624	-0.53527	-0.168816	-0.652364	-0.190985	-0.345886	0.103782	-1.74845	-1.35625
227	493	1.11533	1.21171	1.0336	1.11383	5.50392e+07	A	32.0181	Canx	calnexin	360	calnexin precursor	P35564	http://www.phosphosite.org/proteinAction.do?id=2837&showAllSites=true	APQIANPK*CESAPGCGVWQRPM#IDNPNYKGK	4	904.183	2	A	70.8704	4.73596e+07	6.75002e+07	4.25782e+07	5.75195e+07	4.20011e+07	5.59715e+07	4.55277e+07	5.48962e+07	5.50392e+07	4.97603e+07	5.07496e+07	19.4155	32.0181	22.0519	14.5516	1.00261	1.01988	0.906444	0.922062	0.00375482	0.0284015	-0.14171	-0.117064	0.157469	0.277041	0.0476737	0.155534	1.00261	1.01988
228	494	-2.24054	-1.14197	-2.18221	-1.12131	261648	A	73.6864	Canx	calnexin	516	calnexin precursor	P35564	http://www.phosphosite.org/proteinAction.do?id=2837&showAllSites=true	QSNAMEYK*K	2	606.788	2	A	18.769	297945	76323.9	133630	50362.6	159938	37404.8	117597	261648	104977	105150	77500.9	19.6182	38.6002	73.6864	73.1662	0.401213	0.737048	0.401877	0.738268	-1.31756	-0.440169	-1.31518	-0.437784	-1.16385	-0.191529	-1.12579	-0.165186	-2.49244	-1.35676
229	496	-1.111	-1.04521	-1.78024	-1.68847	60925.5	H	33.5341	Canx	calnexin	§517	calnexin precursor	P35564	http://www.phosphosite.org/proteinAction.do?id=2837&showAllSites=true	K*TDAPQPDVKDEEGKEEEK	4	572.274	5	H	21.1584	57944	50983	47609	35118	24908	18438	29900	60925.5	49296	30013	24169	6.92071	4.8397	24.0548	33.5341	0.809119	0.805284	0.492618	0.490283	-0.305576	-0.31243	-1.02146	-1.02831	-0.151861	-0.0637904	-0.832075	-0.755715	-1.23591	-1.2418
230	497	-1.52638	-1.35057	-2.20638	-1.96815	269705	A	19.791	Canx	calnexin	§526	calnexin precursor	P35564	http://www.phosphosite.org/proteinAction.do?id=2837&showAllSites=true	KTDAPQPDVK*DEEGKEEEK	3	762.696	1	A	21.069	231961	154158	163517	102643	111759	59977.7	73640.5	269705	158838	107201	66809.1	19.791	4.16664	6.01316	14.4607	0.588931	0.623213	0.397475	0.420613	-0.76383	-0.682203	-1.33106	-1.24944	-0.610116	-0.433564	-1.14168	-0.976838	-1.69799	-1.60459
231	498	-1.40253	1.13886	-2.62329	-1.65572	303089	A	53.4495	Canx	calnexin	§550	calnexin precursor	P35564	http://www.phosphosite.org/proteinAction.do?id=2837&showAllSites=true	DEEEEEEKLEEK*QK	3	635.957	1	A	28.5743	252202	209173	179349	139619	63029.3	121906	72347	303089	194261	101324	97126.6	23.7442	10.8561	53.4495	36.0804	0.640936	0.958571	0.334305	0.49998	-0.641747	-0.0610432	-1.58076	-1.00006	-0.488033	0.187596	-1.39138	-0.72746	-1.56022	-1.04322
232	499	-1.48853	-1.11355	-1.32382	1.0016	1.06667e+06	A	32.4249	Capg	Capg	127	macrophage-capping protein isoform 2	NP_001035999	http://www.ncbi.nlm.nih.gov/entrez/query.fcgi?db=protein&cmd=search&term=NP_001035999	EGGVESAFHK*TTSGATPAAIR	3	734.37	4	A	40.4846	822102	661613	626721	712605	700647	592621	475603	1.06667e+06	644167	706626	534112	32.4249	3.83012	1.19652	15.4919	0.603907	0.755862	0.662462	0.829151	-0.727601	-0.403805	-0.59409	-0.270294	-0.573887	-0.155166	-0.404706	0.00230411	-1.65588	-1.32299
233	500	-1.26835	-1.19256	-1.15416	-1.09404	345089	A	26.8027	Capg	Capg	232	macrophage-capping protein isoform 2	NP_001035999	http://www.ncbi.nlm.nih.gov/entrez/query.fcgi?db=protein&cmd=search&term=NP_001035999	PALK*EGNPEEDITADQTNAQAAALYK	3	958.137	3	A	50.1811	293761	290933	198226	276522	247905	207470	162663	345089	244580	262213	185066	21.0345	26.8027	7.71698	17.1196	0.708745	0.705786	0.759844	0.756672	-0.496662	-0.502698	-0.396225	-0.402261	-0.342948	-0.254059	-0.206841	-0.129663	-1.41095	-1.41686
234	501	-1.01247	-1.25927	1.17693	-1.0654	191881	A	46.674	Capg	CAPG	28	macrophage-capping protein isoform 2	P24452	http://www.phosphosite.org/proteinAction.do?id=4846932&showAllSites=true	VEK*LKPVPIAR	3	455.286	2	A	31.0342	192068	135772	194345	195406	188355	170580	85924.4	185905	165058	191881	128252	4.68823	25.0926	2.59828	46.674	0.887864	0.668395	1.03214	0.77701	-0.17159	-0.581228	0.0456434	-0.363995	-0.0178754	-0.332588	0.235027	-0.0913968	-1.1263	-1.49612
235	502	1.14021	1.02448	1.07995	-1.03896	182750	A	65.5517	Capg	CAPG	30	macrophage-capping protein isoform 2	P24452	http://www.phosphosite.org/proteinAction.do?id=4846932&showAllSites=true	LK*PVPIAR	3	336.55	1	A	29.5837	115945	267458	98041.4	195137	142592	187335	103889	178297	182750	168865	145612	49.4559	65.5517	22.0028	40.5225	1.02497	0.862298	0.947098	0.796783	0.0355861	-0.213742	-0.0784139	-0.327742	0.1893	0.0348974	0.11097	-0.0551441	1.02497	-1.15969
236	503	1.3509	1.20261	1.34151	1.1846	187907	A	33.0801	Capg	CAPG	301	macrophage-capping protein isoform 2	P24452	http://www.phosphosite.org/proteinAction.do?id=4846932&showAllSites=true	IYIWK*GR	3	350.534	8	A	40.906	139216	231861	143953	199377	164710	209514	159026	154736	187907	182044	184270	14.1851	33.0801	13.4656	19.3739	1.21437	1.01223	1.17648	0.980642	0.280207	0.0175349	0.234471	-0.0282013	0.433921	0.266174	0.423855	0.244397	1.21437	1.01223
237	504	-1.13649	1.05194	-1.12674	1.05246	1.00529e+07	A	18.414	Capn7	CAPN7	§156	calpain-7	Q9R1S8	http://www.phosphosite.org/proteinAction.do?id=14509&showAllSites=true	AEALSEPLTK*PFC	3	526.261	1	A	47.2787	8.86789e+06	7.97233e+06	7.93091e+06	8.84337e+06	6.80575e+06	7.46424e+06	6.39156e+06	1.00529e+07	7.95162e+06	7.82456e+06	6.9279e+06	16.6709	0.368362	18.414	10.9485	0.790974	0.885404	0.778335	0.871256	-0.338297	-0.175592	-0.361536	-0.198831	-0.184583	0.0730469	-0.172152	0.0737664	-1.26426	-1.12943
238	505	-1.05768	1.33676	-1.3036	1.07582	1.83345e+06	A	17.8204	Capza1	CAPZA1	§166	F-actin-capping protein subunit alpha-1	P47753	http://www.phosphosite.org/proteinAction.do?id=9177&showAllSites=true	TIDGQQTIIACIESHQFQPK*NFWNGR	4	801.393	1	A	74.4431	2.05702e+06	1.50699e+06	1.60954e+06	1.07801e+06	1.38886e+06	1.39005e+06	1.38551e+06	1.83345e+06	1.55827e+06	1.23344e+06	1.38778e+06	17.2445	4.65358	17.8204	0.23122	0.849909	1.12513	0.672739	0.890591	-0.234619	0.170096	-0.571881	-0.167165	-0.0809052	0.418736	-0.382497	0.105433	-1.1766	1.12513
239	506	1.37735	1.4582	1.15391	1.21177	45976.7	H	34.6143	Capza1; Capza2	CAPZA1; CAPZA2	§273; §273	F-actin-capping protein subunit alpha-1	P47753; P47754	http://www.phosphosite.org/proteinAction.do?id=9177&showAllSites=true	IDWNK*ILSYK	3	465.254	5	H	65.396	41470.9	43364	48302.2	32854	42066	34723.5	57230	37017.4	45833.1	37460	45976.7	17.0139	7.6186	17.3889	34.6143	1.23815	1.22736	1.01196	1.00313	0.308185	0.295553	0.0171462	0.00451389	0.461899	0.544192	0.20653	0.277112	1.23815	1.22736
240	507	-1.62584	-1.5348	1.03992	1.0927	147767	A	58.1351	Capza1; Capza2	CAPZA1; CAPZA2	§278; §278	F-actin-capping protein subunit alpha-1	P47753; P47754	http://www.phosphosite.org/proteinAction.do?id=9177&showAllSites=true	ILSYK*IGK	3	345.878	1	A	35.0677	87023.2	75719.1	87682.3	156590	112933	60876.5	86930.8	147767	81700.7	134762	73903.6	58.1351	10.3539	22.9072	24.9286	0.552903	0.548403	0.911989	0.904565	-0.854901	-0.866692	-0.132911	-0.144703	-0.701186	-0.618053	0.0564727	0.127895	-1.80863	-1.82348
241	508	-1.28116	-1.37132	-1.00898	-1.08879	679406	A	11.9617	Capza1; Capza2	CAPZA1; CAPZA2	§281; §281	F-actin-capping protein subunit alpha-1	P47753; P47754	http://www.phosphosite.org/proteinAction.do?id=9177&showAllSites=true	IGK*EMQNA	2	502.745	6	A	22.5873	637787	478862	474560	567945	613105	331795	393109	679406	476711	590525	362452	8.66321	0.638082	5.40758	11.9617	0.701658	0.61378	0.869178	0.760319	-0.51116	-0.704207	-0.202277	-0.395323	-0.357446	-0.455568	-0.0128928	-0.122726	-1.4252	-1.62925
242	510	-1.23168	1.19205	1.17224	1.70721	2.22824e+06	A	45.2125	Capzb; Capzb	CAPZB; CAPZB iso2	§235; §235	F-actin-capping protein subunit beta isoform a	P47757; P47757-2	http://www.phosphosite.org/proteinAction.do?id=8012&showAllSites=true	STLNEIYFGK*TK	3	505.6	6	A	45.0551	1.68282e+06	1.63174e+06	1.52157e+06	1.81996e+06	2.6217e+06	1.51587e+06	2.94061e+06	2.16027e+06	1.57665e+06	2.22083e+06	2.22824e+06	31.256	4.94077	25.527	45.2125	0.729842	1.00334	1.02803	1.41327	-0.454344	0.00480633	0.0398879	0.499039	-0.30063	0.253446	0.229272	0.771636	-1.37016	1.00334
243	512	-1.37418	1.38836	-1.49187	1.2685	24715	H	94.1949	Capzb	CAPZB iso2	§252	F-actin-capping protein subunit beta isoform a	P47757-2	http://www.phosphosite.org/proteinAction.do?id=27289104&showAllSites=true	SVQTFADK*SK	2	612.815	3	H	23.6947	24066	26936	5399	15477	13580	18468	15487	24715	16167.5	14528.5	16977.5	3.71363	94.1949	9.23276	12.4158	0.654157	1.16857	0.587841	1.0501	-0.61229	0.224738	-0.766501	0.0705274	-0.458576	0.473378	-0.577117	0.343125	-1.52868	1.16857
244	513	-1.88347	-1.20758	-1.67551	-1.08301	423211	A	20.2927	Casp3	Casp3	§57	caspase-3	P70677	http://www.phosphosite.org/proteinAction.do?id=4673&showAllSites=true	NFHK*STGMSSR	3	455.882	4	A	16.9917	362484	187084	216893	218035	224992	141694	167096	423211	201989	221513	154395	20.2927	10.4352	2.22077	11.6338	0.477276	0.697003	0.52341	0.764377	-1.0671	-0.520763	-0.933986	-0.387645	-0.91339	-0.272124	-0.744602	-0.115047	-2.09522	-1.43471
245	514	-1.30338	-1.08728	1.08338	1.2882	1.809e+06	A	27.4268	Cct8	CCT-theta	138	T-complex protein 1 subunit theta	P42932	http://www.phosphosite.org/proteinAction.do?id=4270&showAllSites=true	K*AHEILPELVCCSAK	3	623.65	7	A	44.2179	1.45817e+06	1.34647e+06	1.14885e+06	1.58544e+06	1.85205e+06	1.393e+06	1.26804e+06	1.809e+06	1.24766e+06	1.71875e+06	1.33052e+06	27.4268	11.2001	10.9686	6.64069	0.689694	0.774122	0.950106	1.06641	-0.535972	-0.369368	-0.07384	0.092764	-0.382258	-0.120728	0.115544	0.365362	-1.44992	-1.29179
246	515	-1.29176	-1.12996	-1.11536	1.01667	464287	A	21.7408	Cct8	CCT-theta	§152	T-complex protein 1 subunit theta	P42932	http://www.phosphosite.org/proteinAction.do?id=4270&showAllSites=true	AHEILPELVCCSAK*NLR	3	708.694	3	A	55.2762	406066	348623	297569	421180	308938	247265	296587	464287	323096	365059	271926	17.7341	11.1734	21.7408	12.8254	0.695897	0.744882	0.786279	0.841626	-0.523055	-0.424916	-0.346887	-0.248748	-0.369341	-0.176277	-0.157503	0.0238497	-1.43699	-1.34249
247	516	1.05697	-1.10215	1.08728	-1.08017	513560	A	17.0199	Cct8	CCT-theta	§16	T-complex protein 1 subunit theta	P42932	http://www.phosphosite.org/proteinAction.do?id=4270&showAllSites=true	APGFAQMLK*DGAK	3	483.25	6	A	50.1811	493952	546683	429233	500661	478719	368808	379123	513560	487958	489690	373966	5.39951	17.0199	3.16846	1.95043	0.950148	0.763679	0.953521	0.766389	-0.0737752	-0.388962	-0.0686638	-0.38385	0.0799389	-0.140323	0.12072	-0.111253	-1.05247	-1.30945
248	518	2.28626	1.21368	1.03189	-1.8404	90444	H	99.7052	Cct8	CCT-theta	§20	T-complex protein 1 subunit theta	P42932	http://www.phosphosite.org/proteinAction.do?id=4270&showAllSites=true	DGAK*HFSGLEEAVYR	3	598.292	2	H	42.5681	15834	26679	154209	26212	53437	12145	69220	44007.5	90444	39824.5	40682.5	90.5376	99.7052	48.3395	99.2027	2.0552	1.02154	0.904948	0.449809	1.03928	0.0307521	-0.144093	-1.15262	1.19299	0.279391	0.0452909	-0.880019	2.0552	1.02154
249	520	-1.20159	-1.15925	-1.07646	-1.04699	1.23938e+06	A	10.2179	Cct8	CCT-theta	§235	T-complex protein 1 subunit theta	P42932	http://www.phosphosite.org/proteinAction.do?id=4270&showAllSites=true	ETEGDVTSVK*DAK	3	498.242	12	A	24.2154	1.14983e+06	962451	891954	979200	1.04022e+06	698707	767524	1.23938e+06	927203	1.00971e+06	733116	10.2179	5.37629	4.27322	6.63754	0.748121	0.726066	0.814692	0.790675	-0.418656	-0.461827	-0.295673	-0.338844	-0.264942	-0.213188	-0.106289	-0.0662457	-1.33668	-1.37729
250	523	1.50972	1.3892	2.01494	1.8391	4.36752e+06	A	25.6536	Cct8	CCT-theta	§260	T-complex protein 1 subunit theta	P42932	http://www.phosphosite.org/proteinAction.do?id=4270&showAllSites=true	GTVLIK*TAEELMNFSK	3	632.336	4	A	79.6715	2.49726e+06	2.94863e+06	2.78885e+06	3.27968e+06	4.1908e+06	3.98777e+06	4.74728e+06	2.11381e+06	2.86874e+06	3.73524e+06	4.36752e+06	25.6536	3.93856	17.2481	12.2965	1.35714	1.16927	1.76706	1.52245	0.440568	0.225614	0.821353	0.606398	0.594282	0.474253	1.01074	0.878996	1.35714	1.16927
251	524	1.38085	1.53411	1.05618	1.16391	775192	A	24.1968	Cct8	CCT-theta	§270	T-complex protein 1 subunit theta	P42932	http://www.phosphosite.org/proteinAction.do?id=4270&showAllSites=true	TAEELMNFSK*GEENLMDAQVK	3	833.389	5	A	63.4771	591402	791695	758689	677415	479474	761933	731894	624505	775192	578445	746914	7.4963	3.01074	24.1968	2.84385	1.24129	1.29124	0.926245	0.963521	0.31184	0.368762	-0.110534	-0.0536122	0.465554	0.617401	0.0788501	0.218986	1.24129	1.29124
252	525	-1.05339	-1.21552	-1.18772	-1.3817	441857	A	14.2544	Cct8	CCT-theta	281	T-complex protein 1 subunit theta	P42932	http://www.phosphosite.org/proteinAction.do?id=4270&showAllSites=true	GEENLMDAQVK*AIAGTGANVIVTGGK	3	886.457	2	A	69.3586	397320	349713	404425	336356	316155	243059	208773	441857	377069	326256	225916	14.2544	10.2599	4.37824	10.7313	0.853373	0.692452	0.738374	0.599138	-0.228751	-0.530214	-0.437576	-0.73904	-0.0750367	-0.281575	-0.248192	-0.466442	-1.17182	-1.44414
253	526	-1.17797	-1.37945	1.04066	-1.13446	286184	A	40.2827	Cct8	CCT-theta	318	T-complex protein 1 subunit theta	P42932	http://www.phosphosite.org/proteinAction.do?id=4270&showAllSites=true	LNSK*WDLR	3	382.54	6	A	38.3214	281905	248158	188628	335579	186787	160531	158198	286184	218393	261183	159364	2.11456	19.2747	40.2827	1.03505	0.763122	0.610163	0.912641	0.729713	-0.390015	-0.712732	-0.131881	-0.454598	-0.2363	-0.464093	0.0575033	-0.182001	-1.31041	-1.63891
254	529	1.50983	1.02423	2.4252	1.63189	1.27766e+07	A	48.1411	Cct8	CCT-theta	§421	T-complex protein 1 subunit theta	P42932	http://www.phosphosite.org/proteinAction.do?id=4270&showAllSites=true	LVPGGGATEIELAK*QITSYGETCPGLEQYAIK	4	877.697	13	A	79.3455	8.05219e+06	9.01447e+06	7.29207e+06	1.18161e+07	1.3737e+07	1.07474e+07	1.12816e+07	6.00726e+06	8.15327e+06	1.27766e+07	1.10145e+07	48.1411	14.9378	10.6312	3.42972	1.35724	0.862085	2.12685	1.35093	0.440672	-0.214099	1.08872	0.43395	0.594386	0.0345408	1.2781	0.706548	1.35724	-1.15998
255	530	1.08481	1.07797	1.37827	1.35851	400282	A	24.7841	Cct8	CCT-theta	439	T-complex protein 1 subunit theta	P42932	http://www.phosphosite.org/proteinAction.do?id=4270&showAllSites=true	QITSYGETCPGLEQYAIK*K	3	767.379	2	A	49.236	273128	310589	335296	382207	418358	378413	347954	331164	322942	400282	363184	24.7841	5.40975	6.38623	5.93042	0.975173	0.907319	1.20871	1.12461	-0.0362694	-0.140319	0.273472	0.169423	0.117445	0.108321	0.462856	0.442021	-1.02546	-1.10215
256	531	1.13917	1.04704	1.78162	1.62428	572818	A	14.7618	Cct8	CCT-theta	§440	T-complex protein 1 subunit theta	P42932	http://www.phosphosite.org/proteinAction.do?id=4270&showAllSites=true	K*FAEAFEAIPR	3	464.914	9	A	51.3033	371973	414618	336242	598630	547007	550761	458865	366617	375430	572818	504813	2.06581	14.7618	6.3726	12.8722	1.02404	0.881279	1.56244	1.34463	0.0342697	-0.182329	0.643802	0.427204	0.187984	0.0663108	0.833187	0.699802	1.02404	-1.13471
257	533	1.03186	1.02045	1.5349	1.50565	49718	H	22.4079	Cct8	CCT-theta	§466	T-complex protein 1 subunit theta	P42932	http://www.phosphosite.org/proteinAction.do?id=4270&showAllSites=true	ANEVISK*LYSVHQEGNK	3	677.348	1	H	44.4124	41279	39689	28832	44563	54873	46391	39015	36935.5	34260.5	49718	42703	16.6307	22.4079	14.6632	12.2137	0.927576	0.858904	1.34608	1.24642	-0.108462	-0.219431	0.42876	0.317791	0.0452523	0.0292085	0.618144	0.590389	-1.07808	-1.16427
258	535	-1.06877	-1.40756	1.06996	-1.24092	734191	A	12.451	Cct8	CCT-theta	§534	T-complex protein 1 subunit theta	P42932	http://www.phosphosite.org/proteinAction.do?id=4270&showAllSites=true	PAGGPK*PPSGK	3	369.537	10	A	15.0766	766482	604858	630192	628260	749566	419330	404578	734191	617525	688913	411954	6.22	2.90089	12.451	2.53203	0.841095	0.597977	0.938329	0.667105	-0.249659	-0.741839	-0.0918337	-0.584014	-0.0959451	-0.4932	0.0975503	-0.311416	-1.18893	-1.67231
259	537	-1.029	-1.2244	-1.22656	-1.47137	876609	A	10.0334	Cct8	CCT-theta	§539	T-complex protein 1 subunit theta	P42932	http://www.phosphosite.org/proteinAction.do?id=4270&showAllSites=true	PAGGPKPPSGK*K	3	412.235	16	A	13.9306	877184	748393	783211	590040	663499	400291	461428	876609	765802	626770	430859	0.0926961	3.21489	8.28746	10.0334	0.873595	0.687428	0.714993	0.562625	-0.194963	-0.540718	-0.483998	-0.829754	-0.0412485	-0.292079	-0.294614	-0.557156	-1.14469	-1.4547
260	538	-1.26052	-1.83953	-1.53979	-2.2654	822952	A	31.052	Cct8	CCT-theta	§540	T-complex protein 1 subunit theta	P42932	http://www.phosphosite.org/proteinAction.do?id=4270&showAllSites=true	K*DWDDDQND	2	632.739	8	A	24.9455	690783	578481	595288	571622	365793	260535	168386	822952	586884	468707	214460	22.7127	2.02501	31.052	30.383	0.713145	0.457557	0.569544	0.365422	-0.487732	-1.12798	-0.812121	-1.45237	-0.334018	-0.879338	-0.622737	-1.17977	-1.40224	-2.18552
261	540	2.14082	1.33149	1.38629	-1.16927	581051	H	47.9347	Cct8	CCT-theta	§62	T-complex protein 1 subunit theta	P42932	http://www.phosphosite.org/proteinAction.do?id=4270&showAllSites=true	LEK*LFVTNDAATILR	3	606.676	8	H	62.1566	345742	384104	777998	400402	333740	451564	371192	301931	581051	367071	411378	20.5209	47.9347	12.8414	13.8148	1.92445	1.1207	1.21575	0.707989	0.944449	0.164406	0.281843	-0.4982	1.09816	0.413045	0.471227	-0.225603	1.92445	1.1207
262	541	1.66703	1.10875	1.74294	1.14987	613212	A	42.3472	Cd44; CD44 iso2	CD44; CD44 iso2	§717; §302	CD44 antigen isoform b precursor	P15379; P15379-2	http://www.phosphosite.org/proteinAction.do?id=5097&showAllSites=true	K*LVINGGNGTVEDR	3	529.281	3	A	33.078	281050	518365	684007	613212		587848	556685	401179	601186	613212	572266	42.3472	19.4826		3.85058	1.49855	0.933228	1.52852	0.951896	0.583565	-0.0996988	0.61214	-0.0711243	0.737279	0.148941	0.801524	0.201474	1.49855	-1.07155
263	542	-1.37569	-1.27947	-1.68694	-1.58174	175942	A	26.8274	Cd44; CD44 iso2	CD44; CD44 iso2	§731; §316	CD44 antigen isoform b precursor	P15379; P15379-2	http://www.phosphosite.org/proteinAction.do?id=5097&showAllSites=true	K*PSELNGEASK	2	637.323	2	A	17.7406	158799	93158.8	136777	84712.3	98220.1	52188.6	68151.8	175942	114968	91466.2	60170.2	13.7795	26.8274	10.4426	18.7596	0.653442	0.657841	0.519865	0.523365	-0.613868	-0.604189	-0.94379	-0.934111	-0.460154	-0.355549	-0.754406	-0.661513	-1.53036	-1.52012
264	543	1.06465	1.22997	-1.10201	1.03986	1.13928e+06	A	23.7608	Cdc42; Cdc42	Cdc42; Cdc42 iso1	§107; §107	cell division control protein 42 homolog precursor	P60766; P60766-1	http://www.phosphosite.org/proteinAction.do?id=7601900&showAllSites=true	WVPEITHHCPK*TPFLLVGTQIDLR	4	743.646	1	A	67.6167	1.29401e+06	1.07042e+06	1.11027e+06	1.05897e+06	754310	967400	909795	1.13928e+06	1.09035e+06	906638	938597	19.2072	2.5845	23.7608	4.33981	0.957051	1.03525	0.795801	0.860825	-0.063333	0.0499798	-0.329521	-0.216208	0.0903811	0.298619	-0.140137	0.05639	-1.04488	1.03525
265	544	-1.47395	-1.62083	-1.08711	-1.20518	662745	A	28.8308	Cdc42; Cdc42	Cdc42; Cdc42 iso1	§133; §133	cell division control protein 42 homolog precursor	P60766; P60766-1	http://www.phosphosite.org/proteinAction.do?id=7601900&showAllSites=true	NK*QKPITPETAEK	3	533.29	5	A	17.8714	620266	401554	406836	425647	643636	225924	329352	662745	404195	534642	277638	9.06441	0.924111	28.8308	26.3418	0.609881	0.519297	0.806708	0.68689	-0.713401	-0.945369	-0.309881	-0.541848	-0.559687	-0.696729	-0.120497	-0.26925	-1.63967	-1.92568
266	545	-1.22434	-1.13593	-1.06671	1.00226	221519	A	12.4554	Cdc42; Cdc42	Cdc42; Cdc42 iso1	§135; §135	cell division control protein 42 homolog precursor	P60766; P60766-1	http://www.phosphosite.org/proteinAction.do?id=7601900&showAllSites=true	QK*PITPETAEK	2	678.362	1	A	22.0385	202009	167531	157755	183341	180897	128912	140977	221519	162643	182119	134944	12.4554	4.25062	0.949123	6.3221	0.734218	0.740967	0.822138	0.829695	-0.445719	-0.432518	-0.282547	-0.269347	-0.292005	-0.183879	-0.0931633	0.00325116	-1.36199	-1.34959
267	547	1.00116	-1.17034	-1.26773	-1.4975	2.02037e+06	A	35.1103	Cdc42	Cdc42	§153	cell division control protein 42 homolog precursor	P60766	http://www.phosphosite.org/proteinAction.do?id=7601900&showAllSites=true	AVK*YVECSALTQK	3	537.612	16	A	35.7729	1.77727e+06	1.96938e+06	1.6672e+06	1.74462e+06	1.05065e+06	1.04196e+06	968363	2.02037e+06	1.81829e+06	1.39764e+06	1.00516e+06	17.0165	11.7513	35.1103	5.17723	0.899978	0.719186	0.691773	0.552806	-0.152039	-0.475563	-0.53163	-0.855154	0.00167562	-0.226923	-0.342246	-0.582556	-1.11114	-1.39046
268	548	1.3741	-1.08202	-1.34154	-2.01087	1.73814e+06	A	36.06	Cdc42; Rhoq	Cdc42; RhoQ	§163; §169	cell division control protein 42 homolog precursor	P60766; Q8R527	http://www.phosphosite.org/proteinAction.do?id=7601900&showAllSites=true	YVECSALTQK*GLK	3	537.612	3	A	37.2661	1.04834e+06	1.82845e+06	1.64783e+06	1.029e+06	810725	784903	646195	1.40714e+06	1.73814e+06	919861	715549	36.06	7.34806	16.7788	13.7071	1.23523	0.777888	0.653709	0.411676	0.304776	-0.362365	-0.613279	-1.28042	0.45849	-0.113726	-0.423895	-1.00782	1.23523	-1.28553
269	549	1.3741	-1.08202	-1.34154	-2.01087	1.73814e+06	A	36.06	Cdc42; Rhoq	Cdc42; RhoQ	§166; 172	cell division control protein 42 homolog precursor	P60766; Q8R527	http://www.phosphosite.org/proteinAction.do?id=7601900&showAllSites=true	YVECSALTQKGLK*	3	537.612	1	A	37.2661	1.04834e+06	1.82845e+06	1.64783e+06	1.029e+06	810725	784903	646195	1.40714e+06	1.73814e+06	919861	715549	36.06	7.34806	16.7788	13.7071	1.23523	0.777888	0.653709	0.411676	0.304776	-0.362365	-0.613279	-1.28042	0.45849	-0.113726	-0.423895	-1.00782	1.23523	-1.28553
270	550	1.38269	1.14161	1.62433	1.33028	3.29383e+06	A	27.9143	Cdc42	Cdc42	§183	cell division control protein 42 homolog precursor	P60766	http://www.phosphosite.org/proteinAction.do?id=7601900&showAllSites=true	NVFDEAILAALEPPEPK*K	3	699.04	2	A	81.898	2.76867e+06	3.18741e+06	2.56061e+06	3.29377e+06	3.2939e+06	3.1149e+06	3.21506e+06	2.31226e+06	2.87401e+06	3.29383e+06	3.16498e+06	27.9143	15.4217	0.00261774	2.23757	1.24294	0.96088	1.42451	1.10124	0.31376	-0.0575712	0.510463	0.139132	0.467474	0.191068	0.699847	0.41173	1.24294	-1.04071
271	551	1.38269	1.14161	1.62433	1.33028	3.29383e+06	A	27.9143	Cdc42	Cdc42	§184	cell division control protein 42 homolog precursor	P60766	http://www.phosphosite.org/proteinAction.do?id=7601900&showAllSites=true	NVFDEAILAALEPPEPKK*	3	699.04	2	A	81.898	2.76867e+06	3.18741e+06	2.56061e+06	3.29377e+06	3.2939e+06	3.1149e+06	3.21506e+06	2.31226e+06	2.87401e+06	3.29383e+06	3.16498e+06	27.9143	15.4217	0.00261774	2.23757	1.24294	0.96088	1.42451	1.10124	0.31376	-0.0575712	0.510463	0.139132	0.467474	0.191068	0.699847	0.41173	1.24294	-1.04071
272	552	1.30699	1.11955	-1.19309	-1.40419	720970	A	31.3238	Cdt1	CDT1	23	DNA replication factor Cdt1	Q8R4E9	http://www.phosphosite.org/proteinAction.do?id=3090&showAllSites=true	AK*SICLTPSPGGLVAPAFTR	3	719.721	1	A	61.0593	749564	573216	868724	390869	511254	435964	414121	613646	720970	451061	425042	31.3238	28.9825	18.872	3.63371	1.1749	0.942316	0.735052	0.589543	0.232533	-0.0857172	-0.444082	-0.762332	0.386247	0.162922	-0.254698	-0.489734	1.1749	-1.06122
273	553	-1.82598	-1.40948	1.02188	1.31314	524701	A	34.891	Cebpe	C/EBP-epsilon	197	CCAAT/enhancer-binding protein epsilon	Q6PZD9	http://www.phosphosite.org/proteinAction.do?id=7563&showAllSites=true	AGPSHKGK*K	3	341.861	1	A	11.5653	464773	254821	261800	484412	456026	211521	350076	524701	258311	470219	280798	16.1522	1.91047	4.26872	34.891	0.492301	0.597165	0.896165	1.08706	-1.02239	-0.743799	-0.158163	0.120425	-0.868673	-0.495159	0.0312209	0.393023	-2.03128	-1.67458
274	556	1.37719	1.52699	-1.25796	-1.1438	1.25014e+07	A	40.2695	Cfl1	cofilin 1	§112	cofilin-1	P18760	http://www.phosphosite.org/proteinAction.do?id=1482&showAllSites=true	KEDLVFIFWAPENAPLK*SK	4	587.318	18	A	73.42	1.29734e+07	1.19793e+07	1.30234e+07	6.30271e+06	7.77687e+06	7.44634e+06	1.06495e+07	1.0098e+07	1.25014e+07	7.03979e+06	9.04791e+06	40.2695	5.9053	14.8071	25.0329	1.238	1.28525	0.697143	0.723754	0.308008	0.362052	-0.520473	-0.466429	0.461723	0.610691	-0.331089	-0.193831	1.238	1.28525
275	558	1.37719	1.52699	-1.25796	-1.1438	1.25014e+07	A	40.2695	Cfl1	cofilin 1	§114	cofilin-1	P18760	http://www.phosphosite.org/proteinAction.do?id=1482&showAllSites=true	KEDLVFIFWAPENAPLKSK*	4	587.318	1	A	73.42	1.29734e+07	1.19793e+07	1.30234e+07	6.30271e+06	7.77687e+06	7.44634e+06	1.06495e+07	1.0098e+07	1.25014e+07	7.03979e+06	9.04791e+06	40.2695	5.9053	14.8071	25.0329	1.238	1.28525	0.697143	0.723754	0.308008	0.362052	-0.520473	-0.466429	0.461723	0.610691	-0.331089	-0.193831	1.238	1.28525
276	559	-1.36177	-1.95879	-1.15145	-1.66977	827538	A	57.855	Cfl1	cofilin 1	132	cofilin-1	P18760	http://www.phosphosite.org/proteinAction.do?id=1482&showAllSites=true	LTGIK*HELQANCYEEVKDR	4	605.052	8	A	38.1633	702868	571285	521264	888121	372433	306974	234684	827538	546274	630277	270829	21.3054	6.47474	57.855	18.8742	0.66012	0.429698	0.761629	0.495774	-0.5992	-1.21861	-0.392839	-1.01224	-0.445486	-0.969966	-0.203455	-0.739647	-1.51488	-2.32722
277	560	-1.0538	-1.06642	-1.19562	-1.2198	1.48893e+06	A	61.3972	Cfl1	cofilin 1	§144	cofilin-1	P18760	http://www.phosphosite.org/proteinAction.do?id=1482&showAllSites=true	HELQANCYEEVK*DR	3	635.623	10	A	30.3259	1.12478e+06	1.4289e+06	1.11132e+06	1.56626e+06	617982	993322	730620	1.48893e+06	1.27011e+06	1.09212e+06	861971	34.588	17.6803	61.3972	21.5505	0.853037	0.789265	0.733492	0.678658	-0.22932	-0.341419	-0.447146	-0.559244	-0.0756061	-0.0927793	-0.257762	-0.286646	-1.17228	-1.267
278	563	-1.53642	-1.25779	-1.1084	1.09315	115350	A	20.852	Cfl1	cofilin 1	22	cofilin-1	P18760	http://www.phosphosite.org/proteinAction.do?id=1482&showAllSites=true	K*SSTPEEVK	2	559.788	1	A	14.3224	118240	65310.9	69667.8	80590.9	101942	70078.7	52068.6	115350	67489.4	91266.5	61073.7	3.54408	4.56476	16.5423	20.852	0.585085	0.66918	0.791215	0.904938	-0.773283	-0.579534	-0.337858	-0.144109	-0.619569	-0.330895	-0.148474	0.128489	-1.70915	-1.49437
279	564	-1.78176	-1.88513	-1.11113	-1.18518	134680	A	12.2229	Cfl1	cofilin 1	30	cofilin-1	P18760	http://www.phosphosite.org/proteinAction.do?id=1482&showAllSites=true	KSSTPEEVK*K	3	416.226	1	A	12.7088	145509	68276.7	67620.9	97111.2	115486	45432.8	49489.4	134680	67948.8	106299	47461.1	11.3704	0.682417	12.2229	6.04372	0.504519	0.446489	0.789265	0.698484	-0.98702	-1.1633	-0.341418	-0.517702	-0.833306	-0.914665	-0.152034	-0.245104	-1.98209	-2.2397
280	565	-1.10581	1.05689	1.09981	1.27497	471319	A	9.92908	Cfl1	cofilin 1	§45	cofilin-1	P18760	http://www.phosphosite.org/proteinAction.do?id=1482&showAllSites=true	AVLFCLSEDKK*	3	475.247	5	A	47.4908	438228	408438	357852	455972	453210	419303	389484	471319	383145	454591	404393	9.92908	9.33575	0.429599	5.21401	0.812922	0.889575	0.96451	1.05546	-0.298811	-0.168812	-0.0521321	0.0778674	-0.145097	0.0798275	0.137252	0.350465	-1.23013	-1.12413
281	566	1.30332	1.17667	2.42688	2.17333	1.53406e+06	A	7.73742	Cfl1	cofilin 1	§53	cofilin-1	P18760	http://www.phosphosite.org/proteinAction.do?id=1482&showAllSites=true	NIILEEGK*EILVGDVGQTVDDPYTTFVK	3	1069.55	1	A	84.4916	735773	808196	880743	1.45013e+06	1.61799e+06	1.4557e+06	1.58293e+06	720782	844469	1.53406e+06	1.51932e+06	2.94119	6.07464	7.73742	5.92145	1.1716	0.990392	2.12832	1.79914	0.228481	-0.0139285	1.08972	0.847308	0.382195	0.234711	1.2791	1.11991	1.1716	-1.0097
282	567	-1.10393	-1.72136	1.57875	1.00429	1.18578e+06	A	46.1697	Cfl1	cofilin 1	§73	cofilin-1	P18760	http://www.phosphosite.org/proteinAction.do?id=1482&showAllSites=true	NIILEEGKEILVGDVGQTVDDPYTTFVK*M#LPDKDCR	4	1060.28	3	A	79.2327	1.13605e+06	684517	710293	1.06105e+06	1.31051e+06	548468	611149	856448	697405	1.18578e+06	579809	46.1697	2.61352	14.8758	7.6443	0.814299	0.488969	1.38453	0.83138	-0.296369	-1.03219	0.469397	-0.26642	-0.142655	-0.783547	0.658782	0.00617771	-1.22805	-2.04512
283	569	-1.37147	-1.33534	-1.01212	1.00655	249480	A	20.8933	Cfl1	cofilin 1	§78	cofilin-1	P18760	http://www.phosphosite.org/proteinAction.do?id=1482&showAllSites=true	MLPDK*DCR	2	574.763	2	A	22.2235	236242	176579	150466	184232	248105	131111	141400	249480	163522	216169	136256	7.50417	11.2921	20.8933	5.33977	0.655452	0.63032	0.866476	0.833253	-0.609438	-0.665843	-0.206768	-0.263173	-0.455723	-0.417204	-0.017384	0.00942453	-1.52566	-1.58649
284	572	1.08201	-1.01482	-1.21392	-1.34381	3.27219e+06	A	40.4974	Cfl1; Cfl2	cofilin 1; cofilin 2	§92; §92	cofilin-1	P18760; P45591	http://www.phosphosite.org/proteinAction.do?id=1482&showAllSites=true	YALYDATYETK*ESK	3	599.284	12	A	41.0463	2.33516e+06	3.50816e+06	2.85728e+06	2.70417e+06	2.02374e+06	2.07611e+06	1.8452e+06	3.27219e+06	3.18272e+06	2.36396e+06	1.96066e+06	40.4974	14.4607	20.3532	8.32763	0.972658	0.829396	0.722439	0.616031	-0.0399961	-0.269868	-0.469053	-0.698924	0.113718	-0.0212283	-0.279669	-0.426326	-1.02811	-1.2057
285	573	1.57066	1.31634	2.12437	1.766	2.10882e+06	A	20.3787	Cib1	CIB1	§65	calcium and integrin-binding protein 1	Q9Z0F4	http://www.phosphosite.org/proteinAction.do?id=17458&showAllSites=true	VSFEQILSLPELK*ANPFK	3	725.4	5	A	85.9598	1.0104e+06	1.33801e+06	1.54694e+06	1.97114e+06	1.83555e+06	1.80494e+06	2.4127e+06	1.02164e+06	1.44247e+06	1.90335e+06	2.10882e+06	1.55579	10.2414	5.03743	20.3787	1.41192	1.10795	1.86303	1.46195	0.49766	0.147898	0.897652	0.54789	0.651374	0.396537	1.08704	0.820488	1.41192	1.10795
286	574	1.36957	1.44508	1.63696	1.71325	900045	A	18.0084	Cited2	CITED2	261	cbp/p300-interacting transactivator 2	O35740	http://www.phosphosite.org/proteinAction.do?id=4909003&showAllSites=true	ELPELWLGQNEFDFMTDFVCK*QQPSR	3	1110.18	4	A	95.2144	493168	715414	553794	796399	683564	809050	991040	515457	634604	739982	900045	6.11504	18.0084	10.7822	14.2977	1.23115	1.21631	1.43558	1.41828	0.300006	0.282507	0.521638	0.50414	0.45372	0.531147	0.711022	0.776738	1.23115	1.21631
287	575	-1.05516	-1.65781	1.37845	-1.14908	406445	A	39.6701	Cltc	CLTC	§1441	clathrin heavy chain 1	Q68FD5	http://www.phosphosite.org/proteinAction.do?id=4396&showAllSites=true	AVNYFSK*VK	3	390.549	6	A	38.0239	309125	307793	265081	520457	292433	214560	198155	336219	286437	406445	206357	11.3965	10.544	39.6701	5.62135	0.851936	0.507712	1.20887	0.720427	-0.231183	-0.977917	0.273659	-0.473075	-0.0774686	-0.729277	0.463043	-0.200477	-1.1738	-1.96962
288	577	1.18031	-1.3266	2.41284	1.5285	3.45679e+06	A	24.0464	Cltc	CLTC	278	clathrin heavy chain 1	Q68FD5	http://www.phosphosite.org/proteinAction.do?id=4396&showAllSites=true	HDVVFLITK*YGYIHLYDLETGTCIYM#NR	4	891.938	6	A	82.6576	1.91141e+06	1.78337e+06	1.68328e+06	3.2157e+06	3.69789e+06	2.35091e+06	2.03557e+06	1.63364e+06	1.73333e+06	3.45679e+06	2.19324e+06	24.0464	4.08314	9.86353	10.167	1.06102	0.634472	2.11601	1.26534	0.0854542	-0.656371	1.08135	0.339521	0.239168	-0.407732	1.27073	0.612118	1.06102	-1.57611
289	578	-1.37865	-1.40067	-1.00392	-1.02826	382435	A	41.6775	Cmtm3	CMTM3	159	CKLF-like MARVEL transmembrane domain-containing protein 3	Q99LJ5	http://www.phosphosite.org/proteinAction.do?id=19082839&showAllSites=true	FLK*QGDSGNETTAHR	3	592.287	8	A	20.7451	341451	235927	262797	242792	425367	141592	259919	382435	249362	334080	200756	15.1557	7.6195	38.6433	41.6775	0.652037	0.600921	0.873558	0.805077	-0.616975	-0.734752	-0.195024	-0.312801	-0.463261	-0.486112	-0.00564037	-0.0402028	-1.53366	-1.66411
290	581	-1.4571	-1.77518	1.13475	-1.08237	7530	H	71.7249	Col11a2	COL11A2	1473	collagen alpha-2(XI) chain	Q64739	http://www.phosphosite.org/proteinAction.do?id=18985&showAllSites=true	GAK*GATGPAGPK	2	563.304	1	H	2.58096	11349	3977	5314	7932	7055	3273	3833	7530	4645.5	7493.5	3553	71.7249	20.3509	8.27561	11.1449	0.616932	0.474144	0.995153	0.764826	-0.696816	-1.0766	-0.00701015	-0.386796	-0.543102	-0.827963	0.182374	-0.114198	-1.62092	-2.10906
291	583	1.25079	-1.07396	1.05082	-1.28875	653243	A	30.9589	Copa	COPA	§1184	coatomer subunit alpha	Q8CIE6	http://www.phosphosite.org/proteinAction.do?id=4273&showAllSites=true	GKPVEK*CPLSGACYSPEFK	4	567.775	9	A	41.4328	453800	683101	623386	620406	450400	438752	400469	580984	653243	535403	419610	30.9589	6.46393	22.4527	6.45125	1.12437	0.783728	0.921544	0.642349	0.169121	-0.351575	-0.117874	-0.638571	0.322835	-0.102936	0.0715097	-0.365973	1.12437	-1.27595
292	584	1.15492	-1.10203	-1.06659	-1.36857	421519	A	29.563	Copa	COPA	§238	coatomer subunit alpha	Q8CIE6	http://www.phosphosite.org/proteinAction.do?id=4273&showAllSites=true	MNESK*AWEVDTCR	3	580.587	6	A	37.8876	348396	459835	383203	403620	264049	279745	230195	406011	421519	333835	254970	20.0684	12.8553	29.563	13.7417	1.03819	0.763761	0.82223	0.604884	0.0540771	-0.388806	-0.282385	-0.725269	0.207791	-0.140167	-0.0930012	-0.452671	1.03819	-1.30931
293	585	1.09431	1.08324	1.16893	1.14775	1.48864e+06	A	47.1645	Copa	COPA	§271	coatomer subunit alpha	Q8CIE6	http://www.phosphosite.org/proteinAction.do?id=4273&showAllSites=true	QELILSNSEDK*SIR	3	582.639	8	A	40.8344	967854	1.50038e+06	1.35661e+06	1.7164e+06	1.26087e+06	1.40576e+06	1.30878e+06	1.45215e+06	1.42849e+06	1.48864e+06	1.35727e+06	47.1645	7.11677	21.6375	5.05269	0.983708	0.911755	1.02512	0.950142	-0.0236981	-0.133283	0.0357995	-0.0737849	0.130016	0.115357	0.225184	0.198813	-1.01656	-1.09679
294	586	1.46368	-1.14854	1.38462	-1.22401	313842	A	48.5112	Copa	COPA	4	coatomer subunit alpha	Q8CIE6	http://www.phosphosite.org/proteinAction.do?id=4273&showAllSites=true	MLTK*FETK	2	556.294	2	A	31.9608	217465	317284	310400	331559	247719	285069	139448	238527	313842	289639	212258	12.4874	1.55099	20.4682	48.5112	1.31575	0.732838	1.21428	0.676322	0.395887	-0.448435	0.280104	-0.564218	0.549601	-0.199795	0.469488	-0.29162	1.31575	-1.36456
295	588	1.79278	1.19664	1.47278	-1.02554	59612	H	26.0865	Copa	COPA	§61	coatomer subunit alpha	Q8CIE6	http://www.phosphosite.org/proteinAction.do?id=4273&showAllSites=true	GIDFHK*QQPLFVSGGDDYK	4	567.029	3	H	49.854	34532	48616	70608	50488	45063	49934	46305	36989.5	59612	47775.5	48119.5	9.39572	26.0865	8.02933	5.33275	1.61159	1.0072	1.2916	0.807212	0.688487	0.0103507	0.369155	-0.308981	0.842201	0.25899	0.558539	-0.0363833	1.61159	1.0072
296	589	1.53339	1.23931	1.28987	1.03407	75620.9	H	18.7672	Copa	COPA	§619	coatomer subunit alpha	Q8CIE6	http://www.phosphosite.org/proteinAction.do?id=4273&showAllSites=true	NAK*LVGQSIIAYLQK	3	587.34	2	H	67.6884	54165.7	73379	77862.7	69299	54817	56143.2	73324	54860.9	75620.9	62058	64733.6	1.79192	4.19261	16.5012	18.7672	1.37841	1.04311	1.13119	0.856028	0.463007	0.0608973	0.17784	-0.22427	0.616721	0.309537	0.367224	0.0483278	1.37841	1.04311
297	590	1.97442	1.35109	1.86049	1.26284	1.82854e+06	A	13.218	Copa	COPA	702	coatomer subunit alpha	Q8CIE6	http://www.phosphosite.org/proteinAction.do?id=4273&showAllSites=true	FDK*LSFLYLITGNLEK	3	672.366	1	A	91.1552	920636	1.77835e+06	1.71986e+06	1.45764e+06	1.75821e+06	1.79703e+06	1.86004e+06	985483	1.74911e+06	1.60793e+06	1.82854e+06	9.30577	2.36463	13.218	2.43644	1.77487	1.1372	1.63161	1.04541	0.827717	0.185488	0.706299	0.0640698	0.981431	0.434127	0.895683	0.336668	1.77487	1.1372
298	591	-1.48799	-1.30337	1.13051	1.2802	172494	A	34.9023	Copa	COPA	8	coatomer subunit alpha	Q8CIE6	http://www.phosphosite.org/proteinAction.do?id=4273&showAllSites=true	FETK*SAR	2	476.746	4	A	15.29	178021	83821.9	124595	128810	213223	88942.6	131935	172494	104208	171016	110439	4.53117	27.6665	34.9023	27.5267	0.604127	0.645779	0.991433	1.05979	-0.727075	-0.630888	-0.0124128	0.0837743	-0.573361	-0.382249	0.176971	0.356372	-1.65528	-1.54852
299	593	1.14533	1.04818	-1.24934	-1.37626	530324	A	35.6864	Copa	COPA	§825	coatomer subunit alpha	Q8CIE6	http://www.phosphosite.org/proteinAction.do?id=4273&showAllSites=true	GFFEGSIASK*GK	3	447.898	7	A	41.3701	385112	531677	528971	373452	349687	312771	325215	515091	530324	361570	318993	35.6864	0.360747	4.64767	2.75847	1.02957	0.882245	0.701954	0.601506	0.042048	-0.180749	-0.510552	-0.733348	0.195762	0.0678907	-0.321168	-0.46075	1.02957	-1.13347
300	594	-1.04723	-1.0607	-1.45462	-1.48533	453417	A	33.4563	Copa	COPA	827	coatomer subunit alpha	Q8CIE6	http://www.phosphosite.org/proteinAction.do?id=4273&showAllSites=true	GFFEGSIASKGK*	2	671.343	2	A	41.3701	346151	410777	367641	298822	247902	249939	183900	453417	389209	273362	216920	33.4563	7.8369	13.1715	21.5269	0.858391	0.793525	0.602894	0.557335	-0.220293	-0.333653	-0.730024	-0.843384	-0.0665787	-0.0850135	-0.54064	-0.570786	-1.16497	-1.2602
301	595	-1.12742	1.12447	1.02241	1.28568	355863	A	14.0668	Copb2	COPB2	§212	coatomer subunit beta	O55029	http://www.phosphosite.org/proteinAction.do?id=8401&showAllSites=true	LVK*IWDYQNK	3	474.258	7	A	47.9413	391259	255805	311678	298202	339953	329146	274837	355863	283741	319077	301992	14.0668	13.9241	9.25236	12.7164	0.797334	0.946453	0.896631	1.06432	-0.326744	-0.0793969	-0.157414	0.0899332	-0.17303	0.169242	0.0319697	0.362531	-1.25418	-1.05658
302	596	1.01592	1.00734	1.02222	1.00539	42784.2	A	44.8004	Copb2	COPB2	779	coatomer subunit beta	O55029	http://www.phosphosite.org/proteinAction.do?id=8401&showAllSites=true	ENLSK*VNQK	2	587.315	1	A	17.5298	40766.8	37769.2	40375.7	26204.3	50504.7	30599.5	34439.7	42784.2	39072.5	38354.5	32519.6	6.6683	4.71704	44.8004	8.35006	0.913246	0.847869	0.896464	0.832289	-0.130925	-0.238087	-0.157682	-0.264844	0.0227896	0.0105528	0.0317022	0.00775407	-1.095	-1.17943
303	597	1.24327	1.38805	-1.47487	-1.33181	22871.5	H	73.2209	Coro1a	coronin 1A	§20	coronin-1A	O89053	http://www.phosphosite.org/proteinAction.do?id=8583&showAllSites=true	HVFGQPAK*ADQCYEDVR	3	711.997	2	H	34.7189	9869	21594	24149	17488	6849	20076	8357	20464.5	22871.5	12168.5	14216.5	73.2209	7.89917	61.8228	58.2885	1.11762	1.1683	0.594615	0.621581	0.160428	0.224415	-0.749972	-0.685985	0.314142	0.473054	-0.560588	-0.413387	1.11762	1.1683
304	598	1.96908	1.27706	1.53611	-1.01194	47471.5	H	43.1439	Coro1a	coronin 1A	355	coronin-1A	O89053	http://www.phosphosite.org/proteinAction.do?id=8583&showAllSites=true	K*SDLFQEDLYPPTAGPDPALTAEEWLGGR	3	1096.53	2	H	84.3133	24455	40024	54919	25107	47151	43414	34255	26819	47471.5	36129	38834.5	12.4658	22.1867	43.1439	16.6769	1.77007	1.07488	1.34714	0.818059	0.823806	0.104182	0.429902	-0.289723	0.97752	0.352821	0.619286	-0.0171249	1.77007	1.07488
305	599	1.15355	-1.12673	-1.05589	-1.38356	532881	A	22.007	Coro1b	coronin 1B	344	coronin-1B	Q9WUM3	http://www.phosphosite.org/proteinAction.do?id=7726&showAllSites=true	K*CEPIVM#TVPR	3	487.251	1	A	37.8876	433919	575512	490249	481120	372509	309733	327947	513886	532881	426814	318840	22.007	11.3139	17.9937	4.03938	1.03696	0.747022	0.830562	0.598333	0.0523627	-0.420777	-0.267841	-0.74098	0.206077	-0.172137	-0.0784565	-0.468382	1.03696	-1.33865
306	600	1.44442	1.12704	1.47859	1.14438	1.44774e+06	A	20.0973	Coro1c	coronin 1C	§471	coronin-1C	Q9WUM4	http://www.phosphosite.org/proteinAction.do?id=4339&showAllSites=true	LEQQLAK*MAA	2	608.821	4	A	41.7668	1.11174e+06	1.65347e+06	1.242e+06	1.56394e+06	1.32765e+06	1.29596e+06	1.44706e+06	1.11498e+06	1.44774e+06	1.4458e+06	1.37151e+06	0.411004	20.0973	11.5565	7.78986	1.29844	0.948618	1.2967	0.947348	0.376775	-0.0761006	0.374842	-0.0780333	0.530489	0.172539	0.564226	0.194565	1.29844	-1.05416
307	601	-1.07968	1.16627	1.02843	1.28452	152096	A	29.2823	Cript	CRIPT	54	cysteine-rich PDZ-binding protein	O70333	http://www.phosphosite.org/proteinAction.do?id=5134329&showAllSites=true	NK*FSTCR	2	513.743	1	A	18.2375	138533	108651	144617	108773	165580	114581	154735	152096	126634	137177	134658	12.6109	20.0828	29.2823	21.0859	0.832594	0.981639	0.901908	1.06336	-0.264315	-0.0267353	-0.148947	0.0886329	-0.110601	0.221904	0.0404369	0.361231	-1.20107	-1.0187
308	602	1.00176	-1.281	1.32477	1.02401	886400	A	31.9955	Cript	CRIPT	79, 80	cysteine-rich PDZ-binding protein	O70333	http://www.phosphosite.org/proteinAction.do?id=5134329&showAllSites=true	ICKSSVHQPGSHYCQGCAYK*K*GICAMCGK	3	1200.87	1	A	42.5502	685346	531612	842493	1.08041e+06	692389	611539	553294	762956	687052	886400	582416	14.3858	31.9955	30.9536	7.07144	0.900514	0.657058	1.1618	0.847703	-0.15118	-0.605908	0.216359	-0.238369	0.00253433	-0.357268	0.405743	0.0342287	-1.11048	-1.52194
309	603	-1.00259	-1.24354	1.13474	-1.10196	162454	A	32.6983	Cript	CRIPT	80	cysteine-rich PDZ-binding protein	O70333	http://www.phosphosite.org/proteinAction.do?id=5134329&showAllSites=true	K*GICAMCGK	2	569.762	2	A	22.9846	158061	152092	139224	143140	180190	84123.3	134723	162454	145658	161665	109423	3.82401	6.24662	16.2055	32.6983	0.896611	0.676852	0.995144	0.751235	-0.157447	-0.563088	-0.00702273	-0.412664	-0.00373241	-0.314449	0.182361	-0.140066	-1.11531	-1.47743
310	604	1.18025	1.40137	1.654	1.948	22901.5	H	58.9577	Cript	CRIPT	97	cysteine-rich PDZ-binding protein	O70333	http://www.phosphosite.org/proteinAction.do?id=5134329&showAllSites=true	NYK*QTSV	2	477.238	1	H	22.1386	16049	12455	15948	13381	25451	13354	32449	13385.5	14201.5	19416	22901.5	28.1406	17.392	43.9575	58.9577	1.06096	1.17952	1.45052	1.61261	0.0853723	0.238196	0.536575	0.689399	0.239086	0.486835	0.725959	0.961997	1.06096	1.17952
311	606	1.4009	-1.09079	1.43933	-1.07032	507547	A	40.5516	Ctps	CTPS	§100	CTP synthase 1	P70698	http://www.phosphosite.org/proteinAction.do?id=3103&showAllSites=true	IYQYVINK*ER	3	480.593	8	A	36.9392	286795	513535	499187	491256	523838	365394	417884	402092	506361	507547	391639	40.5516	2.00356	4.53928	9.47705	1.25932	0.771631	1.26226	0.773438	0.33264	-0.374016	0.336014	-0.370642	0.486354	-0.125377	0.525398	-0.098044	1.25932	-1.29596
312	607	1.34449	1.54902	1.77135	2.02432	615587	A	29.0251	Ctps	CTPS	§335	CTP synthase 1	P70698	http://www.phosphosite.org/proteinAction.do?id=3103&showAllSites=true	LEIK*YIDSTDLEPSTLQEEPVR	3	897.124	4	A	63.5353	331207	419459	315223	375246	569052	674472	556702	303939	367341	472149	615587	12.6879	20.0649	29.0251	13.5279	1.2086	1.3038	1.55343	1.67579	0.27334	0.38272	0.635462	0.744842	0.427054	0.631359	0.824846	1.01744	1.2086	1.3038
313	608	1.90344	1.642	1.49022	1.27514	239008	H	25.5458	Cylc1	CYLC1	439, 442	cylicin-1	NP_080410	http://www.phosphosite.org/proteinAction.do?id=3091902&showAllSites=true	KDEKK*ENK*GR	2	730.384	1	H	82.0266	156230	210693	242148	155488	190387	243457	234560	132327	226420	172938	239008	25.5458	9.82333	14.2695	2.63218	1.71107	1.38205	1.3069	1.0556	0.774897	0.466811	0.386143	0.0780573	0.928611	0.715451	0.575527	0.350655	1.71107	1.38205
314	609	1.18915	1.00193	-1.13871	-1.36251	171380	A	53.6681	Dazap1; Dazap1	DAZAP1; DAZAP1 iso2	§194; §193	DAZ-associated protein 1 isoform b	Q9JII5; Q9JII5-2	http://www.phosphosite.org/proteinAction.do?id=16020&showAllSites=true	DSK*NQAPGQPGASQWGSR	3	662.312	1	A	29.5188	164000	236417	106343	139082	107864	116175	92078.5	160323	171380	123473	104126	3.24374	53.6681	17.8779	16.3633	1.06897	0.843313	0.770152	0.607576	0.0962171	-0.245859	-0.376786	-0.718862	0.249931	0.00278007	-0.187402	-0.446264	1.06897	-1.1858
315	610	-1.42109	-1.43364	-1.25308	-1.27446	844254	A	33.1561	Dctn4	dynactin 4 iso2	§181	dynactin subunit 4	Q8CBY8-2	http://www.phosphosite.org/proteinAction.do?id=27154033&showAllSites=true	NYM#PLAFSDK*YSLGTR	3	664.988	3	A	55.3315	646319	616312	451780	591396	590318	280916	412867	844254	534046	590857	346891	33.1561	21.7849	0.128993	26.897	0.632566	0.587099	0.699857	0.649553	-0.660713	-0.768325	-0.514868	-0.622481	-0.506999	-0.519686	-0.325484	-0.349883	-1.58086	-1.70329
316	611	-1.18868	-1.30049	1.5069	1.3662	263050	A	25.4414	Dctn6	dynactin 6	38	dynactin subunit 6	Q9WUB4	http://www.phosphosite.org/proteinAction.do?id=14786&showAllSites=true	TVIHPK*AR	2	518.307	7	A	14.7823	219466	129683	171380	227627	298473	139621	200876	199051	150532	263050	170249	14.5041	19.5867	19.0442	25.4414	0.756247	0.64721	1.32152	1.13098	-0.403071	-0.627695	0.402199	0.177575	-0.249357	-0.379055	0.591583	0.450173	-1.32232	-1.54509
317	612	1.72327	1.36542	1.55749	1.22409	973307	A	21.5667	Defa24; Defa6	Defa24; Defa6	83; 83	alpha-defensin 24 precursor	NP_001019396; NP_031878	http://www.ncbi.nlm.nih.gov/entrez/query.fcgi?db=protein&cmd=search&term=NP_001019396	K*GHLLYMLCCR	3	522.256	1	A	49.4841	580385	814024	1.10698e+06	816956	876842	936984	1.00963e+06	620037	960500	846899	973307	9.04386	21.5667	5.00008	5.27779	1.5491	1.14926	1.36589	1.01333	0.631432	0.200705	0.449837	0.0191099	0.785146	0.449344	0.639221	0.291708	1.5491	1.14926
318	613	1.08954	-1.34506	1.27233	-1.16121	911004	A	38.1049	Des; Vim	desmin; vimentin	§108; §104	desmin	P31001; P20152	http://www.phosphosite.org/proteinAction.do?id=3397&showAllSites=true	TNEK*VELQELNDR	3	567.952	8	A	38.9872	661233	1.01512e+06	584194	1.12648e+06	695531	553080	587067	816452	799655	911004	570074	26.8861	38.1049	33.4494	4.21567	0.979427	0.625765	1.11581	0.7129	-0.0299907	-0.676308	0.158089	-0.488228	0.123724	-0.427668	0.347473	-0.215631	-1.02101	-1.59804
319	615	-1.07071	-1.15288	1.36426	1.25679	333017	A	49.493	Des; Krt7; Krt8; Prph; Vim	desmin; K7; K8; peripherin; vimentin	§406; §388; §399; §402; §402	desmin	P31001; Q9DCV7; P11679; P15331; P20152	http://www.phosphosite.org/proteinAction.do?id=3397&showAllSites=true	K*LLEGEESR	3	392.207	7	A	23.3092	332070	308375	158998	275262	390772	158041	328215	278342	233687	333017	243128	27.2985	45.1996	24.5268	49.493	0.839566	0.730076	1.19643	1.0404	-0.252284	-0.453881	0.258738	0.0571401	-0.0985695	-0.205242	0.448122	0.329738	-1.19109	-1.36972
320	616	-1.16884	-1.41857	-1.02801	-1.25782	4.52966e+06	A	18.2225	Des; Nek5	desmin; NEK5	§448; 540	desmin	P31001; Q7TSC3	http://www.phosphosite.org/proteinAction.do?id=3397&showAllSites=true	TVMIK*	2	353.202	2	A	25.9175	4.15093e+06	3.93256e+06	3.03479e+06	4.07611e+06	3.65223e+06	2.45789e+06	2.12763e+06	4.52966e+06	3.48368e+06	3.86417e+06	2.29276e+06	11.8242	18.2225	7.75663	10.1855	0.769081	0.593338	0.853081	0.658144	-0.378792	-0.753073	-0.229245	-0.603525	-0.225078	-0.504433	-0.0398608	-0.330927	-1.30025	-1.68538
321	618	-1.15088	1.35877	1.12819	1.74999	3.10312e+06	A	52.3849	Dmd	dystrophin	19	dystrophin	P11531	http://www.phosphosite.org/proteinAction.do?id=8496&showAllSites=true	MLWWEEVEDCYEREDVQKK*TFTK	3	1055.15	1	A	97.7416	2.09171e+06	2.93546e+06	1.34858e+06	2.96998e+06	2.45664e+06	3.21425e+06	2.99199e+06	2.74238e+06	2.14202e+06	2.71331e+06	3.10312e+06	33.554	52.3849	13.3782	5.06466	0.781081	1.14367	0.989402	1.44869	-0.356456	0.193666	-0.015372	0.53475	-0.202742	0.442306	0.174012	0.807348	-1.28028	1.14367
322	619	1.71215	-1.53088	1.55283	-1.70171	276824	A	33.9106	Dnahc1	DNAH1	1250	dynein, axonemal, heavy chain 1	E9Q8T7	http://www.phosphosite.org/proteinAction.do?id=5140129&showAllSites=true	ITRQLPVESK*R	3	480.948	1	A	28.838	136733	295995	257653	233215	256652	135029	134303	179860	276824	244934	134666	33.9106	9.79395	6.7662	0.38123	1.5391	0.549806	1.3618	0.486469	0.622092	-0.863004	0.445515	-1.03958	0.775806	-0.614365	0.634899	-0.766983	1.5391	-1.81882
323	620	-1.089	1.47613	1.07639	1.71632	6.49981e+06	A	26.4416	Dnm1; Dnm1; Dnm1; Dnm1	DYN1; DYN1 iso3; DYN1 iso4; DYN1 iso6	§257; §257; §257; §257	dynamin-1	P39053; P39053-3; P39053-4; P39053-6	http://www.phosphosite.org/proteinAction.do?id=1528&showAllSites=true	DITAALAAERK*FFLSHPS	4	522.777	1	A	67.6973	5.85939e+06	3.95154e+06	5.19786e+06	6.20959e+06	4.25333e+06	6.26843e+06	6.73118e+06	5.54196e+06	4.5747e+06	5.23146e+06	6.49981e+06	8.10041	19.2643	26.4416	5.03429	0.825466	1.24245	0.943974	1.42082	-0.276719	0.313182	-0.0831813	0.50672	-0.123005	0.561822	0.106203	0.779318	-1.21144	1.24245
324	621	-1.24122	-1.01965	-1.51431	-1.25413	43674	A	29.015	Dock10	DOCK10	1043	dedicator of cytokinesis protein 10	Q8BZN6	http://www.phosphosite.org/proteinAction.do?id=14305&showAllSites=true	CK*EAPEETKR	3	454.554	1	A	12.9528	42680.9	25140.7	38119.6	22271.4	28314.2	17824.3	23932.8	43674	31630.1	25292.8	20878.5	3.21587	29.015	16.8939	20.6881	0.724232	0.825472	0.579127	0.660083	-0.465476	-0.276708	-0.788049	-0.599282	-0.311762	-0.0280689	-0.598665	-0.326684	-1.38077	-1.21143
325	623	-1.1214	1.72721	1.03472	1.98793	883812	A	17.6945	Dut	dUTPase	§127	deoxyuridine triphosphatase isoform 1	Q8VCG1	http://www.phosphosite.org/proteinAction.do?id=11539&showAllSites=true	SGLAVK*HFIDVGAGVIDEDYR	3	792.404	1	A	68.7533	638588	604252	469860	665342	550544	851930	915693	669964	537056	607943	883812	6.62301	17.6945	13.3524	5.10144	0.801619	1.45377	0.907427	1.64566	-0.319011	0.539803	-0.140147	0.718666	-0.165297	0.788442	0.0492369	0.991264	-1.24747	1.45377
326	624	1.45229	1.14826	2.44907	1.92072	2.36207e+06	A	36.0547	Dync1h1	DNCH1	1076	cytoplasmic dynein 1 heavy chain 1	Q9JHU4	http://www.phosphosite.org/proteinAction.do?id=7506&showAllSites=true	LGEDLNK*WQALLVQIR	3	670.709	5	A	79.9939	1.20853e+06	1.46841e+06	1.40311e+06	1.75987e+06	2.96427e+06	2.01923e+06	2.54655e+06	1.09977e+06	1.43576e+06	2.36207e+06	2.28289e+06	13.9865	3.21604	36.0547	16.3335	1.30551	0.966479	2.14779	1.59002	0.384612	-0.0491901	1.10285	0.669049	0.538326	0.199449	1.29224	0.941647	1.30551	-1.03468
327	625	1.28265	1.12183	1.38334	1.20011	795799	A	34.7695	Dync1h1	DNCH1	§1494	cytoplasmic dynein 1 heavy chain 1	Q9JHU4	http://www.phosphosite.org/proteinAction.do?id=7506&showAllSites=true	GWDDLFNK*VK	3	445.895	1	A	62.277	655467	573317	939373	798107	793491	566676	936159	655972	756345	795799	751418	0.108723	34.2226	0.410143	34.7695	1.15301	0.944231	1.21316	0.993486	0.20541	-0.0827889	0.27877	-0.00942883	0.359124	0.16585	0.468154	0.263169	1.15301	-1.05906
328	626	1.28265	1.12183	1.38334	1.20011	795799	A	34.7695	Dync1h1	DNCH1	§1496	cytoplasmic dynein 1 heavy chain 1	Q9JHU4	http://www.phosphosite.org/proteinAction.do?id=7506&showAllSites=true	GWDDLFNKVK*	3	445.895	6	A	62.277	655467	573317	939373	798107	793491	566676	936159	655972	756345	795799	751418	0.108723	34.2226	0.410143	34.7695	1.15301	0.944231	1.21316	0.993486	0.20541	-0.0827889	0.27877	-0.00942883	0.359124	0.16585	0.468154	0.263169	1.15301	-1.05906
329	628	-1.15478	1.29468	1.71368	2.54135	3.63879e+06	A	33.0456	Dync1h1	DNCH1	3105	cytoplasmic dynein 1 heavy chain 1	Q9JHU4	http://www.phosphosite.org/proteinAction.do?id=7506&showAllSites=true	CVLNWFGDWSTEALYQVGK*EFTSK	3	993.804	2	A	101.235	1.70271e+06	2.00231e+06	1.45695e+06	3.078e+06	3.60038e+06	3.1337e+06	4.14388e+06	2.22189e+06	1.72963e+06	3.33919e+06	3.63879e+06	33.0456	22.2955	11.0619	19.6304	0.778449	1.08972	1.50286	2.1038	-0.361326	0.12396	0.58771	1.073	-0.207612	0.372599	0.777094	1.34559	-1.28461	1.08972
330	629	1.49551	1.14852	2.13564	1.62686	1.56705e+06	A	27.79	Dync1h1	DNCH1	3859	cytoplasmic dynein 1 heavy chain 1	Q9JHU4	http://www.phosphosite.org/proteinAction.do?id=7506&showAllSites=true	LSIITK*DLFQVAFNR	3	627.019	1	A	79.6715	1.00111e+06	1.20976e+06	1.03988e+06	1.3925e+06	1.7416e+06	1.54837e+06	1.48136e+06	836693	1.12482e+06	1.56705e+06	1.51486e+06	27.79	10.6799	15.7527	3.12797	1.34436	0.966694	1.87291	1.34676	0.426924	-0.0488681	0.905284	0.429492	0.580639	0.199771	1.09467	0.702089	1.34436	-1.03445
331	630	1.32541	1.18611	1.52554	1.35418	163251	A	23.602	Dync1h1	DNCH1	4361	cytoplasmic dynein 1 heavy chain 1	Q9JHU4	http://www.phosphosite.org/proteinAction.do?id=7506&showAllSites=true	MQMLEDEDDLAYAETEKK*	3	758.337	1	A	51.9359	101966	142509	148261	185176	141326	190180	135780	122023	145385	163251	162980	23.2452	2.79772	18.9935	23.602	1.19145	0.998341	1.33787	1.12103	0.252723	-0.00239553	0.41994	0.164822	0.406437	0.246244	0.609324	0.43742	1.19145	-1.00166
332	631	1.14061	1.0834	1.24982	1.17755	606168	A	37.2468	Dynll1	LC8	31	dynein light chain 1, cytoplasmic	P63168	http://www.phosphosite.org/proteinAction.do?id=6539&showAllSites=true	NADMSEEMQQDSVECATQALEK*YNIEK	3	1092.48	4	A	71.0677	407381	662916	471173	620042	592293	588405	517112	553037	567044	606168	552759	37.2468	23.9104	3.237	9.12012	1.02533	0.911891	1.09607	0.974807	0.0360867	-0.133067	0.132342	-0.0368122	0.189801	0.115572	0.321726	0.235786	1.02533	-1.09662
333	632	-1.26425	-1.00167	-1.29943	-1.03794	510365	A	91.984	Dynll1	LC8	§36	dynein light chain 1, cytoplasmic	P63168	http://www.phosphosite.org/proteinAction.do?id=6539&showAllSites=true	YNIEK*DIAAHIK	3	510.276	8	A	50.4409	542758	442036	283742	554207	134679	477682	101177	510365	362889	344443	289430	8.97596	30.8444	86.1249	91.984	0.711038	0.840284	0.674895	0.79757	-0.492001	-0.251051	-0.567266	-0.326316	-0.338287	-0.00241189	-0.377882	-0.0537184	-1.40639	-1.19007
334	633	-1.46035	-1.2858	1.08632	1.22381	581294	A	34.0643	Dynll1; Dynll2	LC8; DYNLL2	§49; §49	dynein light chain 1, cytoplasmic	P63168; Q9D0M5	http://www.phosphosite.org/proteinAction.do?id=6539&showAllSites=true	K*YNPTWHCIVGR	3	548.94	4	A	39.6815	441277	389771	325872	674863	432712	374051	350972	581294	357822	553787	362512	34.0643	12.6275	30.9193	4.50163	0.615561	0.654604	0.952681	1.01311	-0.700026	-0.611305	-0.0699351	0.0187866	-0.546312	-0.362665	0.119449	0.291385	-1.62453	-1.52764
335	634	1.34266	1.31487	1.5101	1.46689	401352	A	21.9839	Dynll1	LC8	9	dynein light chain 1, cytoplasmic	P63168	http://www.phosphosite.org/proteinAction.do?id=6539&showAllSites=true	AVIK*NADMSEEMQQDSVECATQALEK	3	1013.79	3	A	58.6394	231271	313668	347359	412079	313227	434899	367805	273839	330513	362653	401352	21.9839	7.2079	19.2745	11.8206	1.20696	1.10671	1.32433	1.21433	0.271379	0.146279	0.405261	0.280161	0.425093	0.394919	0.594645	0.552759	1.20696	1.10671
336	635	-1.06797	-1.11758	-1.68239	-1.7749	1.46097e+06	A	30.34	Dynlrb1	DYNLRB1	§15	dynein light chain roadblock-type 1	P62627	http://www.phosphosite.org/proteinAction.do?id=3662222&showAllSites=true	LQSQK*GVQGIIVVNTEGIPIK	3	779.116	4	A	60.3155	1.45293e+06	1.30808e+06	1.15138e+06	924941	598178	646356	500759	1.46097e+06	1.22973e+06	761560	573557	0.778426	9.01034	30.34	17.9498	0.84172	0.753135	0.521269	0.466409	-0.248588	-0.409019	-0.9399	-1.10033	-0.0948735	-0.16038	-0.750516	-0.827734	-1.18804	-1.32778
337	636	1.23878	1.53908	-1.35853	-1.10237	242420	H	30.4636	Dynlt1b	DYNLT1	100	dynein light chain Tctex-type 1	P51807	http://www.phosphosite.org/proteinAction.do?id=7845&showAllSites=true	WENK*TMY	2	543.24	6	H	38.3998	237429	210568	274271	170801	110258	205810	158282	217694	242420	140530	182046	12.8209	18.5814	30.4636	18.4609	1.11358	1.29543	0.645538	0.750954	0.155207	0.37343	-0.631425	-0.413203	0.308922	0.622069	-0.442041	-0.140605	1.11358	1.29543
338	640	1.53126	1.33472	-1.76061	-2.03633	2865712	A	31.9381	Dynlt1b	DYNLT1	56	dynein light chain Tctex-type 1	P51807	http://www.phosphosite.org/proteinAction.do?id=7845&showAllSites=true	VNQWTTNVLEQTLSQLTK*LGRPFK	4	729.649	14	A	93.7	1878529	2751670	2979754	955338	1118677	901898	1428095	2.08188e+06	2865712	1.03701e+06	1.165e+06	13.8138	5.62791	11.1376	31.9381	1.3765	1.12342	0.49811	0.40653	0.461004	0.167899	-1.00546	-1.29857	0.614718	0.416539	-0.816079	-1.02597	1.3765	1.12342
339	641	1.53126	1.33472	-1.76061	-2.03633	2865712	A	31.9381	Dynlt1b	DYNLT1	62	dynein light chain Tctex-type 1	P51807	http://www.phosphosite.org/proteinAction.do?id=7845&showAllSites=true	VNQWTTNVLEQTLSQLTKLGRPFK*	4	729.649	1	A	93.7	1878529	2751670	2979754	955338	1118677	901898	1428095	2.08188e+06	2865712	1.03701e+06	1.165e+06	13.8138	5.62791	11.1376	31.9381	1.3765	1.12342	0.49811	0.40653	0.461004	0.167899	-1.00546	-1.29857	0.614718	0.416539	-0.816079	-1.02597	1.3765	1.12342
340	642	1.21229	1.10421	1.16191	1.04976	566551	A	26.1965	Ehd4	EHD4	§165	EH domain-containing protein 4	Q9EQP2	http://www.phosphosite.org/proteinAction.do?id=3442&showAllSites=true	SISIIDSPGILSGEK*QR	3	638.681	7	A	55.8722	423579	522773	610330	524610	534873	489329	495359	519881	566551	529742	492344	26.1965	10.9279	1.36988	0.866069	1.08977	0.929404	1.01897	0.869019	0.124026	-0.105623	0.027109	-0.20254	0.27774	0.143017	0.216493	0.070058	1.08977	-1.07596
341	643	-1.15567	1.01882	1.00062	1.16862	659153	A	39.9023	Ehd4	EHD4	§223	EH domain-containing protein 4	Q9EQP2	http://www.phosphosite.org/proteinAction.do?id=3442&showAllSites=true	VVLNK*ADQVDTQQLMR	3	658.014	8	A	45.8196	473172	565425	460018	732950	423892	490163	501865	659153	512722	578421	496014	39.9023	14.537	37.7816	1.6681	0.777849	0.857531	0.877521	0.967414	-0.362438	-0.221739	-0.188494	-0.0477954	-0.208724	0.0269006	0.000889653	0.224803	-1.2856	-1.16614
342	644	1.3282	-1.27194	1.60244	-1.06286	331865	A	47.0201	Ehd4	EHD4	§291	EH domain-containing protein 4	Q9EQP2	http://www.phosphosite.org/proteinAction.do?id=3442&showAllSites=true	DIQSLPQK*AAVR	3	480.604	1	A	36.5419	281011	203590	360321	442205	221526	274587	164626	236152	281956	331865	219607	26.8644	39.3059	47.0201	35.4061	1.19396	0.661735	1.40531	0.77887	0.255754	-0.595675	0.490885	-0.360545	0.409468	-0.347036	0.680269	-0.0879468	1.19396	-1.51118
343	645	1.08953	1.06736	-1.6824	-1.73135	185293	A	25.6272	Elmo1	ELMO1	§105	engulfment and cell motility protein 1	Q8BPU7	http://www.phosphosite.org/proteinAction.do?id=6917&showAllSites=true	LEALK*DLASLSR	3	477.272	1	A	58.2607	217045	168662	194296	114090	79084.3	80267.5	93277.5	185293	181479	96587	86772.5	24.2343	9.98776	25.6272	10.6019	0.979419	0.898387	0.521267	0.478141	-0.0300021	-0.154591	-0.939904	-1.06449	0.123712	0.094048	-0.75052	-0.791896	-1.02101	-1.11311
344	646	-1.06693	1.36035	-1.48864	-1.03402	1.48799e+06	A	18.8947	Epn1	epsin 1	§107	epsin-1	Q80VP1	http://www.phosphosite.org/proteinAction.do?id=7197&showAllSites=true	ENMYAVQTLK*DFQYVDR	3	745.356	5	A	65.7975	1.28919e+06	1.20713e+06	1.30026e+06	872662	880543	945044	1.06236e+06	1.48799e+06	1.2537e+06	876602	1.0037e+06	18.8947	5.25272	0.63571	8.26458	0.842541	1.14499	0.589117	0.800592	-0.247181	0.195333	-0.763374	-0.32086	-0.0934666	0.443973	-0.57399	-0.0482622	-1.18689	1.14499
345	648	-2.0676	1.01985	-1.80337	1.15982	7500.5	H	65.6584	Epn1	epsin 1	§149	epsin-1	Q80VP1	http://www.phosphosite.org/proteinAction.do?id=7197&showAllSites=true	AHALK*TK	2	441.761	1	H	9.81438	7193	4775	1747	3676	3619	2433	3829	7500.5	3261	3647.5	3131	5.79789	65.6584	1.10501	31.5273	0.434771	0.858396	0.486301	0.960135	-1.20167	-0.220284	-1.04008	-0.0586909	-1.04796	0.0283549	-0.850695	0.213907	-2.30006	-1.16496
346	649	1.35018	1.0979	-2.70321	-3.35148	397543	A	12.2368	Epn1	epsin 1	153	epsin-1	Q80VP1	http://www.phosphosite.org/proteinAction.do?id=7197&showAllSites=true	EK*LAQTATASSAAVG	2	759.892	4	A	32.5	354585	419252	375834	114062	98460	106691	89698	327540	397543	106261	98194.5	11.6774	7.72273	10.3822	12.2368	1.21373	0.924088	0.324422	0.247003	0.279442	-0.113898	-1.62406	-2.0174	0.433156	0.134741	-1.43467	-1.7448	1.21373	-1.08215
347	650	-3.25686	1.2008	-2.62246	1.47922	216732	A	44.8749	Ezr; Msn; Rdx	ezrin; moesin; radixin	§253; §253; §253	ezrin	P26040; P26041; P26043	http://www.phosphosite.org/proteinAction.do?id=1589&showAllSites=true	NISFNDK*K	2	540.278	3	A	25.6571	193280	58083	61558.3	53077.6	91877.7	50008.8	96497.1	216732	59820.7	72477.7	73253	15.3025	4.10794	37.8542	44.8749	0.276012	1.0107	0.334412	1.22454	-1.8572	0.0153508	-1.5803	0.292243	-1.70348	0.26399	-1.39092	0.564841	-3.62303	1.0107
348	651	-1.42758	1.72084	-1.41216	1.72556	38863.5	H	57.928	Ezr; Msn; Rdx	ezrin; moesin; radixin	254; 254; 254	ezrin	P26040; P26041; P26043	http://www.phosphosite.org/proteinAction.do?id=1589&showAllSites=true	NISFNDKK*	3	360.521	1	H	25.6117	40771	21716	27228	34021	14249	32117	37798	38863.5	24472	24135	34957.5	6.94125	15.9267	57.928	11.4913	0.629691	1.44842	0.62102	1.42847	-0.667284	0.534475	-0.687289	0.51447	-0.51357	0.783115	-0.497905	0.787068	-1.58808	1.44842
349	655	1.02462	-1.32945	-1.05284	-1.44584	1.41871e+07	A	54.483	Ezr	ezrin	§79	ezrin	P26040	http://www.phosphosite.org/proteinAction.do?id=1589&showAllSites=true	KENPVQFK*FR	3	469.589	28	A	36.7983	9.80982e+06	1.25943e+07	1.35401e+07	1.63701e+07	7.26471e+06	8.5778e+06	6.38564e+06	1.41871e+07	1.30672e+07	1.18174e+07	7.48172e+06	43.634	5.11775	54.483	20.7184	0.921063	0.633111	0.832968	0.572558	-0.118628	-0.65947	-0.263666	-0.804507	0.0350858	-0.41083	-0.0742821	-0.53191	-1.0857	-1.5795
350	657	1.11571	1.35195	1.56357	1.87933	837012	A	44.2024	Fdps	FDPS	121	farnesyl pyrophosphate synthase	Q920E5	http://www.phosphosite.org/proteinAction.do?id=10611&showAllSites=true	GQICWYQK*PGIGLDAINDALLLEASIYR	3	1097.9	3	A	98.5636	410511	706168	369850	546917	924205	712214	961810	536427	538009	735561	837012	33.196	44.2024	36.2693	21.0858	1.00295	1.13792	1.37122	1.55576	0.00424893	0.186403	0.455463	0.637617	0.157963	0.435042	0.644847	0.910215	1.00295	1.13792
351	658	1.43386	1.09781	1.4013	1.0642	2.95452e+06	A	17.9264	Fdps	FDPS	§266	farnesyl pyrophosphate synthase	Q920E5	http://www.phosphosite.org/proteinAction.do?id=10611&showAllSites=true	VGTDIQDNK*CSWLVVQCLLR	3	840.09	8	A	77.5605	2.58275e+06	3.07367e+06	2.83536e+06	2.79107e+06	2.84274e+06	2.62476e+06	2.58094e+06	2.29219e+06	2.95452e+06	2.8169e+06	2.60285e+06	17.9264	5.70358	1.29707	1.19059	1.28895	0.924012	1.22891	0.880974	0.366192	-0.114016	0.29738	-0.182829	0.519906	0.134623	0.486764	0.0897692	1.28895	-1.08224
352	659	-1.03728	1.10641	-1.39541	-1.2258	1.59029e+06	A	50.0705	Fdps	FDPS	§293	farnesyl pyrophosphate synthase	Q920E5	http://www.phosphosite.org/proteinAction.do?id=10611&showAllSites=true	QILEENYGQK*DPEK	3	602.295	3	A	33.7434	1.16337e+06	1.37721e+06	1.37917e+06	1.35331e+06	645596	1.23698e+06	624510	1.59029e+06	1.37819e+06	999455	930746	37.9655	0.100652	50.0705	46.5308	0.866629	0.931253	0.628473	0.675339	-0.206514	-0.102754	-0.670076	-0.566317	-0.0528	0.145885	-0.480692	-0.293719	-1.1539	-1.07382
353	660	-1.03728	1.10641	-1.39541	-1.2258	1.59029e+06	A	50.0705	Fdps	FDPS	§297	farnesyl pyrophosphate synthase	Q920E5	http://www.phosphosite.org/proteinAction.do?id=10611&showAllSites=true	QILEENYGQKDPEK*	3	602.295	3	A	33.7434	1.16337e+06	1.37721e+06	1.37917e+06	1.35331e+06	645596	1.23698e+06	624510	1.59029e+06	1.37819e+06	999455	930746	37.9655	0.100652	50.0705	46.5308	0.866629	0.931253	0.628473	0.675339	-0.206514	-0.102754	-0.670076	-0.566317	-0.0528	0.145885	-0.480692	-0.293719	-1.1539	-1.07382
354	661	1.36938	-1.00468	1.54738	1.11563	386153	A	97.5272	Fdps	FDPS	316	farnesyl pyrophosphate synthase	Q920E5	http://www.phosphosite.org/proteinAction.do?id=10611&showAllSites=true	ALYEALDLQSAFFK*YEEDSYNR	3	929.436	1	A	81.8207	480798	274607	425971	291283	481023	396774	250243	284560	350289	386153	323508	97.5272	30.555	34.7444	32.028	1.23098	0.837772	1.35702	0.923547	0.299812	-0.255371	0.440441	-0.114743	0.453527	-0.00673168	0.629825	0.157855	1.23098	-1.19364
355	662	1.16497	-1.27434	1.43973	-1.03955	1.03931e+06	A	35.4736	Fdps	FDPS	§57	farnesyl pyrophosphate synthase	Q920E5	http://www.phosphosite.org/proteinAction.do?id=10611&showAllSites=true	EVLEYNALGGK*YNR	3	580.629	3	A	44.0212	711676	887621	836425	778615	1.30001e+06	589012	783904	823143	862023	1.03931e+06	686458	19.1508	4.19952	35.4736	20.0755	1.04723	0.660492	1.26261	0.796334	0.0665824	-0.598386	0.336414	-0.328555	0.220297	-0.349747	0.525798	-0.0559569	1.04723	-1.51402
356	663	-1.36446	-1.46751	-1.25406	-1.35977	230034	A	26.4538	Fubp1	FBP1	§60	far upstream element-binding protein 1	Q91WJ8	http://www.phosphosite.org/proteinAction.do?id=9891&showAllSites=true	IGGDAGTSLNSNDYGYGGQK*RPLEDGDQPDAK	4	853.144	1	A	40.5633	200508	156395	146708	146831	174900	75005.9	109523	230034	151551	160866	92264.5	18.1524	4.51949	12.3381	26.4538	0.658821	0.57355	0.699313	0.608801	-0.602042	-0.802009	-0.515991	-0.715958	-0.448328	-0.55337	-0.326607	-0.44336	-1.51786	-1.74353
357	664	-1.34714	1.04739	1.60726	2.24947	2.36447e+06	A	81.2208	Gdi2	GDI2	379	rab GDP dissociation inhibitor beta	Q61598	http://www.phosphosite.org/proteinAction.do?id=4389&showAllSites=true	EIRPALELLEPIEQK*FVSISDLFVPK	4	781.938	3	A	102.593	1.37491e+06	1.76225e+06	476497	2.43371e+06	2.29524e+06	2.07057e+06	2.09836e+06	1.67749e+06	1.11937e+06	2.36447e+06	2.08446e+06	25.5088	81.2208	4.14101	0.942789	0.667291	0.881578	1.40953	1.86217	-0.583612	-0.18184	0.495215	0.896987	-0.429898	0.0667991	0.684599	1.16959	-1.4986	-1.13433
358	665	1.1397	1.16735	-1.03607	-1.01977	1.22046e+06	A	19.4346	Gipc1	GIPC1	§80	PDZ domain-containing protein GIPC1	Q9Z0G0	http://www.phosphosite.org/proteinAction.do?id=19237&showAllSites=true	IEGFTNVK*ELYGK	3	537.951	8	A	52.2492	1.02755e+06	1.23781e+06	1.20311e+06	1.07435e+06	942341	1.03932e+06	942171	1.19126e+06	1.22046e+06	1.00834e+06	990745	19.4346	2.00996	9.25689	6.93369	1.02451	0.982548	0.84645	0.81178	0.0349353	-0.0254008	-0.240502	-0.300839	0.188649	0.223239	-0.0511184	-0.0282407	1.02451	-1.01776
359	666	-1.42625	-1.28069	1.04643	1.15595	1.54921e+06	A	14.5905	Gm5620; Tuba1a; Tuba1b; Tuba1c; Tuba3a; Tuba3b; Tuba4a	TUBA3C; TUBA1A; TUBA1B; TUBA1C; TUBA3D; TUBA3E; TUBA4A	§162; §163; §163; §163; §163; §163; §163	PREDICTED: tubulin alpha-1B chain	XP_486246; P68369; P05213; P68373; P05214; NP_033475; P68368	http://www.phosphosite.org/proteinAction.do?id=25230&showAllSites=true	LSVDYGK*K	2	512.277	8	A	26.1966	1.44832e+06	983817	969050	1.29641e+06	1.54703e+06	837978	1.03078e+06	1.54921e+06	976434	1.42172e+06	934379	9.21066	1.06937	12.4647	14.5905	0.630276	0.657218	0.917702	0.95693	-0.665944	-0.605556	-0.123902	-0.0635145	-0.512229	-0.356917	0.0654822	0.209083	-1.58661	-1.52157
360	667	-1.10492	-1.42386	1.71957	1.3236	651477	A	29.1498	Gm5620; Tuba1a; Tuba1b; Tuba1c; Tuba3a; Tuba3b; Tuba4a; Tuba8	TUBA3C; TUBA1A; TUBA1B; TUBA1C; TUBA3D; TUBA3E; TUBA4A; TUBA8	310; §311; §311; §311; 311; 311; §311; 311	PREDICTED: tubulin alpha-1B chain	XP_486246; P68369; P05213; P68373; P05214; NP_033475; P68368; Q9JJZ2	http://www.phosphosite.org/proteinAction.do?id=25230&showAllSites=true	HGK*YMAC	2	490.707	4	A	18.2375	371750	348977	353960	517195	785760	344660	425558	432006	351469	651477	385109	19.7253	1.00259	29.1498	14.854	0.813575	0.591132	1.50803	1.09571	-0.297654	-0.758448	0.592665	0.131871	-0.143939	-0.509809	0.782049	0.404469	-1.22914	-1.69167
361	669	-1.32367	-1.04713	1.245	1.56107	1.95452e+06	A	15.0846	Gm5620; Tuba1a; Tuba1b; Tuba1c; Tuba3a; Tuba3b	TUBA3C; TUBA1A; TUBA1B; TUBA1C; TUBA3D; TUBA3E	§335; §336; §336; §336; §336; §336	PREDICTED: tubulin alpha-1B chain	XP_486246; P68369; P05213; P68373; P05214; NP_033475	http://www.phosphosite.org/proteinAction.do?id=25230&showAllSites=true	DVNAAIATIK*TK	2	679.885	16	A	43.4439	1.97025e+06	1.1009e+06	1.33051e+06	1.96422e+06	1.94482e+06	1.73863e+06	1.40348e+06	1.79011e+06	1.2157e+06	1.95452e+06	1.57105e+06	14.2311	13.3548	0.701797	15.0846	0.679122	0.803803	1.09184	1.2923	-0.558256	-0.315086	0.126767	0.369937	-0.404542	-0.0664471	0.316151	0.642535	-1.47249	-1.24409
362	671	1.05381	-1.18548	1.6688	1.32502	452141	A	36.0597	Gm5620; Tuba1a; Tuba1b; Tuba1c; Tuba3a; Tuba3b	TUBA3C; TUBA1A; TUBA1B; TUBA1C; TUBA3D; TUBA3E	§335, §337; §336, §338; §336, §338; §336, §338; §336, §338; §336, §338	PREDICTED: tubulin alpha-1B chain	XP_486246; P68369; P05213; P68373; P05214; NP_033475	http://www.phosphosite.org/proteinAction.do?id=25230&showAllSites=true	DVNAAIATIK*TK*R	3	543.641	1	A	42.4192	280717	367289	218041	505336	398947	332857	309184	308944	292665	452141	321021	12.9213	36.0597	16.6382	5.21444	0.947307	0.71	1.46351	1.09689	-0.0780966	-0.494108	0.549428	0.133417	0.0756175	-0.245469	0.738812	0.406015	-1.05562	-1.40845
363	673	1.01815	1.06025	2.66224	2.74992	7.0546e+06	A	11.6283	Gm5620; Tuba1b; Tuba4a	TUBA3C; TUBA1B; TUBA4A	351; §352; §352	PREDICTED: tubulin alpha-1B chain	XP_486246; P05213; P68368	http://www.phosphosite.org/proteinAction.do?id=25230&showAllSites=true	SIQFVDWCPTGFK*VGINYQPPTVVPGGDLAK	3	1168.93	16	A	80.8809	3.14728e+06	2.9929e+06	2.53812e+06	6.74591e+06	7.3633e+06	6.12677e+06	6.46436e+06	3.02159e+06	2.76551e+06	7.0546e+06	6.29557e+06	5.8825	11.6283	6.18827	3.79176	0.915248	0.892405	2.33473	2.27646	-0.127765	-0.164229	1.22326	1.18679	0.0259489	0.0844107	1.41264	1.45939	-1.0926	-1.12057
364	676	-1.11524	-1.03815	-1.04997	1.01486	1.45023e+07	A	36.487	Gm5620; Tuba1a; Tuba1b; Tuba1c; Tuba3a; Tuba3b; Tuba4a; Tuba8	TUBA3C; TUBA1A; TUBA1B; TUBA1C; TUBA3D; TUBA3E; TUBA4A; TUBA8	§369; §370; §370; §370; §370; §370; §370; §370	PREDICTED: tubulin alpha-1B chain	XP_486246; P68369; P05213; P68373; P05214; NP_033475; P68368; Q9JJZ2	http://www.phosphosite.org/proteinAction.do?id=25230&showAllSites=true	VGINYQPPTVVPGGDLAK*VQR	3	774.757	8	A	55.3315	1.07606e+07	1.22388e+07	1.11401e+07	1.42989e+07	9.92685e+06	1.09498e+07	8.69147e+06	1.45023e+07	1.16895e+07	1.21129e+07	9.82064e+06	36.487	6.64597	25.5226	16.2606	0.806043	0.810759	0.835241	0.840128	-0.311071	-0.302654	-0.259736	-0.251319	-0.157357	-0.0540149	-0.0703515	0.021279	-1.24063	-1.23341
365	677	-1.07956	-1.02949	1.26736	1.31826	1.09456e+06	A	14.017	Gm5620; Tuba1a; Tuba1b; Tuba1c; Tuba3a; Tuba3b; Tuba4a; Tuba8; Tubal3	TUBA3C; TUBA1A; TUBA1B; TUBA1C; TUBA3D; TUBA3E; TUBA4A; TUBA8; TUBAL3	§393; §394; §394; §394; §394; §394; §394; §394; §401	PREDICTED: tubulin alpha-1B chain	XP_486246; P68369; P05213; P68373; P05214; NP_033475; P68368; Q9JJZ2; Q3UX10	http://www.phosphosite.org/proteinAction.do?id=25230&showAllSites=true	LDHK*FDLMYAK	3	498.918	8	A	44.0212	937025	796357	843698	1.20304e+06	986070	968061	821713	984802	820028	1.09456e+06	894887	6.86098	4.0822	14.017	11.5639	0.832683	0.817579	1.11145	1.09129	-0.264162	-0.290571	0.152441	0.126032	-0.110447	-0.0419313	0.341825	0.39863	-1.20094	-1.22312
366	679	-1.02372	1.39817	1.28241	1.82073	729031	A	17.3756	Gm5620; Tuba1a; Tuba1b; Tuba1c; Tuba3a; Tuba3b; Tuba4a; Tuba8	TUBA3C; TUBA1A; TUBA1B; TUBA1C; TUBA3D; TUBA3E; TUBA4A; TUBA8	§400; §401; §401; §401; §401; §401; §401; §401	PREDICTED: tubulin alpha-1B chain	XP_486246; P68369; P05213; P68373; P05214; NP_033475; P68368; Q9JJZ2	http://www.phosphosite.org/proteinAction.do?id=25230&showAllSites=true	FDLMYAK*R	3	386.531	9	A	44.1413	519579	543109	424255	628496	610479	737460	720602	550827	483682	619488	729031	8.02274	17.3756	2.05659	1.63509	0.878102	1.17683	1.12465	1.50725	-0.18754	0.234904	0.169477	0.591921	-0.0338254	0.483544	0.358861	0.864519	-1.13882	1.17683
367	680	-1.09525	1.41275	1.61224	2.47448	1.7671e+06	A	52.6212	Gm5620; Tuba1a; Tuba1b; Tuba1c; Tuba3a; Tuba3b; Tuba4a; Tuba8	TUBA3C; TUBA1A; TUBA1B; TUBA1C; TUBA3D; TUBA3E; TUBA4A; TUBA8	§95; §96; §96; §96; §96; §96; §96; §96	PREDICTED: tubulin alpha-1B chain	XP_486246; P68369; P05213; P68373; P05214; NP_033475; P68368; Q9JJZ2	http://www.phosphosite.org/proteinAction.do?id=25230&showAllSites=true	QLFHPEQLITGK*EDAANNYAR	3	843.754	6	A	53.8148	770594	1.00101e+06	724299	1.67746e+06	1.29471e+06	2.42461e+06	1.10958e+06	1.05105e+06	862656	1.48608e+06	1.7671e+06	37.736	22.6818	18.2123	52.6212	0.820756	1.1891	1.4139	2.04844	-0.284975	0.249866	0.499684	1.03452	-0.131261	0.498505	0.689068	1.30712	-1.21839	1.1891
368	681	-1.07215	1.31833	-1.16694	1.20145	598611	A	14.4404	Gmfb; Gmfg	GMF-beta; GMFG	§119; §119	glia maturation factor beta	Q9CQI3; Q9ERL7	http://www.phosphosite.org/proteinAction.do?id=4483&showAllSites=true	LVQTAELTK*VFEIR	3	587.668	1	A	67.6973	587215	504083	499716	495805	403934	477207	521166	598611	501900	449870	499186	2.69228	0.615266	14.4404	6.22686	0.83844	1.10962	0.751522	0.994594	-0.254221	0.150072	-0.412113	-0.00782048	-0.100507	0.398711	-0.222729	0.264777	-1.19269	1.10962
369	682	-1.27583	-1.54762	1.33972	1.09552	976119	A	32.5124	Gsn	gelsolin	§243	gelsolin isoform 2	P13020	http://www.phosphosite.org/proteinAction.do?id=8709&showAllSites=true	ATQVSK*GIR	2	537.307	15	A	18.3028	824419	540065	630677	773997	1.17824e+06	408828	652921	830802	585371	976119	530874	1.08659	10.9457	29.2837	32.5124	0.704585	0.543863	1.17491	0.906903	-0.505154	-0.878686	0.232552	-0.14098	-0.351439	-0.630047	0.421936	0.131617	-1.41927	-1.8387
370	684	1.90236	1.24245	1.77642	1.15081	1.51945e+06	A	38.7766	Gsn	gelsolin	§366	gelsolin isoform 2	P13020	http://www.phosphosite.org/proteinAction.do?id=8709&showAllSites=true	TASDFISK*MQYPR	3	553.272	1	A	51.3612	821242	1.93607e+06	1.10283e+06	1.25487e+06	1.51354e+06	1.53936e+06	1.35573e+06	888517	1.51945e+06	1.3842e+06	1.44754e+06	10.7079	38.7766	13.214	8.96985	1.7101	1.04576	1.55788	0.952675	0.774079	0.0645492	0.639586	-0.0699437	0.927793	0.313189	0.82897	0.202654	1.7101	1.04576
371	685	1.20499	-1.28134	2.58515	1.66078	3.69163e+06	A	11.0393	Gsn	gelsolin	§595	gelsolin isoform 2	P13020	http://www.phosphosite.org/proteinAction.do?id=8709&showAllSites=true	SGALNSNDAFVLK*TPSAAYLWVGAGASEAEK	3	1080.21	9	A	75.7863	1.70877e+06	1.77325e+06	1.75438e+06	3.41699e+06	3.96627e+06	2.23567e+06	2.61426e+06	1.62833e+06	1.76382e+06	3.69163e+06	2.42497e+06	6.98584	0.756517	10.5211	11.0393	1.08321	0.656882	2.26712	1.37484	0.115307	-0.606293	1.18086	0.459263	0.269021	-0.357654	1.37025	0.731861	1.08321	-1.52234
372	687	-1.29133	-1.4257	1.26477	1.1363	132696	A	40.3897	Gsn	gelsolin	§726	gelsolin isoform 2	P13020	http://www.phosphosite.org/proteinAction.do?id=8709&showAllSites=true	DSQEEEKTEALTSAK*R	3	645.98	1	A	28.0999	85467.5	94091.2	72472.1	148071	117322	81833.2	74846.1	119635	83281.6	132696	78339.6	40.3897	18.3557	16.3853	6.30674	0.696131	0.590369	1.10917	0.940659	-0.52257	-0.760312	0.149486	-0.0882561	-0.368856	-0.511673	0.33887	0.184342	-1.43651	-1.69386
373	688	1.36762	1.50189	1.87041	2.03743	1.82197e+06	A	39.9165	Hmcn1	HMCN1	3448	hemicentin 1	NP_001019891	http://www.phosphosite.org/proteinAction.do?id=13160100&showAllSites=true	QVFVPPNMDNAMGTEEITIVK*	3	816.403	1	A	80.2937	1.12668e+06	1.14291e+06	1.01757e+06	1.2467e+06	1.63588e+06	1.71002e+06	1.93392e+06	878670	1.08024e+06	1.44129e+06	1.82197e+06	39.9165	8.20447	19.0938	8.68953	1.2294	1.26413	1.64031	1.68664	0.297954	0.338141	0.713968	0.754155	0.451668	0.586781	0.903352	1.02675	1.2294	1.26413
374	689	2.22901	1.06757	1.16084	-1.8133	1.00407e+06	A	28.1363	Hmgcr	HMGCR	§248	3-hydroxy-3-methylglutaryl-coenzyme A reductase	Q01237	http://www.phosphosite.org/proteinAction.do?id=7545&showAllSites=true	VLEEEENK*PNPVTQR	3	632.653	8	A	31.4863	425705	1.12008e+06	888063	611632	408644	546225	370556	501100	1.00407e+06	510138	458390	21.2781	16.3395	28.1363	27.0985	2.00373	0.898562	1.01804	0.456532	1.00269	-0.15431	0.0257895	-1.13121	1.15641	0.0943292	0.215174	-0.858614	2.00373	-1.11289
375	690	1.10692	1.34599	1.2267	1.47959	2.03758e+06	A	30.2889	Hmgcr	HMGCR	§665	3-hydroxy-3-methylglutaryl-coenzyme A reductase	Q01237	http://www.phosphosite.org/proteinAction.do?id=7545&showAllSites=true	TGDAM#GMNMISKGTEK*ALLK	3	742.702	1	A	99.7135	1.31376e+06	1.96641e+06	1.36067e+06	1.81823e+06	1.77883e+06	2.04597e+06	2.02918e+06	1.67182e+06	1.66354e+06	1.79853e+06	2.03758e+06	30.2889	25.7477	1.54903	0.582593	0.995046	1.13291	1.07579	1.22484	-0.0071655	0.180033	0.105401	0.292599	0.146549	0.428672	0.294785	0.565197	-1.00498	1.13291
376	692	-1.14944	-1.25993	-1.09357	-1.20846	1.23549e+07	A	17.7927	Hspa1a; Hspa1b; Hspa1l; Hspa2; Hspa8	HSP70; HSP70-2; HSPA1L; HSPA2; HSC70	§507; §507; §509; §510; §507	heat shock 70 kDa protein 1A	Q61696; P17879; P16627; P17156; P08109	http://www.phosphosite.org/proteinAction.do?id=4645&showAllSites=true	ITITNDK*GR	3	377.875	16	A	22.1357	1.13273e+07	9.76791e+06	9.55663e+06	8.66135e+06	1.11544e+07	6.09698e+06	7.14087e+06	1.23549e+07	9.66227e+06	9.90789e+06	6.61893e+06	11.7627	1.54621	17.7927	11.152	0.78206	0.668046	0.80194	0.685028	-0.354649	-0.581981	-0.318434	-0.545765	-0.200935	-0.333341	-0.12905	-0.273167	-1.27867	-1.4969
377	693	-1.49984	1.0743	1.11886	1.78822	380998	A	37.2722	Hspa1a; Hspa1b; Hspa1l; Hspa2; Hspa8	HSP70; HSP70-2; HSPA1L; HSPA2; HSC70	§56; §56; 58; 57; §56	heat shock 70 kDa protein 1A	Q61696; P17879; P16627; P17156; P08109	http://www.phosphosite.org/proteinAction.do?id=4645&showAllSites=true	LIGDAAK*NQVA	2	607.33	4	A	33.0376	292991	273577	183128	461819	285866	427131	248948	380998	228353	373842	338039	32.667	28.008	33.2809	37.2722	0.599354	0.904229	0.981219	1.48034	-0.738519	-0.145239	-0.0273526	0.565927	-0.584804	0.1034	0.162031	0.838524	-1.66846	-1.10591
378	696	-1.14204	-1.05078	1.75693	1.89407	1.55305e+06	A	19.2992	Iqgap1	IQGAP1	§1088	ras GTPase-activating-like protein IQGAP1	Q9JKF1	http://www.phosphosite.org/proteinAction.do?id=4431&showAllSites=true	SLNIK*TDPVDIYK	3	540.626	10	A	50.1811	948117	886974	699805	1.76498e+06	1.34111e+06	1.19126e+06	1.29676e+06	1.00795e+06	793389	1.55305e+06	1.24401e+06	8.39539	16.6814	19.2992	5.99696	0.787129	0.801012	1.54079	1.56797	-0.345328	-0.320104	0.623671	0.648895	-0.191614	-0.0714647	0.813055	0.921493	-1.27044	-1.24842
379	697	-1.00193	1.13372	-1.21307	-1.07664	429904	A	20.5531	Iqgap1	IQGAP1	§1475	ras GTPase-activating-like protein IQGAP1	Q9JKF1	http://www.phosphosite.org/proteinAction.do?id=4431&showAllSites=true	KLTELGTVDPK*NR	3	528.962	3	A	31.7476	398753	373916	397504	355964	265627	320716	272430	429904	385710	310795	296573	10.2475	4.32433	20.5531	11.5125	0.8972	0.954239	0.722941	0.768901	-0.156498	-0.0675775	-0.468051	-0.37913	-0.00278374	0.181062	-0.278667	-0.106532	-1.11458	-1.04796
380	698	1.30551	1.59295	-1.29663	-1.07131	3.20934e+06	A	16.9248	Iqgap1	IQGAP1	§1528	ras GTPase-activating-like protein IQGAP1	Q9JKF1	http://www.phosphosite.org/proteinAction.do?id=4431&showAllSites=true	ATFYGEQVDYYK*SYIK	3	697.002	6	A	61.2	2.88522e+06	2825257	3.59342e+06	1899117	1800132	2553965	2405892	2.7347e+06	3.20934e+06	1.84962e+06	2.47993e+06	7.78397	16.9248	3.78417	4.22203	1.17356	1.34077	0.676355	0.772723	0.230896	0.423066	-0.564148	-0.371977	0.38461	0.671705	-0.374764	-0.0993795	1.17356	1.34077
381	699	1.25324	1.18682	1.76659	1.65944	1.10649e+06	A	42.7368	Iqgap1	IQGAP1	§556	ras GTPase-activating-like protein IQGAP1	Q9JKF1	http://www.phosphosite.org/proteinAction.do?id=4431&showAllSites=true	ILAIGLINEALDEGDAQK*TLQALQIPAAK	3	1044.58	1	A	93.3509	619453	1.04775e+06	561459	1.07057e+06	1.14241e+06	1.00564e+06	1.20498e+06	714202	804606	1.10649e+06	1.10531e+06	18.7614	42.7368	4.59099	12.7521	1.12658	0.998934	1.54927	1.37373	0.171952	-0.00153831	0.631585	0.458095	0.325666	0.247101	0.820969	0.730693	1.12658	-1.00107
382	701	-1.06218	1.04963	-1.09564	1.00934	389439	A	29.0554	Iqgap1	IQGAP1	§88	ras GTPase-activating-like protein IQGAP1	Q9JKF1	http://www.phosphosite.org/proteinAction.do?id=4431&showAllSites=true	LGNFFSPK*VVSLK	3	517.296	3	A	59.4094	440499	261872	397301	331718	291715	268339	282441	389439	329586	311716	275390	18.542	29.0554	9.07426	3.62087	0.846311	0.883464	0.800424	0.835563	-0.240741	-0.178757	-0.321163	-0.259179	-0.0870269	0.0698819	-0.131779	0.0134184	-1.1816	-1.13191
383	702	1.4751	-1.2203	2.70433	1.49021	2.23944e+06	A	23.8489	Isg15	ISG15	§106	ubiquitin-like protein ISG15 precursor	Q64339	http://www.phosphosite.org/proteinAction.do?id=11994288&showAllSites=true	GHSNIYEVFLTQTVDTLK*K	3	769.737	6	A	76.668	1.05717e+06	1.06662e+06	1.43758e+06	1.86179e+06	2.6171e+06	1.40881e+06	1.68047e+06	944259	1.2521e+06	2.23944e+06	1.54464e+06	16.9106	20.949	23.8489	12.4361	1.32601	0.689741	2.37164	1.23364	0.407096	-0.535873	1.24589	0.302916	0.56081	-0.287234	1.43527	0.575514	1.32601	-1.44982
384	706	1.07826	-1.062	1.47022	1.27352	6.12623e+06	A	24.3668	Isg15	ISG15	§141	ubiquitin-like protein ISG15 precursor	Q64339	http://www.phosphosite.org/proteinAction.do?id=11994288&showAllSites=true	ELLGEYGLK*PQCTVIK	3	654.684	19	A	55.1365	3.93274e+06	4.99508e+06	4.21586e+06	6.07996e+06	6.17251e+06	4.24092e+06	5.46978e+06	4.7514e+06	4.60547e+06	6.12623e+06	4.85535e+06	24.3668	11.9638	1.06819	17.8965	0.969285	0.79255	1.28935	1.05426	-0.0450067	-0.335425	0.366647	0.0762279	0.108707	-0.0867859	0.556031	0.348826	-1.03169	-1.26175
385	712	-1.19254	-1.43066	1.68167	1.39044	204630	A	51.9804	Isg15	ISG15	§6	ubiquitin-like protein ISG15 precursor	Q64339	http://www.phosphosite.org/proteinAction.do?id=11994288&showAllSites=true	AWDLK*VK	3	325.187	1	A	39.2229	87752.3	113700	95481.1	203169	206090	109762	131014	138751	104591	204630	120388	51.9804	12.3173	1.00932	12.4822	0.753799	0.588322	1.47479	1.15104	-0.407749	-0.765322	0.560514	0.202941	-0.254035	-0.516683	0.749898	0.475539	-1.32661	-1.69975
386	714	-1.03654	1.31713	-1.93091	-1.42585	643625	H	57.3296	Itga4	ITGA4	1017	integrin alpha-4	Q00651	http://www.phosphosite.org/proteinAction.do?id=7868&showAllSites=true	QYK*SILQEENR	3	507.927	7	H	34.7272	667804	331905	784458	390462	194180	314320	333822	643625	558182	292321	324071	5.31276	57.3296	47.4794	4.25524	0.867246	1.10861	0.454179	0.580584	-0.205486	0.148756	-1.13867	-0.784424	-0.0517719	0.397396	-0.949283	-0.511827	-1.15307	1.10861
387	715	-1.41538	-1.6675	-1.86847	-2.21923	1.15827e+06	A	11.9064	Itga4	ITGA4	§1035	integrin alpha-4	Q00651	http://www.phosphosite.org/proteinAction.do?id=7868&showAllSites=true	DSWSYVNSK*SNDD	2	815.834	8	A	40.0891	1.06075e+06	724107	747159	584624	502658	294239	254580	1.15827e+06	735633	543641	274410	11.9064	2.21581	10.6611	10.2193	0.635116	0.504763	0.469358	0.373025	-0.654908	-0.986322	-1.09124	-1.42266	-0.501194	-0.737683	-0.901857	-1.15006	-1.57452	-1.98113
388	716	1.02423	-1.09268	1.52344	1.35023	308812	A	34.9032	Itga4	ITGA4	432	integrin alpha-4	Q00651	http://www.phosphosite.org/proteinAction.do?id=7868&showAllSites=true	IEGQQISK*SLR	3	458.256	1	A	32.1732	258980	216893	208739	365981	251642	296586	179168	231142	212816	308812	237877	17.0323	2.70909	26.181	34.9032	0.920714	0.770299	1.33602	1.11776	-0.119174	-0.37651	0.417944	0.160609	0.0345399	-0.12787	0.607328	0.433207	-1.08611	-1.2982
389	717	1.90642	-1.08053	1.24577	-1.66702	1.70031e+06	A	80.4678	Itga5	ITGA5	§1046	integrin alpha-5 preproprotein	P11688	http://www.phosphosite.org/proteinAction.do?id=18601&showAllSites=true	AQLK*PPATSDA	2	606.815	7	A	29.8833	895339	2.58786e+06	812754	1.70071e+06	467189	1.18434e+06	504371	992158	1.70031e+06	1.08395e+06	844358	13.8005	73.8213	80.4678	56.9444	1.71374	0.778964	1.09252	0.496592	0.777152	-0.360372	0.127656	-1.00987	0.930866	-0.111733	0.31704	-0.73727	1.71374	-1.28376
390	718	-1.10163	-1.16856	1.78784	1.67181	3.02913e+06	A	22.3829	Itga8	ITGA8	§572	integrin alpha-8 precursor	A2ARA8	http://www.phosphosite.org/proteinAction.do?id=15156&showAllSites=true	GAIKRTLFLHNHQSHFTFPFVMK*QQK	3	1085.58	1	A	101.41	1.62619e+06	1.68457e+06	1.46842e+06	3.16219e+06	2.89607e+06	2.18332e+06	2.18032e+06	1.93197e+06	1.57649e+06	3.02913e+06	2.18182e+06	22.3829	9.6951	6.21217	0.0974104	0.816004	0.720279	1.5679	1.38397	-0.293351	-0.473372	0.648832	0.468811	-0.139637	-0.224732	0.838216	0.741409	-1.22548	-1.38835
391	719	-1.10082	1.08106	-1.55075	-1.31372	1.86484e+06	A	7.35064	Itgb1	ITGB1	§784	integrin beta-1 precursor	P09055	http://www.phosphosite.org/proteinAction.do?id=1280&showAllSites=true	WDTGENPIYK*SAVTTVVNPK	3	778.397	8	A	59.5428	1.96176e+06	1.53198e+06	1.51368e+06	1.08684e+06	1.02236e+06	930073	989125	1.86484e+06	1.52283e+06	1.0546e+06	959599	7.35064	0.849573	4.32347	4.3514	0.816601	0.909916	0.565519	0.630142	-0.292296	-0.136195	-0.822352	-0.66625	-0.138582	0.112445	-0.632968	-0.393652	-1.22459	-1.099
392	721	-1.12182	-1.01015	-1.47549	-1.33945	569777	A	38.8053	Itgb1	ITGB1	§794	integrin beta-1 precursor	P09055	http://www.phosphosite.org/proteinAction.do?id=1280&showAllSites=true	SAVTTVVNPK*YEGK	3	536.286	2	A	33.9818	413433	412907	500240	412838	264475	325417	238941	569777	456573	338656	282179	38.8053	13.5255	30.9778	21.6699	0.80132	0.83323	0.594367	0.618036	-0.319549	-0.263213	-0.750574	-0.694237	-0.165835	-0.0145735	-0.56119	-0.421639	-1.24794	-1.20015
393	722	-1.12182	-1.01015	-1.47549	-1.33945	569777	A	38.8053	Itgb1	ITGB1	798	integrin beta-1 precursor	P09055	http://www.phosphosite.org/proteinAction.do?id=1280&showAllSites=true	SAVTTVVNPKYEGK*	3	536.286	4	A	33.9818	413433	412907	500240	412838	264475	325417	238941	569777	456573	338656	282179	38.8053	13.5255	30.9778	21.6699	0.80132	0.83323	0.594367	0.618036	-0.319549	-0.263213	-0.750574	-0.694237	-0.165835	-0.0145735	-0.56119	-0.421639	-1.24794	-1.20015
394	723	-1.20773	-1.11984	-1.33747	-1.25025	246388	A	25.9186	Itgb2	ITGB2	396	integrin beta-2	P11835	http://www.phosphosite.org/proteinAction.do?id=1441&showAllSites=true	VTYDSFCSNGASSIGK*SR	3	683.981	2	A	39.9607	201232	174469	192313	182251	140864	142811	100047	246388	183391	161557	121429	25.9186	6.88044	18.1141	24.9027	0.744317	0.751615	0.655702	0.662131	-0.426011	-0.411935	-0.608888	-0.594811	-0.272297	-0.163295	-0.419504	-0.322213	-1.34351	-1.33047
395	725	-1.09209	1.1349	-1.64822	-1.34068	3.59612e+06	A	14.2725	Itgb2	ITGB2	§746	integrin beta-2	P11835	http://www.phosphosite.org/proteinAction.do?id=1441&showAllSites=true	LK*SQWNNDNPLFK	3	573.293	4	A	50.3084	3.43838e+06	3.25883e+06	2.66135e+06	1.85341e+06	1.97341e+06	1.77963e+06	1.87589e+06	3.59612e+06	2.96009e+06	1.91341e+06	1.82776e+06	6.20322	14.2725	4.43481	3.7239	0.823135	0.955235	0.532076	0.617466	-0.2808	-0.0660719	-0.910296	-0.695568	-0.127086	0.182567	-0.720912	-0.42297	-1.21487	-1.04686
396	726	1.36593	-1.03097	-1.23393	-1.75182	1.65936e+06	A	3.03676	Itgb2	ITGB2	757	integrin beta-2	P11835	http://www.phosphosite.org/proteinAction.do?id=1441&showAllSites=true	SQWNNDNPLFK*SATTTVMNPK	3	836.404	12	A	60.3155	1.34605e+06	1.68835e+06	1.63037e+06	952719	968217	767296	800972	1.3514e+06	1.65936e+06	960468	784134	0.560736	2.47091	1.14099	3.03676	1.22788	0.816408	0.710718	0.472553	0.296165	-0.292638	-0.49265	-1.08145	0.449879	-0.0439986	-0.303266	-0.808855	1.22788	-1.22488
397	729	1.06357	1.15911	-1.48347	-1.37229	774234	A	29.7553	Itgb2	ITGB2	767	integrin beta-2	P11835	http://www.phosphosite.org/proteinAction.do?id=1441&showAllSites=true	SATTTVMNPK*FAES	2	799.38	8	A	42.9325	611334	783840	696621	443407	471999	440142	452943	774234	740231	457703	446542	29.7553	8.33163	4.41719	2.02709	0.956082	0.975615	0.591169	0.603247	-0.0647943	-0.0356158	-0.758357	-0.729179	0.0889198	0.213024	-0.568973	-0.456581	-1.04594	-1.02499
398	730	1.09183	1.01117	1.30383	1.19775	982018	A	35.1581	Keap1	KEAP1	§287	kelch-like ECH-associated protein 1	Q9Z2X8	http://www.phosphosite.org/proteinAction.do?id=7070&showAllSites=true	FLQTQLQK*CEILQADAR	3	726.044	6	A	52.5884	645324	898614	787243	1.18449e+06	779541	892249	779328	858836	842929	982018	835788	35.1581	9.34259	29.1588	9.55349	0.981478	0.851093	1.14343	0.991529	-0.0269716	-0.232611	0.193367	-0.012273	0.126743	0.0160279	0.382751	0.260325	-1.01887	-1.17496
399	731	1.08718	-1.41752	1.71358	1.10293	51405.2	A	20.2933	Keap1	KEAP1	615	kelch-like ECH-associated protein 1	Q9Z2X8	http://www.phosphosite.org/proteinAction.do?id=7070&showAllSites=true	K*QIDQQNCTC	2	704.801	4	A	17.5298	31973.2	35791.6	31069.2	47914.2	54896.2	26143.3	34903.1	34206.8	33430.4	51405.2	30523.2	9.23429	9.98874	9.60425	20.2933	0.977302	0.593776	1.50278	0.913037	-0.0331238	-0.752009	0.587631	-0.131254	0.12059	-0.503369	0.777015	0.141344	-1.02323	-1.68414
400	732	1.32478	2.25876	1.38144	2.33631	55732	H	70.3694	Kif23	KIF23	104	kinesin family member 23	Q80V30	http://www.phosphosite.org/proteinAction.do?id=4836&showAllSites=true	ELFDVVANPLVDDLIHGK*NGLLFTYGVTGSGK	4	876.461	1	H	95.3771	19768	35832	21800	14728	43901	49583	61881	24197	28816	29314.5	55732	25.8857	34.4327	70.3694	15.6032	1.19089	1.90118	1.21149	1.93406	0.252042	0.926891	0.276786	0.951636	0.405756	1.17553	0.46617	1.22423	1.19089	1.90118
401	733	-1.44632	-1.10648	-1.47176	-1.13512	453388	A	33.2037	Kif23	KIF23	§600	kinesin family member 23	Q80V30	http://www.phosphosite.org/proteinAction.do?id=4836&showAllSites=true	NLQQELESQNQK*LQR	3	657.34	4	A	45.335	346939	266631	296961	230706	309617	175020	236000	453388	281796	270162	205510	33.2037	7.61063	20.6537	20.9818	0.621533	0.760692	0.595873	0.729288	-0.686097	-0.394615	-0.746922	-0.45544	-0.532383	-0.145976	-0.557538	-0.182842	-1.60892	-1.31459
402	735	-1.29947	-1.99607	-1.4784	-2.28943	3718	H	38.9843	Kifc5b	KIFC1	534	kinesin family member C5B	Q9QWT9	http://www.phosphosite.org/proteinAction.do?id=10336&showAllSites=true	AVAHTAQNK*R	3	403.886	1	H	10.9934	4174	3281	1863	2601	1810	930		3718	2572	2205.5	930	17.3448	38.9843	25.3603		0.69177	0.421673	0.593195	0.361586	-0.531636	-1.2458	-0.753421	-1.46759	-0.377922	-0.997164	-0.564037	-1.19499	-1.44557	-2.37151
403	736	-1.5316	-1.54757	-1.64477	-1.67547	1.16591e+06	A	32.2395	Kras; Kras	KRas; KRas iso2	§128; §128	GTPase KRas	P32883; P32883-2	http://www.phosphosite.org/proteinAction.do?id=12722&showAllSites=true	TVDTK*QAQELAR	3	491.927	7	A	28.5743	963595	770980	597622	754040	489270	415181	261027	1.16591e+06	684301	621655	338104	24.5404	17.9136	30.1164	32.2395	0.586923	0.543877	0.533192	0.494087	-0.768757	-0.878647	-0.907274	-1.01716	-0.615043	-0.630007	-0.717889	-0.744565	-1.7038	-1.83865
404	737	1.82115	1.64798	1.74836	1.56931	124930	H	35.3243	Lcp1; Pls3	L-plastin; PLS3	§132; §135	plastin-2	Q61233; Q99K51	http://www.phosphosite.org/proteinAction.do?id=4251&showAllSites=true	YAFVNWINK*ALENDPDCR	3	780.367	3	H	79.3353	73414	84644	107687	91422	88712	118301	131560	58741.5	96165.5	90067	124930	35.3243	16.9436	2.12759	7.5046	1.6371	1.38708	1.53328	1.29912	0.711139	0.472055	0.616619	0.377534	0.864853	0.720695	0.806003	0.650132	1.6371	1.38708
405	738	1.03041	-1.13532	1.16415	-1.01308	271818	A	31.5183	Lcp1	L-plastin	294	plastin-2	Q61233	http://www.phosphosite.org/proteinAction.do?id=4251&showAllSites=true	ITNFSTDIK*DSK	3	494.919	4	A	36.6738	217471	239561	253663	332398	211239	224206	178827	266243	246612	271818	201516	25.9065	4.04342	31.5183	15.9233	0.926266	0.741365	1.02094	0.817141	-0.110502	-0.431744	0.0298984	-0.291343	0.043212	-0.183104	0.219282	-0.0187454	-1.0796	-1.34886
406	739	-1.11515	-1.00277	1.28727	1.41995	3.46454e+06	A	21.6105	Lcp1	L-plastin	§297	plastin-2	Q61233	http://www.phosphosite.org/proteinAction.do?id=4251&showAllSites=true	DSK*AYYHLLEQVAPK	3	625.991	5	A	58.7	3.28569e+06	2.09585e+06	2.85192e+06	3.73867e+06	3.19041e+06	2.95004e+06	2.86595e+06	3.06893e+06	2.47389e+06	3.46454e+06	2.908e+06	9.98841	21.6105	11.1899	2.04478	0.806106	0.839361	1.12891	1.17548	-0.310958	-0.252637	0.174926	0.233247	-0.157244	-0.00399751	0.36431	0.505845	-1.24053	-1.19138
407	742	-1.01165	1.17068	1.73859	2.04239	2.23829e+06	A	20.7684	Lcp1	L-plastin	432	plastin-2	Q61233	http://www.phosphosite.org/proteinAction.do?id=4251&showAllSites=true	VNHLYSDLSDALVIFQLYEK*IK	4	681.367	15	A	94.976	1.25243e+06	1.39818e+06	1.21071e+06	1.99157e+06	2.48502e+06	1.99299e+06	2.41799e+06	1.46802e+06	1.30445e+06	2.23829e+06	2.20549e+06	20.7684	10.1624	15.5888	13.6261	0.888578	0.985346	1.52471	1.69075	-0.17043	-0.0212971	0.60853	0.757663	-0.0167156	0.227342	0.797914	1.03026	-1.12539	-1.01487
408	743	-2.1172	1.17248	-1.82654	1.34807	171220	H	81.6256	Lcp1	L-plastin	456	plastin-2	Q61233	http://www.phosphosite.org/proteinAction.do?id=4251&showAllSites=true	K*LENCNYAVDLGK	3	546.603	5	H	39.2529	270044	62403	82992	61018	103398	85562	76694	171220	72697.5	82208	81128	81.6256	20.0263	36.4529	7.7293	0.424587	0.986863	0.480132	1.11597	-1.23587	-0.0190789	-1.0585	0.158294	-1.08216	0.22956	-0.869112	0.430892	-2.35523	-1.01331
409	744	1.47133	1.09166	1.58651	1.16761	969033	A	12.0381	Lcp1	L-plastin	515	plastin-2	Q61233	http://www.phosphosite.org/proteinAction.do?id=4251&showAllSites=true	ILEDIGGGQK*VNDDIIVNWVNTTLK	3	956.842	3	A	84.8016	709939	918514	923836	1.05152e+06	886546	832616	948161	696475	921175	969033	890389	2.7339	0.408567	12.0381	9.1761	1.32262	0.918842	1.39134	0.966579	0.403404	-0.122111	0.476474	-0.0490405	0.557118	0.126529	0.665858	0.223557	1.32262	-1.08833
410	745	1.42739	1.31348	1.32116	1.2059	2.61044e+06	A	20.4058	Lcp1	L-plastin	§530	plastin-2	Q61233	http://www.phosphosite.org/proteinAction.do?id=4251&showAllSites=true	VNDDIIVNWVNTTLK*EAQK	3	772.073	3	A	87.0019	1.91523e+06	2.56171e+06	2.65918e+06	2.50273e+06	2.21159e+06	2.22994e+06	2.98197e+06	2.03443e+06	2.61044e+06	2.35716e+06	2.60595e+06	8.28583	2.6403	8.73354	20.4058	1.28313	1.10555	1.15864	0.998281	0.359669	0.14476	0.212426	-0.0024828	0.513383	0.393399	0.40181	0.270115	1.28313	1.10555
411	746	-1.10991	-1.48327	-1.09749	-1.47862	269555	A	14.7076	Lcp1	L-plastin	§542	plastin-2	Q61233	http://www.phosphosite.org/proteinAction.do?id=4251&showAllSites=true	SSSIASFK*DPK	2	640.828	2	A	31.887	268863	209429	227205	233864	196929	134939	109517	269555	218317	215396	122228	0.363356	5.75745	12.1251	14.7076	0.809917	0.567456	0.799081	0.559864	-0.304154	-0.817419	-0.323587	-0.836852	-0.15044	-0.568779	-0.134203	-0.564254	-1.23469	-1.76225
412	755	-1.13689	1.07525	2.04864	2.4841	1.94962e+07	A	25.1503	Lcp1	L-plastin	610	plastin-2	Q61233	http://www.phosphosite.org/proteinAction.do?id=4251&showAllSites=true	VYALPEDLVEVNPK*M#VMTVFACLM#GK	3	1034.18	35	A	98.3258	8.92179e+06	9.608e+06	7.55268e+06	1.78148e+07	2.11776e+07	1.68125e+07	1.84768e+07	1.08516e+07	8.58034e+06	1.94962e+07	1.76447e+07	25.1503	16.938	12.1967	6.66987	0.790695	0.90503	1.79661	2.05641	-0.338806	-0.143963	0.845281	1.04012	-0.185092	0.104677	1.03466	1.31272	-1.26471	-1.10494
413	762	-1.2279	1.16993	2.54517	3.62671	5514978	A	19.0529	Lcp1	L-plastin	622	plastin-2	Q61233	http://www.phosphosite.org/proteinAction.do?id=4251&showAllSites=true	VYALPEDLVEVNPKM#VM#TVFACLM#GK*	3	1039.51	8	A	89.7	2524171	2052547	1565155	4846953	6183003	5090030	5771371	2470796	1808851	5514978	5.4307e+06	3.05503	19.0529	17.1303	8.87143	0.732092	0.984718	2.23207	3.00229	-0.449902	-0.0222168	1.15838	1.58606	-0.296188	0.226423	1.34776	1.85866	-1.36595	-1.01552
414	763	1.05286	-1.25018	1.39728	1.05297	880877	A	43.0842	Lcp1	L-plastin	§76	plastin-2	Q61233	http://www.phosphosite.org/proteinAction.do?id=4251&showAllSites=true	ISFDEFIK*VFHGLK	4	449.245	5	A	80.3429	937857	697902	662827	701287	1.06047e+06	548954	637159	718857	680365	880877	593057	43.0842	3.64541	28.8325	10.5167	0.946454	0.673257	1.22539	0.871674	-0.0793956	-0.570771	0.293237	-0.198139	0.0743186	-0.322131	0.482621	0.0744592	-1.05658	-1.48532
415	764	-1.21855	1.19471	-1.1999	1.20346	54373	H	31.6821	Lcp1	L-plastin	§82	plastin-2	Q61233	http://www.phosphosite.org/proteinAction.do?id=4251&showAllSites=true	VFHGLK*STEVAK	3	477.265	1	H	28.5098	66554	41048	39175	44529	34951	40292	39631	54373	40111.5	39740	39961.5	31.6821	3.30182	17.0424	1.16962	0.73771	1.00557	0.730877	0.99626	-0.438875	0.00801886	-0.452299	-0.00540518	-0.28516	0.256658	-0.262915	0.267193	-1.35555	1.00557
416	766	-1.67319	-1.69615	-1.08654	-1.11043	378442	A	21.5381	Lcp1	L-plastin	§88	plastin-2	Q61233	http://www.phosphosite.org/proteinAction.do?id=4251&showAllSites=true	STEVAK*TFR	3	384.872	12	A	25.8566	320806	217123	189519	294536	316367	129503	173649	378442	203321	305452	151576	21.5381	9.60006	5.05381	20.594	0.537257	0.496236	0.807129	0.745503	-0.896315	-1.0109	-0.309129	-0.423715	-0.742601	-0.762262	-0.119744	-0.151117	-1.86131	-2.01517
417	767	-2.07033	1.05435	-2.9123	-1.34504	220814	A	68.0298	Lcp1	L-plastin	§97	plastin-2	Q61233	http://www.phosphosite.org/proteinAction.do?id=4251&showAllSites=true	K*EGICAIGGTSEQSSVGTQHSYSEEEK	4	753.843	1	A	34.9842	136537	49756	141998	78618.2	54369	65318.8	52699.1	220814	95877.1	66493.6	59009	53.9756	68.0298	25.7871	15.1222	0.434198	0.887438	0.301129	0.615465	-1.20357	-0.172281	-1.73154	-0.700252	-1.04986	0.0763584	-1.54216	-0.427654	-2.3031	-1.12684
418	768	1.10788	-1.11166	1.14449	-1.08487	2.36391e+07	A	28.8689	Lect2	LECT2	28	leukocyte cell-derived chemotaxin-2 precursor	O88803	http://www.phosphosite.org/proteinAction.do?id=10243924&showAllSites=true	SSALAGPWANICASK*	3	549.603	1	A	64.5603	2.58918e+07	2.8244e+07	1.86677e+07	2.39896e+07	2.32885e+07	1.92605e+07	1.65361e+07	2.35521e+07	2.34558e+07	2.36391e+07	1.78983e+07	14.0494	28.8689	2.09736	10.763	0.995914	0.757149	1.00369	0.763064	-0.00590686	-0.401351	0.00532019	-0.390124	0.147807	-0.152712	0.194704	-0.117527	-1.0041	-1.32074
419	769	1.23841	-1.332	-1.0438	-1.73584	1.42631e+06	A	35.48	Lgals3	galectin-3	190	galectin-3	P16110	http://www.phosphosite.org/proteinAction.do?id=3858&showAllSites=true	VIVCNTK*QDNNWGK	3	597.293	10	A	31.4863	959777	1.49778e+06	1.35483e+06	1.23735e+06	915551	763689	596729	1.28121e+06	1.42631e+06	1.07645e+06	680209	35.48	7.08707	21.1384	17.3562	1.11325	0.631901	0.840183	0.476903	0.154779	-0.66223	-0.251225	-1.06823	0.308493	-0.41359	-0.061841	-0.795636	1.11325	-1.58253
420	773	-1.02475	-1.30153	-1.16265	-1.48872	692907	A	23.5631	Lgals3	galectin-3	197	galectin-3	P16110	http://www.phosphosite.org/proteinAction.do?id=3858&showAllSites=true	QDNNWGK*EER	3	463.876	10	A	22.0385	640605	585909	629759	488528	556779	281680	394312	692907	607834	522654	337996	10.6748	5.10127	9.23381	23.5631	0.877224	0.646692	0.754292	0.556067	-0.188984	-0.628849	-0.406805	-0.846671	-0.0352694	-0.380209	-0.217421	-0.574073	-1.13996	-1.54633
421	774	-1.03037	1.67131	-2.38416	-1.39576	32314.7	H	35.091	Lima1	eplin	§719	LIM domain and actin-binding protein 1 isoform a	Q9ERG0	http://www.phosphosite.org/proteinAction.do?id=4429&showAllSites=true	EFTTQNQK*SQDVGFWEGEVVR	3	866.745	2	H	58.8375	26770.4	27070	29315.1	10376	13397	12572	20870	32314.7	28192.5	11886.5	16721	24.2638	5.63094	17.9714	35.091	0.872436	1.40672	0.367835	0.5931	-0.196878	0.492337	-1.44287	-0.753652	-0.0431642	0.740977	-1.25348	-0.481054	-1.14622	1.40672
422	777	-1.25991	-1.68128	1.57299	1.16923	437798	A	24.2898	Lyst	LYST	110	lysosomal-trafficking regulator	P97412	http://www.phosphosite.org/proteinAction.do?id=12542&showAllSites=true	EK*NSSLQK	2	524.275	2	A	12.4733	299099	209787	243085	362604	512992	183149	255196	317363	226436	437798	219172	8.13866	10.3982	24.2898	23.2444	0.713491	0.500625	1.37948	0.967922	-0.487033	-0.998199	0.464129	-0.0470369	-0.333318	-0.749559	0.653513	0.225561	-1.40156	-1.9975
423	778	2.28693	1.62634	1.61673	1.14044	93955	H	27.1988	Lyz2	Lyz2	115	lysozyme C-2 precursor	NP_059068	http://www.ncbi.nlm.nih.gov/entrez/query.fcgi?db=protein&cmd=search&term=NP_059068	AVNACGINCSALLQDDITAAIQCAK*R	3	983.144	5	H	76.5268	47988	88905	99005	75434	54164	105761	71642	45702.5	93955	64799	88701.5	7.07223	7.60128	23.2105	27.1988	2.0558	1.36887	1.41784	0.944085	1.0397	0.452987	0.503698	-0.0830114	1.19341	0.701626	0.693083	0.189586	2.0558	1.36887
424	779	-1.3627	-1.02514	-2.15364	-1.63336	677424	A	43.7998	Mapre1	EB1	§148	microtubule-associated protein RP/EB family member 1	Q61166	http://www.phosphosite.org/proteinAction.do?id=2758&showAllSites=true	QGQETAVAPSLVAPALSK*PK	3	702.723	4	A	48.9817	467618	457322	436428	310776	240928	270992	181982	677424	446875	275852	226487	43.7998	3.30615	17.9044	27.7895	0.659668	0.821047	0.407207	0.506825	-0.600187	-0.284463	-1.29616	-0.98044	-0.446473	-0.0358241	-1.10678	-0.707843	-1.51591	-1.21796
425	780	-1.3627	-1.02514	-2.15364	-1.63336	677424	A	43.7998	Mapre1	EB1	150	microtubule-associated protein RP/EB family member 1	Q61166	http://www.phosphosite.org/proteinAction.do?id=2758&showAllSites=true	QGQETAVAPSLVAPALSKPK*	3	702.723	1	A	48.9817	467618	457322	436428	310776	240928	270992	181982	677424	446875	275852	226487	43.7998	3.30615	17.9044	27.7895	0.659668	0.821047	0.407207	0.506825	-0.600187	-0.284463	-1.29616	-0.98044	-0.446473	-0.0358241	-1.10678	-0.707843	-1.51591	-1.21796
426	781	-1.51876	-1.17895	-1.85185	-1.44923	299006	A	26.4668	Mapre1	EB1	174	microtubule-associated protein RP/EB family member 1	Q61166	http://www.phosphosite.org/proteinAction.do?id=2758&showAllSites=true	TTAAPK*AGPGMVR	3	457.579	1	A	25.7986	320762	193742	160214	168100	115100	97827.1	104359	299006	176978	141600	101093	10.29	13.3962	26.4668	4.56856	0.591888	0.713932	0.47357	0.571218	-0.756605	-0.486141	-1.07835	-0.807887	-0.602891	-0.237502	-0.888967	-0.53529	-1.68951	-1.40069
427	782	1.09344	1.13204	1.05374	1.08212	2.02912e+06	A	19.9713	Mcm7	MCM7	§28	DNA replication licensing factor MCM7	Q61881	http://www.phosphosite.org/proteinAction.do?id=13147&showAllSites=true	FLQEFYYENELGK*K	3	641.316	4	A	56.9498	1.74257e+06	1.99209e+06	1.99686e+06	1.72069e+06	2.02956e+06	1.81001e+06	1.76333e+06	2.02912e+06	1.99447e+06	1.87512e+06	1.78667e+06	19.9713	0.169011	11.6472	1.8473	0.982925	0.952827	0.924106	0.895809	-0.0248463	-0.0697137	-0.113869	-0.158736	0.128868	0.178926	0.075515	0.113861	-1.01737	-1.04951
428	783	-1.06262	-1.18799	-1.21846	-1.37332	173154	A	40.5272	Mcm7	MCM7	§596	DNA replication licensing factor MCM7	Q61881	http://www.phosphosite.org/proteinAction.do?id=13147&showAllSites=true	ASK*DATYTSAR	2	642.813	5	A	17.2232	163005	153575	139388	88912.1	160341	77527.2	99068.2	173154	146481	124626	88297.7	8.28859	6.84873	40.5272	17.2506	0.845963	0.708499	0.719744	0.602791	-0.241334	-0.497161	-0.474444	-0.730271	-0.0876201	-0.248522	-0.28506	-0.457673	-1.18209	-1.41143
429	785	-1.05007	1.02134	-1.24039	-1.166	713828	A	27.9113	Mfap3; Mfap3l	MFAP3; MFAP3L	§191; §200	microfibril-associated glycoprotein 3 precursor	Q922T2; Q9D3X9	http://www.phosphosite.org/proteinAction.do?id=12480&showAllSites=true	LQK*AFEIAK	3	387.892	12	A	36.0498	613598	531069	691107	604296	405082	436953	430760	713828	611088	504689	433857	19.8573	18.5185	27.9113	1.0093	0.856072	0.859652	0.707018	0.709974	-0.224195	-0.218176	-0.500181	-0.494162	-0.0704811	0.0304633	-0.310797	-0.221564	-1.16813	-1.16326
430	786	1.84146	-1.02407	1.3841	-1.37357	902004	A	42.6597	Mfap3; Mfap3l	MFAP3; MFAP3L	§212; §221	microfibril-associated glycoprotein 3 precursor	Q922T2; Q9D3X9	http://www.phosphosite.org/proteinAction.do?id=12480&showAllSites=true	TLELAK*VTQFK	3	464.601	8	A	51.9069	453939	961873	842135	720367	602473	707607	379640	544904	902004	661420	543624	23.6084	9.3866	12.6037	42.6597	1.65535	0.821904	1.21383	0.602684	0.727133	-0.282958	0.279566	-0.730526	0.880847	-0.034319	0.46895	-0.457928	1.65535	-1.21669
431	787	1.12612	1.14028	-2.01349	-2.00469	368561	A	33.2019	Mkln1	MKLN1	§260	muskelin	O89050	http://www.phosphosite.org/proteinAction.do?id=14802&showAllSites=true	STK*GDGEDNRPGMR	3	545.25	1	A	15.3544	336124	334254	402867	121347	195806	132162	172228	364080	368561	158576	152195	10.8592	13.1637	33.2019	18.6147	1.01231	0.95976	0.435553	0.412945	0.0176451	-0.0592537	-1.19908	-1.27598	0.171359	0.189386	-1.0097	-1.00338	1.01231	-1.04193
432	788	-1.32436	1.17595	1.24235	1.91918	2.76405e+06	A	11.3056	Msn	moesin	107	moesin	P26041	http://www.phosphosite.org/proteinAction.do?id=1743&showAllSites=true	LQVK*EGILNDDIYCPPETAVLLASYAVQSK	3	1150.26	6	A	85.8043	2.61296e+06	1.58433e+06	1.85965e+06	2.8329e+06	2.6952e+06	2.60596e+06	2.86566e+06	2.53694e+06	1.72199e+06	2.76405e+06	2.73581e+06	4.23753	11.3056	3.52279	6.71225	0.678767	0.989783	1.08952	1.58875	-0.559011	-0.0148162	0.123693	0.667888	-0.405297	0.233823	0.313077	0.940486	-1.47326	-1.01032
433	790	1.15703	1.14421	1.55089	1.52131	3.69965e+06	A	16.0839	Msn	moesin	133	moesin	P26041	http://www.phosphosite.org/proteinAction.do?id=1743&showAllSites=true	EGILNDDIYCPPETAVLLASYAVQSK*YGDFNK	3	1235.6	16	A	92.7874	2.49744e+06	2.84391e+06	2.81449e+06	3.27889e+06	4.12042e+06	3.53599e+06	3.59009e+06	2.72014e+06	2.8292e+06	3.69965e+06	3.56304e+06	11.5781	0.735336	16.0839	1.07369	1.0401	0.963074	1.3601	1.25938	0.056718	-0.0542817	0.443712	0.332712	0.210432	0.194358	0.633096	0.60531	1.0401	-1.03834
434	794	-1.44665	-1.5694	-1.10134	-1.20453	219053	A	33.2897	Msn	moesin	3	moesin	P26041	http://www.phosphosite.org/proteinAction.do?id=1743&showAllSites=true	PK*TISVR	2	457.774	2	A	21.069	198113	130513	141722	133369	215488	72935.5	114162	219053	136118	174429	93548.6	13.5192	5.82298	33.2897	31.1616	0.62139	0.536314	0.796284	0.687262	-0.686428	-0.89885	-0.328645	-0.541067	-0.532714	-0.650211	-0.139261	-0.268469	-1.60929	-1.86458
435	795	-1.09005	-1.21597	-1.3776	-1.54927	147964	A	33.7971	Msn	moesin	§352	moesin	P26041	http://www.phosphosite.org/proteinAction.do?id=1743&showAllSites=true	LK*QIEEQTK	2	615.838	3	A	20.8838	146197	111892	132153	71683.5	116705	65708.5	64693.1	147964	122022	94194.2	65200.8	1.68902	11.7411	33.7971	1.10111	0.824674	0.692196	0.636601	0.534335	-0.278104	-0.530748	-0.651539	-0.904184	-0.124389	-0.282109	-0.462155	-0.631586	-1.2126	-1.44468
436	796	-1.04411	-1.06825	1.59021	1.54171	336367	A	10.5131	Msn	moesin	63	moesin	P26041	http://www.phosphosite.org/proteinAction.do?id=1743&showAllSites=true	AFSTWLKLNK*	3	441.247	1	A	54.7609	245006	223095	192221	359018	313715	263742	266315	241195	207658	336367	265029	2.23396	10.5131	9.52367	0.686359	0.860955	0.787916	1.39458	1.27627	-0.215991	-0.343887	0.479832	0.351936	-0.0622765	-0.0952477	0.669216	0.624533	-1.1615	-1.26917
437	797	1.51002	-1.17469	1.07696	-1.66046	5.83442e+06	A	55.0141	Msn	moesin	§79	moesin	P26041	http://www.phosphosite.org/proteinAction.do?id=1743&showAllSites=true	ESPLLFK*FR	2	625.848	22	A	57.4121	5.97025e+06	4.4278e+06	7.24104e+06	3.36899e+06	4.75012e+06	2.73503e+06	3.0825e+06	4.29821e+06	5.83442e+06	4.05956e+06	2.90877e+06	55.0141	34.0953	24.057	8.44664	1.35741	0.716523	0.944476	0.498553	0.440853	-0.480915	-0.0824137	-1.00418	0.594567	-0.232275	0.10697	-0.731584	1.35741	-1.39563
438	801	1.45071	1.23701	1.5943	1.34846	7.67523e+06	A	15.8305	Msn	moesin	§83	moesin	P26041	http://www.phosphosite.org/proteinAction.do?id=1743&showAllSites=true	AK*FYPEDVSEELIQDITQR	3	799.064	10	A	82.8521	5.86255e+06	6.96661e+06	6.78469e+06	6.64166e+06	8.10169e+06	7.78763e+06	7.56283e+06	5.27237e+06	6.87565e+06	7.37168e+06	7.67523e+06	15.8305	1.87091	14.005	2.07104	1.30409	1.04118	1.39817	1.11629	0.383045	0.0582167	0.483542	0.158714	0.536759	0.306856	0.672926	0.431312	1.30409	1.04118
439	803	-1.85229	-1.51466	-1.26036	-1.03903	409896	A	66.4817	Mtx2	MTX2	§259	metaxin-2	O88441	http://www.phosphosite.org/proteinAction.do?id=2826477&showAllSites=true	RIEQHYFEDWGK*GR	4	484.487	1	A	40.0891	340208	170318	227536	297911	272515	232998	83985.3	409896	198927	285213	158492	24.0438	20.3388	6.29616	66.4817	0.48531	0.555696	0.695818	0.796734	-1.04302	-0.847632	-0.523219	-0.32783	-0.889306	-0.598993	-0.333835	-0.0552325	-2.06054	-1.79954
440	804	-1.26347	1.23022	-2.61296	-1.69477	592725	A	23.7092	Myh10; Myh10; Myh14; Myh9	MYH10; MYH10 iso3; MYH14; MYH9	§410; §420; §433; §403	myosin-10	Q61879; Q5SV64; Q6URW6; Q8VDD5	http://www.phosphosite.org/proteinAction.do?id=8739&showAllSites=true	DYVQK*AQTK	2	597.809	4	A	20.5614	581947	351011	492410	189947	207921	213123	198855	592725	421710	198934	205989	2.57136	23.7092	6.38897	4.89776	0.711478	1.03546	0.335627	0.488461	-0.491109	0.0502761	-1.57507	-1.03369	-0.337395	0.298916	-1.38569	-0.761088	-1.40552	1.03546
441	805	1.71643	1.0388	1.07497	-1.54961	1.35717e+06	A	32.1328	Myh11; Myh14; Myh9	MYH11; MYH14; MYH9	§232; §256; §225	myosin-11 isoform 2	O08638; Q6URW6; Q8VDD5	http://www.phosphosite.org/proteinAction.do?id=12622&showAllSites=true	QLLQANPILEAFGNAK*TVK	3	723.739	2	A	73.1773	679737	1.3696e+06	1.34475e+06	901762	756669	717046	733001	879591	1.35717e+06	829216	725023	32.1328	1.29486	12.3727	1.55607	1.54296	0.874349	0.942728	0.534215	0.625701	-0.19372	-0.0850864	-0.904507	0.779415	0.0549197	0.104298	-0.631909	1.54296	-1.14371
442	806	-1.13743	1.0193	-1.45015	-1.26098	724853	A	32.7999	Myh11; Myh9	MYH11; MYH9	414; 407	myosin-11 isoform 2	O08638; Q8VDD5	http://www.phosphosite.org/proteinAction.do?id=12622&showAllSites=true	AQTK*EQADFAIEALAK	3	616.655	5	A	53.1456	625592	556118	589611	513262	363451	463307	288857	724853	572865	438357	376082	19.3661	4.13414	24.1658	32.7999	0.790319	0.857935	0.604753	0.656493	-0.339493	-0.22106	-0.725582	-0.607148	-0.185779	0.0275798	-0.536198	-0.334551	-1.26531	-1.16559
443	807	1.11077	1.16296	-1.14975	-1.10711	574531	A	24.2945	Myh9	MYH9	102	myosin-9 isoform 1	Q8VDD5	http://www.phosphosite.org/proteinAction.do?id=5636&showAllSites=true	VEDMAELTCLNEASVLHNLK*ER	4	672.08	1	A	66.8231	541074	586277	561068	493601	382852	502648	355268	574531	573673	438226	428958	8.23556	3.10718	17.87	24.2945	0.998506	0.97885	0.762755	0.74774	-0.0021568	-0.0308403	-0.390709	-0.419392	0.151557	0.217799	-0.201324	-0.146794	-1.0015	-1.02161
444	809	-1.52837	-1.83587	-1.07151	-1.29758	343752	A	121.625	Myh9	MYH9	§760	myosin-9 isoform 1	Q8VDD5	http://www.phosphosite.org/proteinAction.do?id=5636&showAllSites=true	IGQSK*VFFR	3	399.224	8	A	39.5231	149613	376064	28301.4	317268	245420	231407	26568.3	343752	202183	281344	128988	79.8697	121.625	18.0578	112.292	0.588164	0.45847	0.81845	0.637976	-0.765709	-1.1251	-0.289034	-0.648427	-0.611995	-0.876462	-0.0996501	-0.375829	-1.70021	-2.18117
445	810	-1.25505	-1.0475	-1.7534	-1.47536	60363.5	A	33.6584	Myh9	MYH9	§860	myosin-9 isoform 1	Q8VDD5	http://www.phosphosite.org/proteinAction.do?id=5636&showAllSites=true	EK*HLAAENR	2	591.305	4	A	13.6849	59787	34526.9	51944.2	23100.9	37282.1	18485.8	30033.4	60363.5	43235.5	30191.5	24259.6	1.35084	28.4855	33.2135	33.6584	0.716252	0.803525	0.500161	0.561103	-0.48146	-0.315586	-0.999536	-0.833661	-0.327746	-0.0669466	-0.810152	-0.561064	-1.39616	-1.24452
446	811	1.28106	1.55306	-1.43597	-1.19413	1.42197e+06	A	24.0233	Myl6; Myl6; Myl6b	MYL6; MYL6 iso2; MYL6B	§50; §50; §106	myosin light polypeptide 6	Q60605; Q60605-2; Q8CI43	http://www.phosphosite.org/proteinAction.do?id=6947&showAllSites=true	ALGQNPTNAEVLK*VLGNPK	3	693.052	11	A	57	1.1325e+06	1431230	1.4127e+06	882214	626011	1055246	916304	1.23479e+06	1.42197e+06	754112	985775	11.7154	0.921381	24.0233	9.96646	1.15159	1.3072	0.610722	0.693248	0.203622	0.386479	-0.711413	-0.528556	0.357336	0.635118	-0.522029	-0.255958	1.15159	1.3072
447	814	1.18643	1.73299	1.36472	1.97729	5.62081e+06	A	18.246	Myo7a	MYO7A	1629	myosin-VIIa	P97479	http://www.phosphosite.org/proteinAction.do?id=3222&showAllSites=true	VVALQDNPNPAGEESGFLSFAK*	3	802.064	1	A	89.1884	2.80432e+06	3.50706e+06	3.36076e+06	3.6105e+06	4.09644e+06	5.63822e+06	5.60339e+06	3.21972e+06	3.43391e+06	3.85347e+06	5.62081e+06	18.246	3.01258	8.91685	0.438167	1.06652	1.45864	1.19683	1.63685	0.0929175	0.54462	0.259222	0.710925	0.246632	0.793259	0.448606	0.983523	1.06652	1.45864
448	816	1.13357	1.15807	-1.06572	-1.05168	9.31506e+06	A	11.3202	Naca; Naca	NACA; NACA iso2	§2072; §100	nascent polypeptide-associated complex subunit alpha isoform a	P70670; Q60817	http://www.phosphosite.org/proteinAction.do?id=4880&showAllSites=true	SK*NILFVITKPDVYK	3	627.028	22	A	57.0336	8.97918e+06	8.85418e+06	9.77594e+06	7.28212e+06	7.76265e+06	7.91925e+06	6.74541e+06	9.14131e+06	9.31506e+06	7.52239e+06	7.33233e+06	2.5082	6.99707	4.51698	11.3202	1.01901	0.974734	0.8229	0.787148	0.0271641	-0.0369195	-0.28121	-0.345294	0.180878	0.21172	-0.0918262	-0.072696	1.01901	-1.02592
449	819	1.434	1.57989	1.62474	1.77557	1.64932e+06	A	17.9146	Naca; Naca	NACA; NACA iso2	§2099; §127	nascent polypeptide-associated complex subunit alpha isoform a	P70670; Q60817	http://www.phosphosite.org/proteinAction.do?id=4880&showAllSites=true	SPASDTYIVFGEAK*IEDLSQQAQLAAAEK	3	1065.53	6	A	84.3922	825609	1.06033e+06	1.18384e+06	1.08318e+06	1.39741e+06	1.59299e+06	1.70566e+06	870465	1.12209e+06	1.2403e+06	1.64932e+06	7.28766	7.78352	17.9146	4.8306	1.28907	1.32978	1.42487	1.46987	0.366326	0.411189	0.510825	0.555688	0.520041	0.659828	0.700209	0.828285	1.28907	1.32978
450	821	-1.00397	1.0464	-1.03736	1.00453	4.12041e+06	A	25.5829	Naca; Naca	NACA; NACA iso2	§2114; §142	nascent polypeptide-associated complex subunit alpha isoform a	P70670; Q60817	http://www.phosphosite.org/proteinAction.do?id=4880&showAllSites=true	IEDLSQQAQLAAAEK*FK	3	668.685	7	A	54.6146	3.37503e+06	3.96252e+06	3.41616e+06	3.97158e+06	2.9952e+06	3.20729e+06	2.92867e+06	4.12041e+06	3.68934e+06	3.48339e+06	3.06798e+06	25.5829	10.4717	19.8199	6.42155	0.895382	0.880747	0.845399	0.83158	-0.159425	-0.183201	-0.242297	-0.266073	-0.00571068	0.0654385	-0.0529125	0.0065253	-1.11684	-1.1354
451	822	-1.00397	1.0464	-1.03736	1.00453	4.12041e+06	A	25.5829	Naca; Naca	NACA; NACA iso2	2116; 144	nascent polypeptide-associated complex subunit alpha isoform a	P70670; Q60817	http://www.phosphosite.org/proteinAction.do?id=4880&showAllSites=true	IEDLSQQAQLAAAEKFK*	3	668.685	1	A	54.6146	3.37503e+06	3.96252e+06	3.41616e+06	3.97158e+06	2.9952e+06	3.20729e+06	2.92867e+06	4.12041e+06	3.68934e+06	3.48339e+06	3.06798e+06	25.5829	10.4717	19.8199	6.42155	0.895382	0.880747	0.845399	0.83158	-0.159425	-0.183201	-0.242297	-0.266073	-0.00571068	0.0654385	-0.0529125	0.0065253	-1.11684	-1.1354
452	823	1.17194	-1.40759	1.34925	-1.23258	1.04775e+06	A	2.38754	Nf1	NF1	2162	neurofibromin	Q04690	http://www.phosphosite.org/proteinAction.do?id=7651&showAllSites=true	LSLTEFSLPK*	2	624.845	1	A	60.2549	870527	933881	931813	1.04364e+06	1.05186e+06	627787	625251	885476	932847	1.04775e+06	626519	2.38754	0.15679	0.554914	0.286179	1.0535	0.597966	1.18326	0.67162	0.0751883	-0.741865	0.24277	-0.574283	0.228902	-0.493225	0.432154	-0.301685	1.0535	-1.67234
453	824	-1.19069	1.49238	-1.13247	1.55642	423940	A	43.0802	Nf1	NF1	§480	neurofibromin	Q04690	http://www.phosphosite.org/proteinAction.do?id=7651&showAllSites=true	EK*PTDLETR	2	601.804	3	A	46.0591	489127	330970	309154	292928	363668	538004	286762	423940	320062	328298	412383	21.7457	4.81988	15.2364	43.0802	0.75497	1.25612	0.774396	1.28845	-0.40551	0.32898	-0.368856	0.365633	-0.251795	0.577619	-0.179472	0.638231	-1.32456	1.25612
454	825	-1.04323	1.17658	-1.07139	1.13639	35497.8	H	24.725	Nisch	NISCH	§865	nischarin	Q80TM9	http://www.phosphosite.org/proteinAction.do?id=23631&showAllSites=true	SQGCFPVYLVYSDK*R	3	644.981	1	H	58.5521	29291.7	29131	32044.7	33578	24535	29501	28049	35497.8	30587.8	29056.5	28775	24.725	6.73561	22.0067	3.56809	0.861682	0.990312	0.818543	0.940733	-0.214773	-0.014045	-0.28887	-0.0881421	-0.0610588	0.234594	-0.099486	0.184456	-1.16052	-1.00978
455	826	-1.01392	-1.19553	-1.75609	-2.08751	951361	A	26.0271	Nrp2	NRP2	919	neuropilin-2 isoform 1 precursor	O35375	http://www.phosphosite.org/proteinAction.do?id=10358&showAllSites=true	SCTTLENYNFELYDGLKHK*	4	612.289	2	A	56.807	776273	903677	783254	500932	449274	351492	317482	951361	843466	475103	334487	26.0271	10.0955	7.68846	7.18963	0.886589	0.704031	0.499393	0.396563	-0.173663	-0.506289	-1.00175	-1.33438	-0.0199492	-0.25765	-0.812369	-1.06178	-1.12792	-1.42039
456	828	-1.9053	-1.21562	-2.0228	-1.3011	117771	A	16.8601	Nrp2	NRP2	926	neuropilin-2 isoform 1 precursor	O35375	http://www.phosphosite.org/proteinAction.do?id=10358&showAllSites=true	INHQK*CCSEA	2	680.79	8	A	13.1275	123797	48940.6	62189.3	45094.2	57024.3	32788.2	37918.2	117771	55565	51059.3	35353.2	7.23623	16.8601	16.5216	10.2607	0.471806	0.692395	0.433548	0.63625	-1.08373	-0.530333	-1.20574	-0.652335	-0.930019	-0.281693	-1.01635	-0.379737	-2.11951	-1.44426
457	829	1.22374	-1.02153	-1.6004	-2.01694	5.12868e+06	A	27.1261	Nup98	NUP98	§639	nucleoporin 98	Q6PFD9	http://www.phosphosite.org/proteinAction.do?id=15316&showAllSites=true	FSFLSK*PVDENNQQDGEDDSLVSR	3	947.437	10	A	56.9498	4.74296e+06	4.14494e+06	6.11241e+06	2.62838e+06	2.48116e+06	2.16707e+06	2.04294e+06	4.66219e+06	5.12868e+06	2.55477e+06	2.105e+06	2.45003	27.1261	4.0747	4.16972	1.10006	0.823949	0.547977	0.410437	0.137579	-0.279372	-0.867814	-1.28477	0.291294	-0.0307331	-0.67843	-1.01217	1.10006	-1.21367
458	831	-1.25321	-1.06889	-1.46961	-1.26368	1.44232e+06	A	23.5032	Nup98	NUP98	§665	nucleoporin 98	Q6PFD9	http://www.phosphosite.org/proteinAction.do?id=15316&showAllSites=true	FYTNPIAK*PIPQTPESVGNK	3	772.406	8	A	48.4902	1.22815e+06	1.10209e+06	967069	1.00373e+06	717651	748999	606495	1.44232e+06	1.03458e+06	860691	677747	20.9999	9.22821	23.5032	14.8677	0.717303	0.787445	0.596742	0.655095	-0.479346	-0.344749	-0.744821	-0.610224	-0.325632	-0.0961093	-0.555437	-0.337626	-1.39411	-1.26993
459	832	-1.21482	1.28258	-1.30903	1.18064	670889	A	24.0836	Nup98	NUP98	757	nucleoporin 98	Q6PFD9	http://www.phosphosite.org/proteinAction.do?id=15316&showAllSites=true	ITNEK*GECIVSDFTIGR	3	685.005	5	A	56.2524	556639	566074	426805	457805	441112	487592	482818	670889	496439	449459	485205	24.0836	19.8368	2.6262	0.695638	0.739973	1.07953	0.669945	0.97737	-0.434456	0.110406	-0.577885	-0.0330232	-0.280742	0.359045	-0.388501	0.239575	-1.3514	1.07953
460	833	1.53091	1.03033	-1.17638	-1.76217	47553.5	H	45.7314	Ophn1	OPHN1	310	oligophrenin-1	Q99J31	http://www.phosphosite.org/proteinAction.do?id=2139908&showAllSites=true	MLTMIPMEQKPGAK*QGPVDLTLKYCVRR	5	675.757	1	H	92.2866	38200	35300	59807	17430	34090	19716	24963	34554.5	47553.5	25760	22339.5	14.92	36.4412	45.7314	16.6082	1.37619	0.867217	0.745489	0.469776	0.460678	-0.205536	-0.423741	-1.08995	0.614392	0.0431037	-0.234357	-0.817357	1.37619	-1.15311
461	834	1.11559	1.33503	1.00555	1.19361	250643	H	40.4934	Pabpc1; Pabpc4; Pabpc4l	PABP 1; PABP 4; PABPC4L	§108; §108; §107	polyadenylate-binding protein 1	P29341; Q6PHQ9; NP_001094949	http://www.phosphosite.org/proteinAction.do?id=4803&showAllSites=true	NLDK*SIDNK	2	580.799	6	H	21.8324	275480	178876	322410	205933	234872	225435	269888	249934	250643	220402	247662	14.4551	40.4934	9.28436	12.6919	1.00284	1.12368	0.881845	0.988105	0.00408966	0.168229	-0.181404	-0.0172643	0.157804	0.416868	0.00798036	0.255334	1.00284	1.12368
462	835	1.01531	1.154	-1.0691	1.05454	844130	A	27.1607	Pabpc1; Pabpc2; Pabpc4	PABP 1; PABPC2; PABP 4	§157; §157; §157	polyadenylate-binding protein 1	P29341; Q62029; Q6PHQ9	http://www.phosphosite.org/proteinAction.do?id=4803&showAllSites=true	AIEK*MNGMLLNDR	3	540.273	3	A	45.9051	724444	622468	918400	705913	678968	605909	739238	844130	770434	692440	672574	20.0515	27.1607	2.75159	14.0175	0.912696	0.971309	0.820301	0.87298	-0.131793	-0.0419973	-0.285775	-0.195979	0.0219209	0.206642	-0.0963912	0.0766187	-1.09565	-1.02954
463	836	-1.15046	-1.42707	1.53366	1.2264	916495	A	11.153	Pabpc1; Pabpc2; Pabpc4; Pabpc6; Tardbp	PABP 1; PABPC2; PABP 4; Pabpc3; TDP43	167; 167; 167; 167; 192	polyadenylate-binding protein 1	P29341; Q62029; Q6PHQ9; Q9D4E6; Q921F2	http://www.phosphosite.org/proteinAction.do?id=4803&showAllSites=true	K*VFVGR	2	410.245	6	A	21.5171	661285	490446	574426	867956	965035	507658	573448	681415	532436	916495	540553	4.17773	11.153	7.48993	8.60617	0.781369	0.589804	1.34499	1.01524	-0.355924	-0.761691	0.427595	0.0218276	-0.20221	-0.513052	0.616979	0.294426	-1.27981	-1.69548
464	838	-1.75245	-1.24352	-1.33423	1.0477	2.49737e+06	A	42.9831	Pabpc1; Pabpc4; Pabpc6	PABP 1; PABP 4; Pabpc3	§188; §188; §188	polyadenylate-binding protein 1	P29341; Q6PHQ9; Q9D4E6	http://www.phosphosite.org/proteinAction.do?id=4803&showAllSites=true	AK*EFTNVYIK	3	442.907	12	A	39.8906	1.73833e+06	956416	1.60568e+06	1.76032e+06	1.52268e+06	1.32104e+06	901103	2.49737e+06	1.28105e+06	1.6415e+06	1.11107e+06	42.9831	35.8376	10.2365	26.7255	0.512959	0.676863	0.657292	0.867315	-0.963084	-0.563064	-0.605393	-0.205372	-0.80937	-0.314424	-0.416009	0.0672256	-1.94947	-1.4774
465	839	-1.74494	-1.26141	-1.3302	1.03153	82388.1	A	17.8627	Pabpc1; Pabpc6	PABP 1; Pabpc3	§229; 229	polyadenylate-binding protein 1	P29341; Q9D4E6	http://www.phosphosite.org/proteinAction.do?id=4803&showAllSites=true	VMTDESGK*SK	2	598.285	4	A	13.7689	90532.5	37082.5	47804.5	60405.8	48228.6	35551.6	36936	82388.1	42443.5	54317.2	36243.8	13.98	17.8627	15.8524	2.70079	0.515165	0.667262	0.659284	0.85393	-0.956893	-0.583675	-0.601028	-0.227809	-0.803179	-0.335036	-0.411643	0.0447884	-1.94113	-1.49866
466	840	-1.74494	-1.26141	-1.3302	1.03153	82388.1	A	17.8627	Pabpc1; Pabpc6	PABP 1; Pabpc3	§231; §231	polyadenylate-binding protein 1	P29341; Q9D4E6	http://www.phosphosite.org/proteinAction.do?id=4803&showAllSites=true	VMTDESGKSK*	2	598.285	1	A	13.7689	90532.5	37082.5	47804.5	60405.8	48228.6	35551.6	36936	82388.1	42443.5	54317.2	36243.8	13.98	17.8627	15.8524	2.70079	0.515165	0.667262	0.659284	0.85393	-0.956893	-0.583675	-0.601028	-0.227809	-0.803179	-0.335036	-0.411643	0.0447884	-1.94113	-1.49866
467	842	-1.00462	-1.10626	1.16718	1.05137	525073	A	49.4505	Pabpc1	PABP 1	§259	polyadenylate-binding protein 1	P29341	http://www.phosphosite.org/proteinAction.do?id=4803&showAllSites=true	ELNGK*QIYVGR	3	464.253	10	A	34.49	333601	425995	492015	690763	359383	497161	301834	512971	459005	525073	399497	49.4505	10.1705	44.6265	34.5728	0.894797	0.760842	1.02359	0.870356	-0.160367	-0.394332	0.0336418	-0.200323	-0.00665285	-0.145692	0.223026	0.0722749	-1.11757	-1.31433
468	846	1.54015	-1.4801	1.02607	-2.23978	5.48357e+06	A	55.3204	Pabpc1	PABP 1	§284	polyadenylate-binding protein 1	P29341	http://www.phosphosite.org/proteinAction.do?id=4803&showAllSites=true	KFEQMK*QDR	3	441.887	31	A	18.4436	3.20655e+06	7.6286e+06	3.33854e+06	3.85511e+06	3.27289e+06	2.29341e+06	1.76006e+06	3.96071e+06	5.48357e+06	3.564e+06	2.02674e+06	26.9279	55.3204	11.5514	18.608	1.38449	0.56867	0.89984	0.369602	0.469357	-0.814337	-0.15226	-1.43595	0.623071	-0.565698	0.0371238	-1.16336	1.38449	-1.75849
469	848	-1.36623	-1.0672	1.11526	1.41622	416129	A	34.5975	Pabpc1	PABP 1	§299	polyadenylate-binding protein 1	P29341	http://www.phosphosite.org/proteinAction.do?id=4803&showAllSites=true	YQGVNLYVK*NLDDGIDDER	3	780.708	4	A	58.9111	432813	240699	306897	506567	307430	324218	317774	416129	273798	406998	320996	5.6701	17.0963	34.5975	1.4195	0.657964	0.788692	0.978059	1.17239	-0.603919	-0.342466	-0.032006	0.229447	-0.450205	-0.0938269	0.157378	0.502045	-1.51984	-1.26792
470	850	-1.11595	-1.10278	1.16868	1.17308	2.03527e+06	A	10.3565	Pabpc1; Pabpc6	PABP 1; Pabpc3	§312; §322	polyadenylate-binding protein 1	P29341; Q9D4E6	http://www.phosphosite.org/proteinAction.do?id=4803&showAllSites=true	K*EFSPFGTITSAK	3	509.6	10	A	50.0554	1.84038e+06	1.60577e+06	1.5935e+06	1.92297e+06	2.14757e+06	1.5571e+06	1.54972e+06	1.9858e+06	1.59963e+06	2.03527e+06	1.55341e+06	10.3565	0.542362	7.80317	0.336043	0.805534	0.763244	1.02491	0.971105	-0.311983	-0.389784	0.0354992	-0.0423011	-0.158269	-0.141144	0.224883	0.230297	-1.24141	-1.3102
471	852	-1.40592	1.37136	1.06035	2.02786	751642	A	17.2227	Pabpc1; Pabpc1l; Pabpc4	PABP 1; PABPC1L; PABP 4	§348; §348; §348	polyadenylate-binding protein 1	P29341; NP_001107551; Q6PHQ9	http://www.phosphosite.org/proteinAction.do?id=4803&showAllSites=true	FSSPEEATK*AVTEMNGR	3	656.642	3	A	47.3513	614992	438250	457246	625192	677183	767517	735766	700273	447748	651187	751642	17.2227	2.99989	5.64546	2.98697	0.63939	1.15426	0.929905	1.67872	-0.645231	0.206972	-0.104845	0.747359	-0.491517	0.455612	0.0845393	1.01996	-1.56399	1.15426
472	854	-1.17806	-1.4551	-1.01178	-1.2599	1.06574e+06	A	68.895	Pabpc1	PABP 1	§512	polyadenylate-binding protein 1	P29341	http://www.phosphosite.org/proteinAction.do?id=4803&showAllSites=true	TVPQYK*YAAGVR	3	489.596	5	A	34.6677	694102	720380	906070	1.37377e+06	473737	597268	471405	1.06574e+06	813225	923755	534336	49.3157	16.1459	68.895	16.6559	0.76306	0.578439	0.866772	0.657059	-0.390132	-0.789762	-0.206275	-0.605906	-0.236418	-0.541123	-0.0168914	-0.333308	-1.31051	-1.72879
473	855	-1.02411	-1.07468	1.04176	-1.01552	1.53766e+06	A	35.4627	Pabpc1	PABP 1	§625	polyadenylate-binding protein 1	P29341	http://www.phosphosite.org/proteinAction.do?id=4803&showAllSites=true	EAAQK*AVNSATGVPTV	2	828.931	6	A	41.1149	1.15208e+06	1.45636e+06	1.24306e+06	1.56338e+06	1.24624e+06	1.21011e+06	990390	1.53766e+06	1.34971e+06	1.40481e+06	1.10025e+06	35.4627	11.1745	15.9635	14.1211	0.877769	0.783204	0.913603	0.815178	-0.188087	-0.35254	-0.13036	-0.294814	-0.0343728	-0.103901	0.0590239	-0.0222156	-1.13925	-1.27681
474	857	-1.0572	-1.08712	1.33365	1.28646	683468	A	26.3251	Pabpc1; Pabpc2; Pabpc6	PABP 1; PABPC2; Pabpc3	§78; §78; §78	polyadenylate-binding protein 1	P29341; Q62029; Q9D4E6	http://www.phosphosite.org/proteinAction.do?id=4803&showAllSites=true	ALDTMNFDVIK*GKPVR	3	640.012	4	A	50.9546	549975	470610	523163	774088	592847	627670	430665	584368	496886	683468	529167	8.32338	7.47869	18.751	26.3251	0.850296	0.774239	1.16958	1.06497	-0.233963	-0.369149	0.225995	0.0908088	-0.0802484	-0.12051	0.415379	0.363407	-1.17606	-1.29159
475	858	1.09297	1.03536	1.43454	1.34794	241604	A	28.5156	Pabpc1; Pabpc2; Pabpc6	PABP 1; PABPC2; Pabpc3	80; 80; 80	polyadenylate-binding protein 1	P29341; Q62029; Q9D4E6	http://www.phosphosite.org/proteinAction.do?id=4803&showAllSites=true	ALDTMNFDVIKGK*	3	522.605	5	A	54.6146	153322	187929	189442	236667	246541	199742	221351	192045	188686	241604	210547	28.5156	0.567261	2.88981	7.25707	0.982506	0.871452	1.25806	1.11586	-0.0254617	-0.198507	0.3312	0.158155	0.128252	0.0501328	0.520584	0.430753	-1.01781	-1.14751
[truncated: 4,264 more rows]
[truncated: 7 more columns]
